# Supplementary material for: Sublethal Effects of Imidacloprid on Honey Bee Colony Growth and Activity at Three Sites in the U.S
Source: PLoS One. 2016 Dec 28;11(12):e0168603. doi: 10.1371/journal.pone.0168603 (PMC5193417; doi:10.1371/journal.pone.0168603)
Supplement: S6 File — (XLSX) [file pone.0168603.s009.xlsx]

## Sheet: 2014 cage trial survivorship
30 cages in the experiment with 100 bees per cage. Censor = 0 means bee death recorded.		treat	cage	bee	day	censor		Raw data:
	1	A	1	1	3	0			Cage ID	Treatment	Cage Fill Order	Cage Fill Date	2014-09-12	2014-09-13	2014-09-14	2014-09-15	2014-09-16	2014-09-17	2014-09-18	2014-09-19	2014-09-20	2014-09-21	2014-09-22	2014-09-23	2014-09-24	2014-09-25	2014-09-26	2014-09-27	2014-09-28	2014-09-29	2014-09-30	2014-10-01	2014-10-02	2014-10-03	2014-10-04	2014-10-05	2014-10-06	2014-10-07	2014-10-08	2014-10-09	2014-10-10	2014-10-11	2014-10-13	2014-10-14	2014-10-15	2014-10-16	2014-10-17	2014-10-18	2014-10-19
	1	A	1	2	17	0							1	2	3	4	5	6	7	8	9	10	11	12	13	14	15	16	17	18	19	20	21	22	23	24	25	26	27	28	29	30	32	33	34	35	36	37	38
	1	A	1	3	18	0			LIVE BEES/DAY
	1	A	1	4	26	0			1	100 ppb	13	100	100	100	99	99	99	99	99	99	99	99	99	99	99	99	99	99	98	97	97	97	97	97	97	97	97	96	96	96	96	96	92	91	91	89	89	89	87
	1	A	1	5	32	0			2	100 ppb	2	100	100	100	100	100	100	100	100	100	100	100	100	100	100	99	99	98	97	97	97	97	96	94	94	93	93	90	90	89	87	86	84	84	84	84	82	81	81
	1	A	1	6	32	0			3	100 ppb	1	104	104	104	103	103	103	103	103	103	103	102	101	101	100	98	98	98	98	97	96	96	95	92	90	88	86	82	79	77	72	71	67	66	64	63	62	61	61
	1	A	1	7	32	0			4	100 ppb	12	97	97	97	97	97	97	97	95	93	92	92	92	92	92	92	91	91	90	86	83	83	82	82	81	80	80	80	80	78	78	78	73	73	73	72	68	64	63
	1	A	1	8	32	0			5	100 ppb	30	101	101	101	101	101	101	101	101	101	101	101	101	101	100	100	98	96	94	93	92	91	88	82	81	81	81	80	79	76	76	76	73	71	71	70	69	69	69
	1	A	1	9	33	0			6	100 ppb	25	100	100	100	100	100	100	100	100	100	99	99	97	97	95	95	90	88	86	85	77	77	73	70	69	64	64	63	60	59	59	58	52	52	50	49	49	49	49
	1	A	1	10	35	0			7	100 ppb	7	100	100	100	99	99	99	99	99	99	99	99	98	98	97	94	94	88	88	86	85	83	78	77	75	73	69	69	67	66	65	63	60	58	55	54	54	54	53
	1	A	1	11	35	0			8	100 ppb	15	100	99	99	99	99	99	99	98	98	98	98	98	98	98	95	95	95	95	93	92	91	91	91	91	91	91	91	91	90	90	89	86	86	86	85	84	83	81
	1	A	1	12	38	0			9	100 ppb	8	100	100	100	100	100	100	100	100	100	100	100	100	100	100	100	100	100	97	92	91	87	85	85	85	85	85	85	85	84	80	80	77	75	71	70	68	66	66
	1	A	1	13	38	0			10	100 ppb	10	100	100	100	100	100	100	100	100	100	100	100	100	100	100	99	98	98	97	97	95	94	94	92	92	90	85	84	83	83	83	83	83	82	80	79	79	78	78
	1	A	1	14	39	0			11	5 ppb	6	100	100	100	99	99	99	98	97	97	97	97	97	97	97	96	96	96	95	94	93	91	87	86	86	83	83	81	79	78	77	77	76	75	74	74	73	73	73
	1	A	1	15	39	0			12	5 ppb	14	100	100	100	100	100	100	99	99	99	99	99	99	99	99	99	99	99	99	99	98	97	97	95	95	95	95	93	93	93	92	92	91	91	91	91	90	90	89
	1	A	1	16	43	0			13	5 ppb	16	103	102	102	102	102	102	102	102	102	102	102	102	102	102	102	102	102	99	99	99	98	96	96	96	93	93	93	92	91	85	85	82	82	82	82	82	82	81
	1	A	1	17	44	0			14	5 ppb	9	100	98	98	98	98	98	98	98	98	98	98	98	98	98	98	98	98	98	97	97	95	93	92	91	90	89	89	88	86	85	82	80	80	80	79	79	79	78
	1	A	1	18	45	0			15	5 ppb	18	98	98	98	98	98	98	97	97	97	97	97	97	97	97	97	97	97	97	97	97	97	97	96	94	86	83	83	82	80	80	79	77	76	76	75	75	72	72
	1	A	1	19	46	0			16	5 ppb	22	100	100	100	100	100	100	100	100	100	98	98	98	98	98	98	98	98	97	97	97	97	97	97	96	95	95	93	92	90	88	86	83	82	80	78	77	75	70
	1	A	1	20	47	0			17	5 ppb	19	100	100	100	100	100	100	100	98	98	98	98	98	98	98	98	98	98	98	97	96	95	95	94	94	94	94	94	93	93	93	92	87	86	86	86	85	85	83
	1	A	1	21	48	0			18	5 ppb	29	100	99	99	99	99	99	99	99	99	99	99	99	99	99	99	99	99	99	99	99	98	96	96	96	95	94	94	92	92	90	89	85	85	85	84	82	80	77
	1	A	1	22	49	0			19	5 ppb	5	100	99	99	99	99	99	99	96	93	91	91	91	90	90	87	87	85	85	84	83	81	81	81	78	77	76	76	73	69	64	63	61	60	57	56	55	55	54
	1	A	1	23	50	0			20	5 ppb	23	99	98	98	98	98	98	96	91	91	91	91	91	91	91	91	90	89	89	89	87	86	86	86	86	85	84	84	84	83	83	81	79	78	77	76	73	69	69
	1	A	1	24	50	0			21	control	3	102	102	102	102	102	100	95	92	91	91	89	88	88	87	86	85	85	85	85	85	84	82	82	81	80	78	76	76	75	72	72	71	71	71	71	71	71	66
	1	A	1	25	50	0			22	control	28	99	99	99	98	98	98	97	96	96	96	94	92	91	90	89	88	88	87	86	85	85	83	83	81	80	80	79	78	77	75	73	68	68	67	66	65	63	63
	1	A	1	26	51	1			23	control	20	102	101	101	101	101	101	101	97	95	95	95	95	95	95	95	95	93	91	91	89	89	88	88	86	86	86	84	81	81	81	79	76	76	74	72	72	69	67
	1	A	1	27	51	1			24	control	21	100	98	98	98	98	98	94	92	92	91	91	91	91	91	91	91	90	90	89	88	88	85	85	84	82	79	77	76	76	76	76	74	72	72	72	71	68	63
	1	A	1	28	51	1			25	control	24	100	100	100	100	100	100	100	99	99	99	99	97	97	97	97	97	97	97	97	92	91	88	87	86	85	85	82	81	80	79	77	76	75	74	74	73	72	71
	1	A	1	29	51	1			26	control	27	100	100	100	100	100	100	100	100	100	100	100	100	100	100	100	100	100	100	100	100	100	100	99	98	97	97	97	97	97	97	97	95	95	94	94	92	92	89
	1	A	1	30	51	1			27	control	4	101	101	101	101	101	101	98	97	97	97	97	97	97	97	97	96	96	96	96	96	96	96	96	96	96	96	96	96	95	94	93	89	89	89	89	88	87	86
	1	A	1	31	51	1			28	control	11	100	100	100	100	100	98	96	96	96	96	96	96	96	96	95	95	95	93	93	92	92	92	91	91	91	90	86	86	84	82	80	76	76	75	75	75	75	74
	1	A	1	32	51	1			29	control	26	101	101	101	101	101	101	101	101	101	101	101	97	96	96	95	95	95	95	95	89	88	88	88	86	86	85	85	81	80	80	79	76	76	75	74	74	74	73
	1	A	1	33	51	1			30	control	17	102	102	102	102	102	102	102	102	102	102	102	102	102	101	101	101	101	101	101	101	101	101	100	98	98	98	98	96	95	94	94	94	94	94	93	93	93	93
	1	A	1	34	51	1
	1	A	1	35	51	1			NOTES:					*No observation performed																											*5 live bees removed from each cage on this day. Entered on EscapesRemovals Worksheet.
	1	A	1	36	51	1
	1	A	1	37	51	1
	1	A	1	38	51	1
	1	A	1	39	51	1
	1	A	1	40	51	1
	1	A	1	41	51	1
	1	A	1	42	51	1
	1	A	1	43	51	1
	1	A	1	44	51	1
	1	A	1	45	51	1
	1	A	1	46	51	1
	1	A	1	47	51	1
	1	A	1	48	51	1
	1	A	1	49	51	1
	1	A	1	50	51	1
	1	A	1	51	51	1
	1	A	1	52	51	1
	1	A	1	53	51	1
	1	A	1	54	51	1
	1	A	1	55	51	1
	1	A	1	56	51	1
	1	A	1	57	51	1
	1	A	1	58	51	1
	1	A	1	59	51	1
	1	A	1	60	51	1
	1	A	1	61	51	1
	1	A	1	62	51	1
	1	A	1	63	51	1
	1	A	1	64	51	1
	1	A	1	65	51	1
	1	A	1	66	51	1
	1	A	1	67	51	1
	1	A	1	68	51	1
	1	A	1	69	51	1
	1	A	1	70	51	1
	1	A	1	71	51	1
	1	A	1	72	51	1
	1	A	1	73	51	1
	1	A	1	74	51	1
	1	A	1	75	51	1
	1	A	1	76	51	1
	1	A	1	77	51	1
	1	A	1	78	51	1
	1	A	1	79	51	1
	1	A	1	80	51	1
	1	A	1	81	51	1
	1	A	1	82	51	1
	1	A	1	83	51	1
	1	A	1	84	51	1
	1	A	1	85	51	1
	1	A	1	86	51	1
	1	A	1	87	51	1
	1	A	1	88	51	1
	1	A	1	89	51	1
	1	A	1	90	51	1
	1	A	1	91	51	1
	1	A	1	92	51	1
	1	A	1	93	51	1
	1	A	1	94	51	1
	1	A	1	95	29	1
	1	A	1	96	29	1
	1	A	1	97	29	1
	1	A	1	98	29	1
	1	A	1	99	29	1
	1	A	1	100	29	1
	1	A	2	1	14	0
	1	A	2	2	16	0
	1	A	2	3	17	0
	1	A	2	4	21	0
	1	A	2	5	22	0
	1	A	2	6	22	0
	1	A	2	7	24	0
	1	A	2	8	26	0
	1	A	2	9	26	0
	1	A	2	10	26	0
	1	A	2	11	28	0
	1	A	2	12	29	0
	1	A	2	13	29	0
	1	A	2	14	30	0
	1	A	2	15	32	0
	1	A	2	16	32	0
	1	A	2	17	36	0
	1	A	2	18	36	0
	1	A	2	19	37	0
	1	A	2	20	39	0
	1	A	2	21	40	0
	1	A	2	22	40	0
	1	A	2	23	41	0
	1	A	2	24	42	0
	1	A	2	25	46	0
	1	A	2	26	47	0
	1	A	2	27	47	0
	1	A	2	28	47	0
	1	A	2	29	51	1
	1	A	2	30	51	1
	1	A	2	31	51	1
	1	A	2	32	51	1
	1	A	2	33	51	1
	1	A	2	34	51	1
	1	A	2	35	51	1
	1	A	2	36	51	1
	1	A	2	37	51	1
	1	A	2	38	51	1
	1	A	2	39	51	1
	1	A	2	40	51	1
	1	A	2	41	51	1
	1	A	2	42	51	1
	1	A	2	43	51	1
	1	A	2	44	51	1
	1	A	2	45	51	1
	1	A	2	46	51	1
	1	A	2	47	51	1
	1	A	2	48	51	1
	1	A	2	49	51	1
	1	A	2	50	51	1
	1	A	2	51	51	1
	1	A	2	52	51	1
	1	A	2	53	51	1
	1	A	2	54	51	1
	1	A	2	55	51	1
	1	A	2	56	51	1
	1	A	2	57	51	1
	1	A	2	58	51	1
	1	A	2	59	51	1
	1	A	2	60	51	1
	1	A	2	61	51	1
	1	A	2	62	51	1
	1	A	2	63	51	1
	1	A	2	64	51	1
	1	A	2	65	51	1
	1	A	2	66	51	1
	1	A	2	67	51	1
	1	A	2	68	51	1
	1	A	2	69	51	1
	1	A	2	70	51	1
	1	A	2	71	51	1
	1	A	2	72	51	1
	1	A	2	73	51	1
	1	A	2	74	51	1
	1	A	2	75	51	1
	1	A	2	76	51	1
	1	A	2	77	51	1
	1	A	2	78	51	1
	1	A	2	79	51	1
	1	A	2	80	51	1
	1	A	2	81	51	1
	1	A	2	82	51	1
	1	A	2	83	51	1
	1	A	2	84	51	1
	1	A	2	85	51	1
	1	A	2	86	51	1
	1	A	2	87	51	1
	1	A	2	88	51	1
	1	A	2	89	51	1
	1	A	2	90	51	1
	1	A	2	91	51	1
	1	A	2	92	51	1
	1	A	2	93	51	1
	1	A	2	94	51	1
	1	A	2	95	29	1
	1	A	2	96	29	1
	1	A	2	97	29	1
	1	A	2	98	29	1
	1	A	2	99	29	1
	1	A	2	100	29	1
	1	A	3	1	3	0
	1	A	3	2	10	0
	1	A	3	3	11	0
	1	A	3	4	13	0
	1	A	3	5	14	0
	1	A	3	6	14	0
	1	A	3	7	18	0
	1	A	3	8	19	0
	1	A	3	9	21	0
	1	A	3	10	22	0
	1	A	3	11	22	0
	1	A	3	12	22	0
	1	A	3	13	23	0
	1	A	3	14	23	0
	1	A	3	15	24	0
	1	A	3	16	24	0
	1	A	3	17	25	0
	1	A	3	18	25	0
	1	A	3	19	26	0
	1	A	3	20	26	0
	1	A	3	21	26	0
	1	A	3	22	26	0
	1	A	3	23	27	0
	1	A	3	24	27	0
	1	A	3	25	27	0
	1	A	3	26	28	0
	1	A	3	27	28	0
	1	A	3	28	29	0
	1	A	3	29	29	0
	1	A	3	30	29	0
	1	A	3	31	29	0
	1	A	3	32	29	0
	1	A	3	33	30	0
	1	A	3	34	32	0
	1	A	3	35	32	0
	1	A	3	36	32	0
	1	A	3	37	32	0
	1	A	3	38	33	0
	1	A	3	39	34	0
	1	A	3	40	34	0
	1	A	3	41	35	0
	1	A	3	42	36	0
	1	A	3	43	37	0
	1	A	3	44	39	0
	1	A	3	45	39	0
	1	A	3	46	39	0
	1	A	3	47	40	0
	1	A	3	48	41	0
	1	A	3	49	42	0
	1	A	3	50	42	0
	1	A	3	51	43	0
	1	A	3	52	44	0
	1	A	3	53	46	0
	1	A	3	54	46	0
	1	A	3	55	47	0
	1	A	3	56	48	0
	1	A	3	57	48	0
	1	A	3	58	49	0
	1	A	3	59	50	0
	1	A	3	60	51	1
	1	A	3	61	51	1
	1	A	3	62	51	1
	1	A	3	63	51	1
	1	A	3	64	51	1
	1	A	3	65	51	1
	1	A	3	66	51	1
	1	A	3	67	51	1
	1	A	3	68	51	1
	1	A	3	69	51	1
	1	A	3	70	51	1
	1	A	3	71	51	1
	1	A	3	72	51	1
	1	A	3	73	51	1
	1	A	3	74	51	1
	1	A	3	75	51	1
	1	A	3	76	51	1
	1	A	3	77	51	1
	1	A	3	78	51	1
	1	A	3	79	51	1
	1	A	3	80	51	1
	1	A	3	81	51	1
	1	A	3	82	51	1
	1	A	3	83	51	1
	1	A	3	84	51	1
	1	A	3	85	51	1
	1	A	3	86	51	1
	1	A	3	87	51	1
	1	A	3	88	51	1
	1	A	3	89	51	1
	1	A	3	90	51	1
	1	A	3	91	51	1
	1	A	3	92	51	1
	1	A	3	93	51	1
	1	A	3	94	51	1
	1	A	3	95	29	1
	1	A	3	96	29	1
	1	A	3	97	29	1
	1	A	3	98	29	1
	1	A	3	99	29	1
	1	A	3	100	29	1
	1	A	4	1	7	0
	1	A	4	2	7	0
	1	A	4	3	8	0
	1	A	4	4	8	0
	1	A	4	5	9	0
	1	A	4	6	15	0
	1	A	4	7	17	0
	1	A	4	8	18	0
	1	A	4	9	18	0
	1	A	4	10	18	0
	1	A	4	11	18	0
	1	A	4	12	19	0
	1	A	4	13	19	0
	1	A	4	14	19	0
	1	A	4	15	21	0
	1	A	4	16	23	0
	1	A	4	17	24	0
	1	A	4	18	28	0
	1	A	4	19	28	0
	1	A	4	20	32	0
	1	A	4	21	32	0
	1	A	4	22	32	0
	1	A	4	23	32	0
	1	A	4	24	32	0
	1	A	4	25	35	0
	1	A	4	26	36	0
	1	A	4	27	36	0
	1	A	4	28	36	0
	1	A	4	29	36	0
	1	A	4	30	37	0
	1	A	4	31	37	0
	1	A	4	32	37	0
	1	A	4	33	37	0
	1	A	4	34	38	0
	1	A	4	35	40	0
	1	A	4	36	42	0
	1	A	4	37	44	0
	1	A	4	38	49	0
	1	A	4	39	49	0
	1	A	4	40	50	0
	1	A	4	41	50	0
	1	A	4	42	51	1
	1	A	4	43	51	1
	1	A	4	44	51	1
	1	A	4	45	51	1
	1	A	4	46	51	1
	1	A	4	47	51	1
	1	A	4	48	51	1
	1	A	4	49	51	1
	1	A	4	50	51	1
	1	A	4	51	51	1
	1	A	4	52	51	1
	1	A	4	53	51	1
	1	A	4	54	51	1
	1	A	4	55	51	1
	1	A	4	56	51	1
	1	A	4	57	51	1
	1	A	4	58	51	1
	1	A	4	59	51	1
	1	A	4	60	51	1
	1	A	4	61	51	1
	1	A	4	62	51	1
	1	A	4	63	51	1
	1	A	4	64	51	1
	1	A	4	65	51	1
	1	A	4	66	51	1
	1	A	4	67	51	1
	1	A	4	68	51	1
	1	A	4	69	51	1
	1	A	4	70	51	1
	1	A	4	71	51	1
	1	A	4	72	51	1
	1	A	4	73	51	1
	1	A	4	74	51	1
	1	A	4	75	51	1
	1	A	4	76	51	1
	1	A	4	77	51	1
	1	A	4	78	51	1
	1	A	4	79	51	1
	1	A	4	80	51	1
	1	A	4	81	51	1
	1	A	4	82	51	1
	1	A	4	83	51	1
	1	A	4	84	51	1
	1	A	4	85	51	1
	1	A	4	86	51	1
	1	A	4	87	51	1
	1	A	4	88	51	1
	1	A	4	89	51	1
	1	A	4	90	51	1
	1	A	4	91	51	1
	1	A	4	92	51	1
	1	A	4	93	51	1
	1	A	4	94	51	1
	1	A	4	95	29	1
	1	A	4	96	29	1
	1	A	4	97	29	1
	1	A	4	98	29	1
	1	A	4	99	29	1
	1	A	4	100	29	1
	1	A	5	1	13	0
	1	A	5	2	15	0
	1	A	5	3	15	0
	1	A	5	4	16	0
	1	A	5	5	16	0
	1	A	5	6	17	0
	1	A	5	7	17	0
	1	A	5	8	18	0
	1	A	5	9	19	0
	1	A	5	10	20	0
	1	A	5	11	21	0
	1	A	5	12	21	0
	1	A	5	13	21	0
	1	A	5	14	22	0
	1	A	5	15	22	0
	1	A	5	16	22	0
	1	A	5	17	22	0
	1	A	5	18	22	0
	1	A	5	19	22	0
	1	A	5	20	23	0
	1	A	5	21	26	0
	1	A	5	22	27	0
	1	A	5	23	28	0
	1	A	5	24	28	0
	1	A	5	25	28	0
	1	A	5	26	32	0
	1	A	5	27	32	0
	1	A	5	28	32	0
	1	A	5	29	33	0
	1	A	5	30	33	0
	1	A	5	31	35	0
	1	A	5	32	36	0
	1	A	5	33	44	0
	1	A	5	34	46	0
	1	A	5	35	47	0
	1	A	5	36	47	0
	1	A	5	37	47	0
	1	A	5	38	47	0
	1	A	5	39	47	0
	1	A	5	40	47	0
	1	A	5	41	47	0
	1	A	5	42	50	0
	1	A	5	43	51	1
	1	A	5	44	51	1
	1	A	5	45	51	1
	1	A	5	46	51	1
	1	A	5	47	51	1
	1	A	5	48	51	1
	1	A	5	49	51	1
	1	A	5	50	51	1
	1	A	5	51	51	1
	1	A	5	52	51	1
	1	A	5	53	51	1
	1	A	5	54	51	1
	1	A	5	55	51	1
	1	A	5	56	51	1
	1	A	5	57	51	1
	1	A	5	58	51	1
	1	A	5	59	51	1
	1	A	5	60	51	1
	1	A	5	61	51	1
	1	A	5	62	51	1
	1	A	5	63	51	1
	1	A	5	64	51	1
	1	A	5	65	51	1
	1	A	5	66	51	1
	1	A	5	67	51	1
	1	A	5	68	51	1
	1	A	5	69	51	1
	1	A	5	70	51	1
	1	A	5	71	51	1
	1	A	5	72	51	1
	1	A	5	73	51	1
	1	A	5	74	51	1
	1	A	5	75	51	1
	1	A	5	76	51	1
	1	A	5	77	51	1
	1	A	5	78	51	1
	1	A	5	79	51	1
	1	A	5	80	51	1
	1	A	5	81	51	1
	1	A	5	82	51	1
	1	A	5	83	51	1
	1	A	5	84	51	1
	1	A	5	85	51	1
	1	A	5	86	51	1
	1	A	5	87	51	1
	1	A	5	88	51	1
	1	A	5	89	51	1
	1	A	5	90	51	1
	1	A	5	91	51	1
	1	A	5	92	51	1
	1	A	5	93	51	1
	1	A	5	94	51	1
	1	A	5	95	29	1
	1	A	5	96	29	1
	1	A	5	97	29	1
	1	A	5	98	29	1
	1	A	5	99	29	1
	1	A	5	100	29	1
	1	A	6	1	9	0
	1	A	6	2	11	0
	1	A	6	3	11	0
	1	A	6	4	13	0
	1	A	6	5	13	0
	1	A	6	6	15	0
	1	A	6	7	15	0
	1	A	6	8	15	0
	1	A	6	9	15	0
	1	A	6	10	15	0
	1	A	6	11	16	0
	1	A	6	12	16	0
	1	A	6	13	17	0
	1	A	6	14	17	0
	1	A	6	15	18	0
	1	A	6	16	19	0
	1	A	6	17	19	0
	1	A	6	18	19	0
	1	A	6	19	19	0
	1	A	6	20	19	0
	1	A	6	21	19	0
	1	A	6	22	19	0
	1	A	6	23	19	0
	1	A	6	24	21	0
	1	A	6	25	21	0
	1	A	6	26	21	0
	1	A	6	27	21	0
	1	A	6	28	22	0
	1	A	6	29	22	0
	1	A	6	30	22	0
	1	A	6	31	23	0
	1	A	6	32	24	0
	1	A	6	33	24	0
	1	A	6	34	24	0
	1	A	6	35	24	0
	1	A	6	36	24	0
	1	A	6	37	26	0
	1	A	6	38	27	0
	1	A	6	39	27	0
	1	A	6	40	27	0
	1	A	6	41	28	0
	1	A	6	42	30	0
	1	A	6	43	32	0
	1	A	6	44	32	0
	1	A	6	45	32	0
	1	A	6	46	32	0
	1	A	6	47	32	0
	1	A	6	48	32	0
	1	A	6	49	34	0
	1	A	6	50	34	0
	1	A	6	51	35	0
	1	A	6	52	39	0
	1	A	6	53	39	0
	1	A	6	54	39	0
	1	A	6	55	41	0
	1	A	6	56	42	0
	1	A	6	57	42	0
	1	A	6	58	43	0
	1	A	6	59	45	0
	1	A	6	60	47	0
	1	A	6	61	48	0
	1	A	6	62	49	0
	1	A	6	63	51	1
	1	A	6	64	51	1
	1	A	6	65	51	1
	1	A	6	66	51	1
	1	A	6	67	51	1
	1	A	6	68	51	1
	1	A	6	69	51	1
	1	A	6	70	51	1
	1	A	6	71	51	1
	1	A	6	72	51	1
	1	A	6	73	51	1
	1	A	6	74	51	1
	1	A	6	75	51	1
	1	A	6	76	51	1
	1	A	6	77	51	1
	1	A	6	78	51	1
	1	A	6	79	51	1
	1	A	6	80	51	1
	1	A	6	81	51	1
	1	A	6	82	51	1
	1	A	6	83	51	1
	1	A	6	84	51	1
	1	A	6	85	51	1
	1	A	6	86	51	1
	1	A	6	87	51	1
	1	A	6	88	51	1
	1	A	6	89	51	1
	1	A	6	90	51	1
	1	A	6	91	51	1
	1	A	6	92	51	1
	1	A	6	93	51	1
	1	A	6	94	51	1
	1	A	6	95	29	1
	1	A	6	96	29	1
	1	A	6	97	29	1
	1	A	6	98	29	1
	1	A	6	99	29	1
	1	A	6	100	29	1
	1	A	7	1	3	0
	1	A	7	2	11	0
	1	A	7	3	13	0
	1	A	7	4	14	0
	1	A	7	5	14	0
	1	A	7	6	14	0
	1	A	7	7	16	0
	1	A	7	8	16	0
	1	A	7	9	16	0
	1	A	7	10	16	0
	1	A	7	11	16	0
	1	A	7	12	16	0
	1	A	7	13	18	0
	1	A	7	14	18	0
	1	A	7	15	19	0
	1	A	7	16	20	0
	1	A	7	17	20	0
	1	A	7	18	21	0
	1	A	7	19	21	0
	1	A	7	20	21	0
	1	A	7	21	21	0
	1	A	7	22	21	0
	1	A	7	23	22	0
	1	A	7	24	23	0
	1	A	7	25	23	0
	1	A	7	26	24	0
	1	A	7	27	24	0
	1	A	7	28	25	0
	1	A	7	29	25	0
	1	A	7	30	25	0
	1	A	7	31	25	0
	1	A	7	32	27	0
	1	A	7	33	27	0
	1	A	7	34	28	0
	1	A	7	35	29	0
	1	A	7	36	30	0
	1	A	7	37	30	0
	1	A	7	38	32	0
	1	A	7	39	32	0
	1	A	7	40	32	0
	1	A	7	41	33	0
	1	A	7	42	33	0
	1	A	7	43	34	0
	1	A	7	44	34	0
	1	A	7	45	34	0
	1	A	7	46	35	0
	1	A	7	47	37	0
	1	A	7	48	41	0
	1	A	7	49	43	0
	1	A	7	50	44	0
	1	A	7	51	45	0
	1	A	7	52	46	0
	1	A	7	53	46	0
	1	A	7	54	47	0
	1	A	7	55	47	0
	1	A	7	56	47	0
	1	A	7	57	47	0
	1	A	7	58	51	1
	1	A	7	59	51	1
	1	A	7	60	51	1
	1	A	7	61	51	1
	1	A	7	62	51	1
	1	A	7	63	51	1
	1	A	7	64	51	1
	1	A	7	65	51	1
	1	A	7	66	51	1
	1	A	7	67	51	1
	1	A	7	68	51	1
	1	A	7	69	51	1
	1	A	7	70	51	1
	1	A	7	71	51	1
	1	A	7	72	51	1
	1	A	7	73	51	1
	1	A	7	74	51	1
	1	A	7	75	51	1
	1	A	7	76	51	1
	1	A	7	77	51	1
	1	A	7	78	51	1
	1	A	7	79	51	1
	1	A	7	80	51	1
	1	A	7	81	51	1
	1	A	7	82	51	1
	1	A	7	83	51	1
	1	A	7	84	51	1
	1	A	7	85	51	1
	1	A	7	86	51	1
	1	A	7	87	51	1
	1	A	7	88	51	1
	1	A	7	89	51	1
	1	A	7	90	51	1
	1	A	7	91	51	1
	1	A	7	92	51	1
	1	A	7	93	51	1
	1	A	7	94	51	1
	1	A	7	95	29	1
	1	A	7	96	29	1
	1	A	7	97	29	1
	1	A	7	98	29	1
	1	A	7	99	29	1
	1	A	7	100	29	1
	1	A	8	1	1	0
	1	A	8	2	7	0
	1	A	8	3	14	0
	1	A	8	4	14	0
	1	A	8	5	14	0
	1	A	8	6	18	0
	1	A	8	7	18	0
	1	A	8	8	19	0
	1	A	8	9	20	0
	1	A	8	10	28	0
	1	A	8	11	30	0
	1	A	8	12	32	0
	1	A	8	13	32	0
	1	A	8	14	32	0
	1	A	8	15	35	0
	1	A	8	16	36	0
	1	A	8	17	37	0
	1	A	8	18	38	0
	1	A	8	19	38	0
	1	A	8	20	40	0
	1	A	8	21	41	0
	1	A	8	22	42	0
	1	A	8	23	44	0
	1	A	8	24	44	0
	1	A	8	25	44	0
	1	A	8	26	44	0
	1	A	8	27	45	0
	1	A	8	28	46	0
	1	A	8	29	51	1
	1	A	8	30	51	1
	1	A	8	31	51	1
	1	A	8	32	51	1
	1	A	8	33	51	1
	1	A	8	34	51	1
	1	A	8	35	51	1
	1	A	8	36	51	1
	1	A	8	37	51	1
	1	A	8	38	51	1
	1	A	8	39	51	1
	1	A	8	40	51	1
	1	A	8	41	51	1
	1	A	8	42	51	1
	1	A	8	43	51	1
	1	A	8	44	51	1
	1	A	8	45	51	1
	1	A	8	46	51	1
	1	A	8	47	51	1
	1	A	8	48	51	1
	1	A	8	49	51	1
	1	A	8	50	51	1
	1	A	8	51	51	1
	1	A	8	52	51	1
	1	A	8	53	51	1
	1	A	8	54	51	1
	1	A	8	55	51	1
	1	A	8	56	51	1
	1	A	8	57	51	1
	1	A	8	58	51	1
	1	A	8	59	51	1
	1	A	8	60	51	1
	1	A	8	61	51	1
	1	A	8	62	51	1
	1	A	8	63	51	1
	1	A	8	64	51	1
	1	A	8	65	51	1
	1	A	8	66	51	1
	1	A	8	67	51	1
	1	A	8	68	51	1
	1	A	8	69	51	1
	1	A	8	70	51	1
	1	A	8	71	51	1
	1	A	8	72	51	1
	1	A	8	73	51	1
	1	A	8	74	51	1
	1	A	8	75	51	1
	1	A	8	76	51	1
	1	A	8	77	51	1
	1	A	8	78	51	1
	1	A	8	79	51	1
	1	A	8	80	51	1
	1	A	8	81	51	1
	1	A	8	82	51	1
	1	A	8	83	51	1
	1	A	8	84	51	1
	1	A	8	85	51	1
	1	A	8	86	51	1
	1	A	8	87	51	1
	1	A	8	88	51	1
	1	A	8	89	51	1
	1	A	8	90	51	1
	1	A	8	91	51	1
	1	A	8	92	51	1
	1	A	8	93	51	1
	1	A	8	94	51	1
	1	A	8	95	29	1
	1	A	8	96	29	1
	1	A	8	97	29	1
	1	A	8	98	29	1
	1	A	8	99	29	1
	1	A	8	100	29	1
	1	A	9	1	17	0
	1	A	9	2	17	0
	1	A	9	3	17	0
	1	A	9	4	18	0
	1	A	9	5	18	0
	1	A	9	6	18	0
	1	A	9	7	18	0
	1	A	9	8	18	0
	1	A	9	9	19	0
	1	A	9	10	20	0
	1	A	9	11	20	0
	1	A	9	12	20	0
	1	A	9	13	20	0
	1	A	9	14	21	0
	1	A	9	15	21	0
	1	A	9	16	28	0
	1	A	9	17	29	0
	1	A	9	18	29	0
	1	A	9	19	29	0
	1	A	9	20	29	0
	1	A	9	21	32	0
	1	A	9	22	32	0
	1	A	9	23	32	0
	1	A	9	24	33	0
	1	A	9	25	33	0
	1	A	9	26	34	0
	1	A	9	27	34	0
	1	A	9	28	34	0
	1	A	9	29	34	0
	1	A	9	30	35	0
	1	A	9	31	36	0
	1	A	9	32	36	0
	1	A	9	33	37	0
	1	A	9	34	37	0
	1	A	9	35	39	0
	1	A	9	36	39	0
	1	A	9	37	42	0
	1	A	9	38	42	0
	1	A	9	39	42	0
	1	A	9	40	44	0
	1	A	9	41	44	0
	1	A	9	42	45	0
	1	A	9	43	45	0
	1	A	9	44	46	0
	1	A	9	45	47	0
	1	A	9	46	47	0
	1	A	9	47	48	0
	1	A	9	48	49	0
	1	A	9	49	49	0
	1	A	9	50	50	0
	1	A	9	51	51	1
	1	A	9	52	51	1
	1	A	9	53	51	1
	1	A	9	54	51	1
	1	A	9	55	51	1
	1	A	9	56	51	1
	1	A	9	57	51	1
	1	A	9	58	51	1
	1	A	9	59	51	1
	1	A	9	60	51	1
	1	A	9	61	51	1
	1	A	9	62	51	1
	1	A	9	63	51	1
	1	A	9	64	51	1
	1	A	9	65	51	1
	1	A	9	66	51	1
	1	A	9	67	51	1
	1	A	9	68	51	1
	1	A	9	69	51	1
	1	A	9	70	51	1
	1	A	9	71	51	1
	1	A	9	72	51	1
	1	A	9	73	51	1
	1	A	9	74	51	1
	1	A	9	75	51	1
	1	A	9	76	51	1
	1	A	9	77	51	1
	1	A	9	78	51	1
	1	A	9	79	51	1
	1	A	9	80	51	1
	1	A	9	81	51	1
	1	A	9	82	51	1
	1	A	9	83	51	1
	1	A	9	84	51	1
	1	A	9	85	51	1
	1	A	9	86	51	1
	1	A	9	87	51	1
	1	A	9	88	51	1
	1	A	9	89	51	1
	1	A	9	90	51	1
	1	A	9	91	51	1
	1	A	9	92	51	1
	1	A	9	93	51	1
	1	A	9	94	51	1
	1	A	9	95	29	1
	1	A	9	96	29	1
	1	A	9	97	29	1
	1	A	9	98	29	1
	1	A	9	99	29	1
	1	A	9	100	29	1
	1	A	10	1	14	0
	1	A	10	2	15	0
	1	A	10	3	17	0
	1	A	10	4	19	0
	1	A	10	5	19	0
	1	A	10	6	20	0
	1	A	10	7	22	0
	1	A	10	8	22	0
	1	A	10	9	24	0
	1	A	10	10	24	0
	1	A	10	11	25	0
	1	A	10	12	25	0
	1	A	10	13	25	0
	1	A	10	14	25	0
	1	A	10	15	25	0
	1	A	10	16	26	0
	1	A	10	17	27	0
	1	A	10	18	33	0
	1	A	10	19	34	0
	1	A	10	20	34	0
	1	A	10	21	35	0
	1	A	10	22	37	0
	1	A	10	23	40	0
	1	A	10	24	40	0
	1	A	10	25	41	0
	1	A	10	26	41	0
	1	A	10	27	41	0
	1	A	10	28	43	0
	1	A	10	29	43	0
	1	A	10	30	43	0
	1	A	10	31	47	0
	1	A	10	32	48	0
	1	A	10	33	50	0
	1	A	10	34	51	1
	1	A	10	35	51	1
	1	A	10	36	51	1
	1	A	10	37	51	1
	1	A	10	38	51	1
	1	A	10	39	51	1
	1	A	10	40	51	1
	1	A	10	41	51	1
	1	A	10	42	51	1
	1	A	10	43	51	1
	1	A	10	44	51	1
	1	A	10	45	51	1
	1	A	10	46	51	1
	1	A	10	47	51	1
	1	A	10	48	51	1
	1	A	10	49	51	1
	1	A	10	50	51	1
	1	A	10	51	51	1
	1	A	10	52	51	1
	1	A	10	53	51	1
	1	A	10	54	51	1
	1	A	10	55	51	1
	1	A	10	56	51	1
	1	A	10	57	51	1
	1	A	10	58	51	1
	1	A	10	59	51	1
	1	A	10	60	51	1
	1	A	10	61	51	1
	1	A	10	62	51	1
	1	A	10	63	51	1
	1	A	10	64	51	1
	1	A	10	65	51	1
	1	A	10	66	51	1
	1	A	10	67	51	1
	1	A	10	68	51	1
	1	A	10	69	51	1
	1	A	10	70	51	1
	1	A	10	71	51	1
	1	A	10	72	51	1
	1	A	10	73	51	1
	1	A	10	74	51	1
	1	A	10	75	51	1
	1	A	10	76	51	1
	1	A	10	77	51	1
	1	A	10	78	51	1
	1	A	10	79	51	1
	1	A	10	80	51	1
	1	A	10	81	51	1
	1	A	10	82	51	1
	1	A	10	83	51	1
	1	A	10	84	51	1
	1	A	10	85	51	1
	1	A	10	86	51	1
	1	A	10	87	51	1
	1	A	10	88	51	1
	1	A	10	89	51	1
	1	A	10	90	51	1
	1	A	10	91	51	1
	1	A	10	92	51	1
	1	A	10	93	51	1
	1	A	10	94	51	1
	1	A	10	95	29	1
	1	A	10	96	29	1
	1	A	10	97	29	1
	1	A	10	98	29	1
	1	A	10	99	29	1
	1	A	10	100	29	1
	2	B	11	1	3	0
	2	B	11	2	6	0
	2	B	11	3	7	0
	2	B	11	4	14	0
	2	B	11	5	17	0
	2	B	11	6	18	0
	2	B	11	7	19	0
	2	B	11	8	20	0
	2	B	11	9	20	0
	2	B	11	10	21	0
	2	B	11	11	21	0
	2	B	11	12	21	0
	2	B	11	13	21	0
	2	B	11	14	22	0
	2	B	11	15	24	0
	2	B	11	16	24	0
	2	B	11	17	24	0
	2	B	11	18	26	0
	2	B	11	19	26	0
	2	B	11	20	27	0
	2	B	11	21	27	0
	2	B	11	22	28	0
	2	B	11	23	29	0
	2	B	11	24	32	0
	2	B	11	25	33	0
	2	B	11	26	34	0
	2	B	11	27	36	0
	2	B	11	28	39	0
	2	B	11	29	43	0
	2	B	11	30	43	0
	2	B	11	31	44	0
	2	B	11	32	45	0
	2	B	11	33	46	0
	2	B	11	34	48	0
	2	B	11	35	49	0
	2	B	11	36	50	0
	2	B	11	37	51	1
	2	B	11	38	51	1
	2	B	11	39	51	1
	2	B	11	40	51	1
	2	B	11	41	51	1
	2	B	11	42	51	1
	2	B	11	43	51	1
	2	B	11	44	51	1
	2	B	11	45	51	1
	2	B	11	46	51	1
	2	B	11	47	51	1
	2	B	11	48	51	1
	2	B	11	49	51	1
	2	B	11	50	51	1
	2	B	11	51	51	1
	2	B	11	52	51	1
	2	B	11	53	51	1
	2	B	11	54	51	1
	2	B	11	55	51	1
	2	B	11	56	51	1
	2	B	11	57	51	1
	2	B	11	58	51	1
	2	B	11	59	51	1
	2	B	11	60	51	1
	2	B	11	61	51	1
	2	B	11	62	51	1
	2	B	11	63	51	1
	2	B	11	64	51	1
	2	B	11	65	51	1
	2	B	11	66	51	1
	2	B	11	67	51	1
	2	B	11	68	51	1
	2	B	11	69	51	1
	2	B	11	70	51	1
	2	B	11	71	51	1
	2	B	11	72	51	1
	2	B	11	73	51	1
	2	B	11	74	51	1
	2	B	11	75	51	1
	2	B	11	76	51	1
	2	B	11	77	51	1
	2	B	11	78	51	1
	2	B	11	79	51	1
	2	B	11	80	51	1
	2	B	11	81	51	1
	2	B	11	82	51	1
	2	B	11	83	51	1
	2	B	11	84	51	1
	2	B	11	85	51	1
	2	B	11	86	51	1
	2	B	11	87	51	1
	2	B	11	88	51	1
	2	B	11	89	51	1
	2	B	11	90	51	1
	2	B	11	91	51	1
	2	B	11	92	51	1
	2	B	11	93	51	1
	2	B	11	94	51	1
	2	B	11	95	29	1
	2	B	11	96	29	1
	2	B	11	97	29	1
	2	B	11	98	29	1
	2	B	11	99	29	1
	2	B	11	100	29	1
	2	B	12	1	6	0
	2	B	12	2	19	0
	2	B	12	3	20	0
	2	B	12	4	22	0
	2	B	12	5	22	0
	2	B	12	6	26	0
	2	B	12	7	26	0
	2	B	12	8	29	0
	2	B	12	9	32	0
	2	B	12	10	36	0
	2	B	12	11	38	0
	2	B	12	12	39	0
	2	B	12	13	39	0
	2	B	12	14	40	0
	2	B	12	15	40	0
	2	B	12	16	40	0
	2	B	12	17	42	0
	2	B	12	18	49	0
	2	B	12	19	49	0
	2	B	12	20	49	0
	2	B	12	21	51	1
	2	B	12	22	51	1
	2	B	12	23	51	1
	2	B	12	24	51	1
	2	B	12	25	51	1
	2	B	12	26	51	1
	2	B	12	27	51	1
	2	B	12	28	51	1
	2	B	12	29	51	1
	2	B	12	30	51	1
	2	B	12	31	51	1
	2	B	12	32	51	1
	2	B	12	33	51	1
	2	B	12	34	51	1
	2	B	12	35	51	1
	2	B	12	36	51	1
	2	B	12	37	51	1
	2	B	12	38	51	1
	2	B	12	39	51	1
	2	B	12	40	51	1
	2	B	12	41	51	1
	2	B	12	42	51	1
	2	B	12	43	51	1
	2	B	12	44	51	1
	2	B	12	45	51	1
	2	B	12	46	51	1
	2	B	12	47	51	1
	2	B	12	48	51	1
	2	B	12	49	51	1
	2	B	12	50	51	1
	2	B	12	51	51	1
	2	B	12	52	51	1
	2	B	12	53	51	1
	2	B	12	54	51	1
	2	B	12	55	51	1
	2	B	12	56	51	1
	2	B	12	57	51	1
	2	B	12	58	51	1
	2	B	12	59	51	1
	2	B	12	60	51	1
	2	B	12	61	51	1
	2	B	12	62	51	1
	2	B	12	63	51	1
	2	B	12	64	51	1
	2	B	12	65	51	1
	2	B	12	66	51	1
	2	B	12	67	51	1
	2	B	12	68	51	1
	2	B	12	69	51	1
	2	B	12	70	51	1
	2	B	12	71	51	1
	2	B	12	72	51	1
	2	B	12	73	51	1
	2	B	12	74	51	1
	2	B	12	75	51	1
	2	B	12	76	51	1
	2	B	12	77	51	1
	2	B	12	78	51	1
	2	B	12	79	51	1
	2	B	12	80	51	1
	2	B	12	81	51	1
	2	B	12	82	51	1
	2	B	12	83	51	1
	2	B	12	84	51	1
	2	B	12	85	51	1
	2	B	12	86	51	1
	2	B	12	87	51	1
	2	B	12	88	51	1
	2	B	12	89	51	1
	2	B	12	90	51	1
	2	B	12	91	51	1
	2	B	12	92	51	1
	2	B	12	93	51	1
	2	B	12	94	51	1
	2	B	12	95	29	1
	2	B	12	96	29	1
	2	B	12	97	29	1
	2	B	12	98	29	1
	2	B	12	99	29	1
	2	B	12	100	29	1
	2	B	13	1	1	0
	2	B	13	2	17	0
	2	B	13	3	17	0
	2	B	13	4	17	0
	2	B	13	5	20	0
	2	B	13	6	21	0
	2	B	13	7	21	0
	2	B	13	8	24	0
	2	B	13	9	24	0
	2	B	13	10	24	0
	2	B	13	11	27	0
	2	B	13	12	28	0
	2	B	13	13	29	0
	2	B	13	14	29	0
	2	B	13	15	29	0
	2	B	13	16	29	0
	2	B	13	17	29	0
	2	B	13	18	29	0
	2	B	13	19	32	0
	2	B	13	20	32	0
	2	B	13	21	32	0
	2	B	13	22	38	0
	2	B	13	23	39	0
	2	B	13	24	39	0
	2	B	13	25	41	0
	2	B	13	26	47	0
	2	B	13	27	51	1
	2	B	13	28	51	1
	2	B	13	29	51	1
	2	B	13	30	51	1
	2	B	13	31	51	1
	2	B	13	32	51	1
	2	B	13	33	51	1
	2	B	13	34	51	1
	2	B	13	35	51	1
	2	B	13	36	51	1
	2	B	13	37	51	1
	2	B	13	38	51	1
	2	B	13	39	51	1
	2	B	13	40	51	1
	2	B	13	41	51	1
	2	B	13	42	51	1
	2	B	13	43	51	1
	2	B	13	44	51	1
	2	B	13	45	51	1
	2	B	13	46	51	1
	2	B	13	47	51	1
	2	B	13	48	51	1
	2	B	13	49	51	1
	2	B	13	50	51	1
	2	B	13	51	51	1
	2	B	13	52	51	1
	2	B	13	53	51	1
	2	B	13	54	51	1
	2	B	13	55	51	1
	2	B	13	56	51	1
	2	B	13	57	51	1
	2	B	13	58	51	1
	2	B	13	59	51	1
	2	B	13	60	51	1
	2	B	13	61	51	1
	2	B	13	62	51	1
	2	B	13	63	51	1
	2	B	13	64	51	1
	2	B	13	65	51	1
	2	B	13	66	51	1
	2	B	13	67	51	1
	2	B	13	68	51	1
	2	B	13	69	51	1
	2	B	13	70	51	1
	2	B	13	71	51	1
	2	B	13	72	51	1
	2	B	13	73	51	1
	2	B	13	74	51	1
	2	B	13	75	51	1
	2	B	13	76	51	1
	2	B	13	77	51	1
	2	B	13	78	51	1
	2	B	13	79	51	1
	2	B	13	80	51	1
	2	B	13	81	51	1
	2	B	13	82	51	1
	2	B	13	83	51	1
	2	B	13	84	51	1
	2	B	13	85	51	1
	2	B	13	86	51	1
	2	B	13	87	51	1
	2	B	13	88	51	1
	2	B	13	89	51	1
	2	B	13	90	51	1
	2	B	13	91	51	1
	2	B	13	92	51	1
	2	B	13	93	51	1
	2	B	13	94	51	1
	2	B	13	95	29	1
	2	B	13	96	29	1
	2	B	13	97	29	1
	2	B	13	98	29	1
	2	B	13	99	29	1
	2	B	13	100	29	1
	2	B	14	1	1	0
	2	B	14	2	1	0
	2	B	14	3	18	0
	2	B	14	4	20	0
	2	B	14	5	20	0
	2	B	14	6	21	0
	2	B	14	7	21	0
	2	B	14	8	22	0
	2	B	14	9	23	0
	2	B	14	10	24	0
	2	B	14	11	25	0
	2	B	14	12	27	0
	2	B	14	13	28	0
	2	B	14	14	28	0
	2	B	14	15	29	0
	2	B	14	16	30	0
	2	B	14	17	30	0
	2	B	14	18	30	0
	2	B	14	19	32	0
	2	B	14	20	32	0
	2	B	14	21	35	0
	2	B	14	22	38	0
	2	B	14	23	39	0
	2	B	14	24	39	0
	2	B	14	25	39	0
	2	B	14	26	40	0
	2	B	14	27	40	0
	2	B	14	28	42	0
	2	B	14	29	42	0
	2	B	14	30	47	0
	2	B	14	31	51	1
	2	B	14	32	51	1
	2	B	14	33	51	1
	2	B	14	34	51	1
	2	B	14	35	51	1
	2	B	14	36	51	1
	2	B	14	37	51	1
	2	B	14	38	51	1
	2	B	14	39	51	1
	2	B	14	40	51	1
	2	B	14	41	51	1
	2	B	14	42	51	1
	2	B	14	43	51	1
	2	B	14	44	51	1
	2	B	14	45	51	1
	2	B	14	46	51	1
	2	B	14	47	51	1
	2	B	14	48	51	1
	2	B	14	49	51	1
	2	B	14	50	51	1
	2	B	14	51	51	1
	2	B	14	52	51	1
	2	B	14	53	51	1
	2	B	14	54	51	1
	2	B	14	55	51	1
	2	B	14	56	51	1
	2	B	14	57	51	1
	2	B	14	58	51	1
	2	B	14	59	51	1
	2	B	14	60	51	1
	2	B	14	61	51	1
	2	B	14	62	51	1
	2	B	14	63	51	1
	2	B	14	64	51	1
	2	B	14	65	51	1
	2	B	14	66	51	1
	2	B	14	67	51	1
	2	B	14	68	51	1
	2	B	14	69	51	1
	2	B	14	70	51	1
	2	B	14	71	51	1
	2	B	14	72	51	1
	2	B	14	73	51	1
	2	B	14	74	51	1
	2	B	14	75	51	1
	2	B	14	76	51	1
	2	B	14	77	51	1
	2	B	14	78	51	1
	2	B	14	79	51	1
	2	B	14	80	51	1
	2	B	14	81	51	1
	2	B	14	82	51	1
	2	B	14	83	51	1
	2	B	14	84	51	1
	2	B	14	85	51	1
	2	B	14	86	51	1
	2	B	14	87	51	1
	2	B	14	88	51	1
	2	B	14	89	51	1
	2	B	14	90	51	1
	2	B	14	91	51	1
	2	B	14	92	51	1
	2	B	14	93	51	1
	2	B	14	94	51	1
	2	B	14	95	29	1
	2	B	14	96	29	1
	2	B	14	97	29	1
	2	B	14	98	29	1
	2	B	14	99	29	1
	2	B	14	100	29	1
	2	B	15	1	6	0
	2	B	15	2	22	0
	2	B	15	3	23	0
	2	B	15	4	23	0
	2	B	15	5	24	0
	2	B	15	6	24	0
	2	B	15	7	24	0
	2	B	15	8	24	0
	2	B	15	9	24	0
	2	B	15	10	24	0
	2	B	15	11	24	0
	2	B	15	12	24	0
	2	B	15	13	25	0
	2	B	15	14	25	0
	2	B	15	15	25	0
	2	B	15	16	27	0
	2	B	15	17	28	0
	2	B	15	18	28	0
	2	B	15	19	30	0
	2	B	15	20	32	0
	2	B	15	21	32	0
	2	B	15	22	33	0
	2	B	15	23	35	0
	2	B	15	24	37	0
	2	B	15	25	37	0
	2	B	15	26	37	0
	2	B	15	27	39	0
	2	B	15	28	39	0
	2	B	15	29	41	0
	2	B	15	30	46	0
	2	B	15	31	46	0
	2	B	15	32	50	0
	2	B	15	33	50	0
	2	B	15	34	51	1
	2	B	15	35	51	1
	2	B	15	36	51	1
	2	B	15	37	51	1
	2	B	15	38	51	1
	2	B	15	39	51	1
	2	B	15	40	51	1
	2	B	15	41	51	1
	2	B	15	42	51	1
	2	B	15	43	51	1
	2	B	15	44	51	1
	2	B	15	45	51	1
	2	B	15	46	51	1
	2	B	15	47	51	1
	2	B	15	48	51	1
	2	B	15	49	51	1
	2	B	15	50	51	1
	2	B	15	51	51	1
	2	B	15	52	51	1
	2	B	15	53	51	1
	2	B	15	54	51	1
	2	B	15	55	51	1
	2	B	15	56	51	1
	2	B	15	57	51	1
	2	B	15	58	51	1
	2	B	15	59	51	1
	2	B	15	60	51	1
	2	B	15	61	51	1
	2	B	15	62	51	1
	2	B	15	63	51	1
	2	B	15	64	51	1
	2	B	15	65	51	1
	2	B	15	66	51	1
	2	B	15	67	51	1
	2	B	15	68	51	1
	2	B	15	69	51	1
	2	B	15	70	51	1
	2	B	15	71	51	1
	2	B	15	72	51	1
	2	B	15	73	51	1
	2	B	15	74	51	1
	2	B	15	75	51	1
	2	B	15	76	51	1
	2	B	15	77	51	1
	2	B	15	78	51	1
	2	B	15	79	51	1
	2	B	15	80	51	1
	2	B	15	81	51	1
	2	B	15	82	51	1
	2	B	15	83	51	1
	2	B	15	84	51	1
	2	B	15	85	51	1
	2	B	15	86	51	1
	2	B	15	87	51	1
	2	B	15	88	51	1
	2	B	15	89	51	1
	2	B	15	90	51	1
	2	B	15	91	51	1
	2	B	15	92	51	1
	2	B	15	93	51	1
	2	B	15	94	51	1
	2	B	15	95	29	1
	2	B	15	96	29	1
	2	B	15	97	29	1
	2	B	15	98	29	1
	2	B	15	99	29	1
	2	B	15	100	29	1
	2	B	16	1	9	0
	2	B	16	2	9	0
	2	B	16	3	17	0
	2	B	16	4	23	0
	2	B	16	5	24	0
	2	B	16	6	26	0
	2	B	16	7	26	0
	2	B	16	8	27	0
	2	B	16	9	28	0
	2	B	16	10	28	0
	2	B	16	11	29	0
	2	B	16	12	29	0
	2	B	16	13	30	0
	2	B	16	14	30	0
	2	B	16	15	32	0
	2	B	16	16	32	0
	2	B	16	17	32	0
	2	B	16	18	33	0
	2	B	16	19	34	0
	2	B	16	20	34	0
	2	B	16	21	35	0
	2	B	16	22	35	0
	2	B	16	23	36	0
	2	B	16	24	37	0
	2	B	16	25	37	0
	2	B	16	26	38	0
	2	B	16	27	38	0
	2	B	16	28	38	0
	2	B	16	29	38	0
	2	B	16	30	38	0
	2	B	16	31	39	0
	2	B	16	32	39	0
	2	B	16	33	39	0
	2	B	16	34	40	0
	2	B	16	35	40	0
	2	B	16	36	40	0
	2	B	16	37	40	0
	2	B	16	38	41	0
	2	B	16	39	42	0
	2	B	16	40	43	0
	2	B	16	41	43	0
	2	B	16	42	44	0
	2	B	16	43	44	0
	2	B	16	44	45	0
	2	B	16	45	45	0
	2	B	16	46	45	0
	2	B	16	47	45	0
	2	B	16	48	45	0
	2	B	16	49	47	0
	2	B	16	50	48	0
	2	B	16	51	48	0
	2	B	16	52	48	0
	2	B	16	53	48	0
	2	B	16	54	48	0
	2	B	16	55	50	0
	2	B	16	56	50	0
	2	B	16	57	51	1
	2	B	16	58	51	1
	2	B	16	59	51	1
	2	B	16	60	51	1
	2	B	16	61	51	1
	2	B	16	62	51	1
	2	B	16	63	51	1
	2	B	16	64	51	1
	2	B	16	65	51	1
	2	B	16	66	51	1
	2	B	16	67	51	1
	2	B	16	68	51	1
	2	B	16	69	51	1
	2	B	16	70	51	1
	2	B	16	71	51	1
	2	B	16	72	51	1
	2	B	16	73	51	1
	2	B	16	74	51	1
	2	B	16	75	51	1
	2	B	16	76	51	1
	2	B	16	77	51	1
	2	B	16	78	51	1
	2	B	16	79	51	1
	2	B	16	80	51	1
	2	B	16	81	51	1
	2	B	16	82	51	1
	2	B	16	83	51	1
	2	B	16	84	51	1
	2	B	16	85	51	1
	2	B	16	86	51	1
	2	B	16	87	51	1
	2	B	16	88	51	1
	2	B	16	89	51	1
	2	B	16	90	51	1
	2	B	16	91	51	1
	2	B	16	92	51	1
	2	B	16	93	51	1
	2	B	16	94	51	1
	2	B	16	95	29	1
	2	B	16	96	29	1
	2	B	16	97	29	1
	2	B	16	98	29	1
	2	B	16	99	29	1
	2	B	16	100	29	1
	2	B	17	1	7	0
	2	B	17	2	7	0
	2	B	17	3	18	0
	2	B	17	4	19	0
	2	B	17	5	20	0
	2	B	17	6	22	0
	2	B	17	7	27	0
	2	B	17	8	30	0
	2	B	17	9	32	0
	2	B	17	10	32	0
	2	B	17	11	32	0
	2	B	17	12	32	0
	2	B	17	13	32	0
	2	B	17	14	33	0
	2	B	17	15	36	0
	2	B	17	16	38	0
	2	B	17	17	38	0
	2	B	17	18	39	0
	2	B	17	19	42	0
	2	B	17	20	43	0
	2	B	17	21	44	0
	2	B	17	22	45	0
	2	B	17	23	45	0
	2	B	17	24	45	0
	2	B	17	25	47	0
	2	B	17	26	47	0
	2	B	17	27	49	0
	2	B	17	28	49	0
	2	B	17	29	49	0
	2	B	17	30	50	0
	2	B	17	31	51	1
	2	B	17	32	51	1
	2	B	17	33	51	1
	2	B	17	34	51	1
	2	B	17	35	51	1
	2	B	17	36	51	1
	2	B	17	37	51	1
	2	B	17	38	51	1
	2	B	17	39	51	1
	2	B	17	40	51	1
	2	B	17	41	51	1
	2	B	17	42	51	1
	2	B	17	43	51	1
	2	B	17	44	51	1
	2	B	17	45	51	1
	2	B	17	46	51	1
	2	B	17	47	51	1
	2	B	17	48	51	1
	2	B	17	49	51	1
	2	B	17	50	51	1
	2	B	17	51	51	1
	2	B	17	52	51	1
	2	B	17	53	51	1
	2	B	17	54	51	1
	2	B	17	55	51	1
	2	B	17	56	51	1
	2	B	17	57	51	1
	2	B	17	58	51	1
	2	B	17	59	51	1
	2	B	17	60	51	1
	2	B	17	61	51	1
	2	B	17	62	51	1
	2	B	17	63	51	1
	2	B	17	64	51	1
	2	B	17	65	51	1
	2	B	17	66	51	1
	2	B	17	67	51	1
	2	B	17	68	51	1
	2	B	17	69	51	1
	2	B	17	70	51	1
	2	B	17	71	51	1
	2	B	17	72	51	1
	2	B	17	73	51	1
	2	B	17	74	51	1
	2	B	17	75	51	1
	2	B	17	76	51	1
	2	B	17	77	51	1
	2	B	17	78	51	1
	2	B	17	79	51	1
	2	B	17	80	51	1
	2	B	17	81	51	1
	2	B	17	82	51	1
	2	B	17	83	51	1
	2	B	17	84	51	1
	2	B	17	85	51	1
	2	B	17	86	51	1
	2	B	17	87	51	1
	2	B	17	88	51	1
	2	B	17	89	51	1
	2	B	17	90	51	1
	2	B	17	91	51	1
	2	B	17	92	51	1
	2	B	17	93	51	1
	2	B	17	94	51	1
	2	B	17	95	29	1
	2	B	17	96	29	1
	2	B	17	97	29	1
	2	B	17	98	29	1
	2	B	17	99	29	1
	2	B	17	100	29	1
	2	B	18	1	1	0
	2	B	18	2	20	0
	2	B	18	3	21	0
	2	B	18	4	21	0
	2	B	18	5	24	0
	2	B	18	6	25	0
	2	B	18	7	27	0
	2	B	18	8	27	0
	2	B	18	9	29	0
	2	B	18	10	29	0
	2	B	18	11	31	0
	2	B	18	12	32	0
	2	B	18	13	32	0
	2	B	18	14	32	0
	2	B	18	15	32	0
	2	B	18	16	35	0
	2	B	18	17	36	0
	2	B	18	18	36	0
	2	B	18	19	37	0
	2	B	18	20	37	0
	2	B	18	21	38	0
	2	B	18	22	38	0
	2	B	18	23	38	0
	2	B	18	24	39	0
	2	B	18	25	41	0
	2	B	18	26	42	0
	2	B	18	27	42	0
	2	B	18	28	42	0
	2	B	18	29	44	0
	2	B	18	30	44	0
	2	B	18	31	45	0
	2	B	18	32	45	0
	2	B	18	33	47	0
	2	B	18	34	47	0
	2	B	18	35	48	0
	2	B	18	36	48	0
	2	B	18	37	49	0
	2	B	18	38	51	1
	2	B	18	39	51	1
	2	B	18	40	51	1
	2	B	18	41	51	1
	2	B	18	42	51	1
	2	B	18	43	51	1
	2	B	18	44	51	1
	2	B	18	45	51	1
	2	B	18	46	51	1
	2	B	18	47	51	1
	2	B	18	48	51	1
	2	B	18	49	51	1
	2	B	18	50	51	1
	2	B	18	51	51	1
	2	B	18	52	51	1
	2	B	18	53	51	1
	2	B	18	54	51	1
	2	B	18	55	51	1
	2	B	18	56	51	1
	2	B	18	57	51	1
	2	B	18	58	51	1
	2	B	18	59	51	1
	2	B	18	60	51	1
	2	B	18	61	51	1
	2	B	18	62	51	1
	2	B	18	63	51	1
	2	B	18	64	51	1
	2	B	18	65	51	1
	2	B	18	66	51	1
	2	B	18	67	51	1
	2	B	18	68	51	1
	2	B	18	69	51	1
	2	B	18	70	51	1
	2	B	18	71	51	1
	2	B	18	72	51	1
	2	B	18	73	51	1
	2	B	18	74	51	1
	2	B	18	75	51	1
	2	B	18	76	51	1
	2	B	18	77	51	1
	2	B	18	78	51	1
	2	B	18	79	51	1
	2	B	18	80	51	1
	2	B	18	81	51	1
	2	B	18	82	51	1
	2	B	18	83	51	1
	2	B	18	84	51	1
	2	B	18	85	51	1
	2	B	18	86	51	1
	2	B	18	87	51	1
	2	B	18	88	51	1
	2	B	18	89	51	1
	2	B	18	90	51	1
	2	B	18	91	51	1
	2	B	18	92	51	1
	2	B	18	93	51	1
	2	B	18	94	51	1
	2	B	18	95	29	1
	2	B	18	96	29	1
	2	B	18	97	29	1
	2	B	18	98	29	1
	2	B	18	99	29	1
	2	B	18	100	29	1
	2	B	19	1	1	0
	2	B	19	2	7	0
	2	B	19	3	7	0
	2	B	19	4	7	0
	2	B	19	5	8	0
	2	B	19	6	8	0
	2	B	19	7	8	0
	2	B	19	8	9	0
	2	B	19	9	9	0
	2	B	19	10	12	0
	2	B	19	11	14	0
	2	B	19	12	14	0
	2	B	19	13	14	0
	2	B	19	14	16	0
	2	B	19	15	16	0
	2	B	19	16	18	0
	2	B	19	17	19	0
	2	B	19	18	20	0
	2	B	19	19	20	0
	2	B	19	20	23	0
	2	B	19	21	23	0
	2	B	19	22	23	0
	2	B	19	23	24	0
	2	B	19	24	25	0
	2	B	19	25	27	0
	2	B	19	26	27	0
	2	B	19	27	27	0
	2	B	19	28	28	0
	2	B	19	29	28	0
	2	B	19	30	28	0
	2	B	19	31	28	0
	2	B	19	32	29	0
	2	B	19	33	29	0
	2	B	19	34	29	0
	2	B	19	35	29	0
	2	B	19	36	29	0
	2	B	19	37	30	0
	2	B	19	38	32	0
	2	B	19	39	32	0
	2	B	19	40	33	0
	2	B	19	41	34	0
	2	B	19	42	34	0
	2	B	19	43	34	0
	2	B	19	44	35	0
	2	B	19	45	36	0
	2	B	19	46	38	0
	2	B	19	47	39	0
	2	B	19	48	40	0
	2	B	19	49	41	0
	2	B	19	50	45	0
	2	B	19	51	46	0
	2	B	19	52	46	0
	2	B	19	53	50	0
	2	B	19	54	51	1
	2	B	19	55	51	1
	2	B	19	56	51	1
	2	B	19	57	51	1
	2	B	19	58	51	1
	2	B	19	59	51	1
	2	B	19	60	51	1
	2	B	19	61	51	1
	2	B	19	62	51	1
	2	B	19	63	51	1
	2	B	19	64	51	1
	2	B	19	65	51	1
	2	B	19	66	51	1
	2	B	19	67	51	1
	2	B	19	68	51	1
	2	B	19	69	51	1
	2	B	19	70	51	1
	2	B	19	71	51	1
	2	B	19	72	51	1
	2	B	19	73	51	1
	2	B	19	74	51	1
	2	B	19	75	51	1
	2	B	19	76	51	1
	2	B	19	77	51	1
	2	B	19	78	51	1
	2	B	19	79	51	1
	2	B	19	80	51	1
	2	B	19	81	51	1
	2	B	19	82	51	1
	2	B	19	83	51	1
	2	B	19	84	51	1
	2	B	19	85	51	1
	2	B	19	86	51	1
	2	B	19	87	51	1
	2	B	19	88	51	1
	2	B	19	89	51	1
	2	B	19	90	51	1
	2	B	19	91	51	1
	2	B	19	92	51	1
	2	B	19	93	51	1
	2	B	19	94	51	1
	2	B	19	95	29	1
	2	B	19	96	29	1
	2	B	19	97	29	1
	2	B	19	98	29	1
	2	B	19	99	29	1
	2	B	19	100	29	1
	2	B	20	1	1	0
	2	B	20	2	6	0
	2	B	20	3	6	0
	2	B	20	4	7	0
	2	B	20	5	7	0
	2	B	20	6	7	0
	2	B	20	7	7	0
	2	B	20	8	7	0
	2	B	20	9	15	0
	2	B	20	10	16	0
	2	B	20	11	19	0
	2	B	20	12	19	0
	2	B	20	13	20	0
	2	B	20	14	24	0
	2	B	20	15	25	0
	2	B	20	16	28	0
	2	B	20	17	30	0
	2	B	20	18	30	0
	2	B	20	19	32	0
	2	B	20	20	32	0
	2	B	20	21	33	0
	2	B	20	22	34	0
	2	B	20	23	35	0
	2	B	20	24	36	0
	2	B	20	25	36	0
	2	B	20	26	36	0
	2	B	20	27	37	0
	2	B	20	28	37	0
	2	B	20	29	37	0
	2	B	20	30	37	0
	2	B	20	31	39	0
	2	B	20	32	40	0
	2	B	20	33	40	0
	2	B	20	34	40	0
	2	B	20	35	41	0
	2	B	20	36	42	0
	2	B	20	37	42	0
	2	B	20	38	43	0
	2	B	20	39	43	0
	2	B	20	40	44	0
	2	B	20	41	44	0
	2	B	20	42	46	0
	2	B	20	43	47	0
	2	B	20	44	48	0
	2	B	20	45	49	0
	2	B	20	46	49	0
	2	B	20	47	51	1
	2	B	20	48	51	1
	2	B	20	49	51	1
	2	B	20	50	51	1
	2	B	20	51	51	1
	2	B	20	52	51	1
	2	B	20	53	51	1
	2	B	20	54	51	1
	2	B	20	55	51	1
	2	B	20	56	51	1
	2	B	20	57	51	1
	2	B	20	58	51	1
	2	B	20	59	51	1
	2	B	20	60	51	1
	2	B	20	61	51	1
	2	B	20	62	51	1
	2	B	20	63	51	1
	2	B	20	64	51	1
	2	B	20	65	51	1
	2	B	20	66	51	1
	2	B	20	67	51	1
	2	B	20	68	51	1
	2	B	20	69	51	1
	2	B	20	70	51	1
	2	B	20	71	51	1
	2	B	20	72	51	1
	2	B	20	73	51	1
	2	B	20	74	51	1
	2	B	20	75	51	1
	2	B	20	76	51	1
	2	B	20	77	51	1
	2	B	20	78	51	1
	2	B	20	79	51	1
	2	B	20	80	51	1
	2	B	20	81	51	1
	2	B	20	82	51	1
	2	B	20	83	51	1
	2	B	20	84	51	1
	2	B	20	85	51	1
	2	B	20	86	51	1
	2	B	20	87	51	1
	2	B	20	88	51	1
	2	B	20	89	51	1
	2	B	20	90	51	1
	2	B	20	91	51	1
	2	B	20	92	51	1
	2	B	20	93	51	1
	2	B	20	94	51	1
	2	B	20	95	29	1
	2	B	20	96	29	1
	2	B	20	97	29	1
	2	B	20	98	29	1
	2	B	20	99	29	1
[truncated: 1,001 more rows]
[truncated: 19 more columns]

## Sheet: 2014 cage trial consump.
syrup consumption (ml)	Cage ID	Treatment	2014-09-15	2014-09-18	2014-09-22	2014-09-25	2014-09-29	2014-10-02	2014-10-06	2014-10-10	2014-10-14	2014-10-17	2014-10-21	2014-10-24	2014-10-28	2014-10-31	2014-11-05	2014-11-07		Cage #	TOTAL WATER CONSUMPTION
	1	100 ppb	0.4	4.1	5.3	4.2	7	5.5	6.3	6.3	7.3	4.9	6.9	5.9	6.4	4.8	8.8	4.3		1	71
	2	100 ppb	1.3	4.4	6	7.8	8.9	8.2	9.4	9.7	5.6	3.8	5.8	4.7	5.2	4	9.5	3.8		2	42.7
	3	100 ppb	1.1	3.4	6.8	6.2	7	9.1	10.9	10	5.3	4.6	5.9	4.5	5	4	5.1	2		3	33
	4	100 ppb	2.9	4.4	5.7	4.6	7	5.7	6.9	8.4	6.1	4.9	5.6	3.9	4.8	4.6	7.1	3.6		4	28.4
	5	100 ppb	0.2	1.4	4.6	6.6	9	7.7	7.7	9	5	3.8	4.7	4.5	4.2	2.9	6.4	3.1		5	39.5
	6	100 ppb	0.5	1.1	8.9	7.6	8.9	6	6.3	5.1	3.5	2.6	4.6	3.5	4.2	2.7	4.1	12.3		6	66.8
	7	100 ppb	2.9	3.3	9.4	8	10.4	7.9	8.5	7.2	4.9	3.2	4.1	3	4	2.1	4.4	2.4		7	24.6
	8	100 ppb	1.1	3.1	4.2	6.5	7.8	5.2	6.6	6.9	6.7	4.3	5.8	4.6	5.3	3.4	6.6	4.2		8	55.2
	9	100 ppb	2.9	4.1	7.6	5.7	10.6	8.5	10.1	10.7	7.4	5.6	5.7	4.9	4.7	3.3	6.6	3.1		9	33.9
	10	100 ppb	4.1	4.9	7.6	6.4	9.7	8	10	9.9	7.3	5.8	7.9	5.6	5.8	4.7	9.1	3.8		10	29.8
	11	5 ppb	1.2	3.4	14	9	11	8	9.3	9.4	7.8	5	7.6	6.4	7.5	4.8	6.9	3.8		11	45.5
	12	5 ppb	2.9	7.3	9.7	8.4	12.2	10.2	10.1	11.6	8.3	7.2	7.6	5.4	7.9	6.3	9	4.2		12	35.8
	13	5 ppb	2.9	7.6	10.2	7.7	12.2	9.4	11.5	10.4	7.6	4.3	8.3	5.1	7.5	4.3	9.5	4.2		13	17.4
	14	5 ppb	1.4	4.7	10.2	10.4	10.5	9.4	9	9.7	5.8	4.9	7	4.7	6.4	4.4	8.7	3.5		14	25.9
	15	5 ppb	0.2	1.4	8.2	9.7	10.4	10.1	8.4	8.3	6.6	6.8	7.3	5.1	5.1	5.2	7.1	3.5		15	69.6
	16	5 ppb	0.5	2.7	10.5	12.1	12.4	9.8	11	11	8.3	6.6	7.5	5.3	5.1	3.9	4.1	1.8		16	27.4
	17	5 ppb	0.2	3.5	8.8	9.6	9.7	7.8	9	8.6	7.8	5.1	7.2	5.6	6.8	4.6	6.2	3		17	39
	18	5 ppb	0.4	2.1	9.9	9.9	9.9	9.3	9.5	9.5	8	5.9	6.7	4.8	5.5	4.2	6	2.6		18	48.3
	19	5 ppb	1.6	5.3	11.6	7.3	10.8	8.2	8.3	8.3	6.6	4.1	5.7	4	4.7	3.6	5.2	2.4		19	32.8
	20	5 ppb	0.3	1.7	8.8	7.6	9.4	6.6	8.1	7.6	7.2	5.2	6.1	4.2	5.1	3.8	5.1	2.74		20	60.8
	21	control	1.8	6.7	12.1	8.9	10.9	8.6	8.1	8.3	5.4	5.4	7	4.8	5.8	4.8	6.9	3.1		21	19.3
	22	control	-0.1	3.3	7.6	8.4	10.9	8.5	9.1	8.1	6.1	4.3	5.3	3.9	4.5	3.1	5.3	2.9		22	32.5
	23	control	2.3	1.5	7.4	9.3	10.6	7.5	6.9	7.3	5	4.2	4.5	3.9	4.2	4.2	4.9	2.1		23	28.6
	24	control	0.3	1.7	7.8	8	8.4	7.3	7.1	7.7	6.4	5.6	5.9	4.2	4.3	3.5	4.3	1.9		24	52.9
	25	control	1.6	1.9	8.3	4.9	12.6	8.4	8.6	7.6	6.6	5.2	6.4	4.3	5.7	3.9	6.1	2.7		25	23.4
	26	control	0.5	1.4	11.5	10.4	12.4	9.9	10.2	10.3	8.8	6.7	8.6	5.7	7.5	5.4	7.8	3.5		26	74.1
	27	control	1.7	5.7	8.7	7.2	9.8	9.4	10.4	11.1	9	5.6	7.1	4.3	7.7	4.8	7.8	4.1		27	17.3
	28	control	1.3	7.4	11.4	10.9	10.7	8.7	8.9	9.7	7.8	5.3	6.8	4.9	6	4.7	6.2	3.3		28	24.2
	29	control	-0.1	1.3	9.5	7.5	10	8.6	7.6	7.6	6.7	5.1	7.1	4.5	5.6	3	3.9	2.2		29	64
	30	control	3.4	6.7	9.6	5.8	11.4	9.1	11.2	9.3	8.3	7.2	8.6	5.5	7.1	6.1	9.4	4		30	26.7

## Sheet: 2015 cage trial survivorship
30 cages in the experiment with 100 bees per cage. Censor = 0 means bee death recorded.	group	treat	bee	cage	day	censor		Raw data:
	1	A	1	1	3	0			Cage ID	Treatment	2015-07-29	2015-07-30	2015-07-31	2015-08-01	2015-08-02	2015-08-03	2015-08-04	2015-08-05	2015-08-06	2015-08-07	2015-08-08	2015-08-09	2015-08-10	2015-08-11	2015-08-12	2015-08-13	2015-08-14	2015-08-15	2015-08-16	2015-08-17	2015-08-18	2015-08-19	2015-08-20	2015-08-21	2015-08-22	2015-08-23	2015-08-24	2015-08-25	2015-08-26	2015-08-27	2015-08-28	2015-08-29	2015-08-30	2015-08-31	2015-09-01	2015-09-02	2015-09-03	2015-09-04	2015-09-05
	1	A	2	1	3	0			1	A		Fill		102	100	100	100	100	100	99	99	99	99	99	98	96	94	92	90	90	90	90	90	89	89	88	87	86	84	83	75	74	74	74	73	70	70	69	69
	1	A	3	1	8	0			2	A	Fill	2		91	91	91	91	91	91	91	91	90	90	89	88	87	87	87	87	86	80	79	79	78	77	77	75	73	71	69	61	58	57	57	57	56	55	54	51
	1	A	4	1	13	0			3	A	Fill	7		101	101	101	100	99	99	99	99	98	97	97	96	96	96	93	92	90	88	86	85	85	82	80	80	76	74	73	65	65	65	65	65	64	63	62	62
	1	A	5	1	14	0			4	A		Fill		98	98	98	98	98	98	98	98	98	98	98	98	98	98	95	95	95	94	94	94	94	94	94	91	89	88	87	78	78	76	76	73	71	71	71	71
	1	A	6	1	14	0			5	A			Fill	100	100	100	100	100	100	99	99	99	99	98	98	98	98	98	97	96	94	94	94	94	94	93	92	92	90	89	80	78	78	78	71	68	68	68	68
	1	A	7	1	15	0			6	A			Fill	102	102	102	102	102	102	102	102	102	102	102	102	102	101	99	99	98	96	96	96	95	95	95	94	91	87	85	77	77	77	77	77	77	77	76	75
	1	A	8	1	15	0			7	A	Fill	1		101	101	101	101	100	100	100	100	100	98	98	95	94	93	92	90	87	81	72	70	69	67	64	55	54	50	49	41	41	41	41	41	40	40	40	39
	1	A	9	1	16	0			8	B		Fill		100	100	100	100	100	100	100	100	100	100	100	100	100	98	98	96	94	91	90	88	87	84	81	80	79	76	76	67	67	67	67	66	65	62	61	58
	1	A	10	1	16	0			9	B	Fill	0		101	101	101	101	101	101	101	101	101	101	101	101	101	101	101	100	100	99	99	98	98	97	96	95	94	93	92	84	83	83	83	78	77	77	77	77
	1	A	11	1	17	0			10	B		Fill		100	99	99	99	99	99	99	99	99	99	99	99	99	99	99	97	97	97	97	97	97	95	95	94	93	91	90	80	80	79	79	74	74	73	73	73
	1	A	12	1	17	0			11	B	Fill	2		100	100	99	99	99	99	99	99	99	99	99	99	99	98	98	98	98	96	95	94	94	94	94	93	92	91	87	78	77	77	77	77	77	77	77	76
	1	A	13	1	22	0			12	B		Fill		99	99	99	99	99	99	99	99	99	98	98	98	98	98	98	96	96	94	94	94	93	90	90	90	90	89	89	78	75	74	74	72	70	68	66	64
	1	A	14	1	24	0			13	B			Fill	98	98	98	97	97	97	97	97	97	97	97	97	97	97	97	96	96	95	95	94	93	92	92	90	90	90	88	80	80	80	80	79	79	78	78	76
	1	A	15	1	25	0			14	B	Fill	2		99	99	98	98	97	97	97	97	97	97	97	95	95	95	95	94	94	93	93	92	92	92	91	91	91	90	89	81	81	81	81	80	80	80	80	79
	1	A	16	1	26	0			15	D		Fill		100	100	100	100	100	99	99	99	99	99	99	97	96	96	96	96	96	93	93	93	93	93	93	93	88	87	87	77	77	76	76	74	72	71	71	70
	1	A	17	1	27	0			16	D		Fill		101	101	101	101	101	101	101	101	101	101	101	101	101	101	100	100	100	98	95	95	93	91	91	90	90	90	88	79	78	78	78	77	74	73	72	71
	1	A	18	1	27	0			17	D		Fill		101	101	101	101	99	96	94	94	94	94	93	93	92	92	92	92	92	90	89	88	85	83	83	81	79	77	75	66	66	66	66	64	62	62	61	61
	1	A	19	1	28	0			18	D				100	100	100	100	100	100	100	100	100	100	100	100	100	99	99	97	97	97	97	97	96	96	95	94	93	92	90	81	81	81	81	77	75	74	72	72
	1	A	20	1	30	0			19	D	Fill	1		91	91	91	91	91	91	91	91	91	90	89	89	89	89	89	89	89	89	89	88	88	88	87	85	83	81	80	72	72	72	72	72	71	71	70	69
	1	A	21	1	33	0			20	D			Fill	100	100	100	100	100	100	100	100	100	100	100	100	100	100	99	98	98	98	97	97	97	97	96	96	95	95	95	86	86	86	86	85	81	81	79	79
	1	A	22	1	34	0			21	D	Fill	2		99	99	97	95	95	95	95	95	95	95	95	95	95	95	95	95	94	93	93	93	93	92	92	91	90	85	84	75	75	75	75	74	72	72	72	71
	1	A	23	1	34	0			22	C		Fill		97	97	97	97	97	95	94	94	94	94	93	93	93	93	93	93	93	91	87	85	83	82	80	71	69	69	68	57	56	56	56	55	55	55	54	54
	1	A	24	1	34	0			23	C		Fill		97	97	97	95	93	93	93	93	93	92	92	92	92	92	92	92	92	92	92	92	92	92	91	91	90	89	87	78	78	78	78	78	78	77	77	76
	1	A	25	1	36	0			24	C			Fill	100	100	100	99	99	99	97	97	97	97	97	97	97	97	97	97	97	97	97	96	94	94	94	92	92	92	92	84	83	83	83	82	82	80	80	79
	1	A	26	1	38	0			25	C			Fill	100	100	100	100	100	99	99	99	99	99	99	99	99	99	99	98	97	97	97	97	97	96	95	95	95	95	91	83	83	82	82	82	80	80	80	78
	1	A	27	1	38	0			26	C				100	100	100	100	100	100	100	100	100	100	100	100	100	100	100	100	100	100	100	100	100	100	99	97	96	94	93	85	84	84	84	83	83	82	81	81
	1	A	28	1	38	0			27	C	Fill	2		101	101	98	98	97	97	97	97	97	97	97	97	97	97	96	95	95	95	95	95	93	93	92	89	87	86	83	71	70	70	70	69	69	69	68	67
	1	A	29	1	38	0			28	C		Fill		97	96	96	96	96	96	95	95	95	95	95	95	94	94	94	94	94	94	93	92	90	90	89	89	87	86	84	72	71	71	71	71	70	69	67	64
	1	A	30	1	39	0			29	A				102	102	102	102	102	102	102	102	102	102	102	102	102	102	102	102	100	99	99	97	97	97	97	97	96	94	92	84	83	83	83	83	83	83	83	83
	1	A	31	1	39	0			30	C		Fill		99	99	99	99	99	99	99	99	99	99	98	98	98	98	98	98	97	97	97	95	95	95	93	93	92	92	91	83	83	82	82	81	80	80	79	79
	1	A	32	1	40	0
	1	A	33	1	40	0			NOTES				Dead bees not counted																												8 live bees removed from each cage for SE and Gastonia			Cages were not checked
	1	A	34	1	41	0
	1	A	35	1	44	0
	1	A	36	1	45	0
	1	A	37	1	45	0
	1	A	38	1	46	0
	1	A	39	1	46	0
	1	A	40	1	47	0
	1	A	41	1	47	0
	1	A	42	1	47	0
	1	A	43	1	47	0
	1	A	44	1	48	0
	1	A	45	1	48	0
	1	A	46	1	43	1
	1	A	47	1	43	1
	1	A	48	1	43	1
	1	A	49	1	43	1
	1	A	50	1	43	1
	1	A	51	1	43	1
	1	A	52	1	29	1
	1	A	53	1	29	1
	1	A	54	1	29	1
	1	A	55	1	29	1
	1	A	56	1	29	1
	1	A	57	1	29	1
	1	A	58	1	29	1
	1	A	59	1	29	1
	1	A	60	1	50	1
	1	A	61	1	50	1
	1	A	62	1	50	1
	1	A	63	1	50	1
	1	A	64	1	50	1
	1	A	65	1	50	1
	1	A	66	1	50	1
	1	A	67	1	50	1
	1	A	68	1	50	1
	1	A	69	1	50	1
	1	A	70	1	50	1
	1	A	71	1	50	1
	1	A	72	1	50	1
	1	A	73	1	50	1
	1	A	74	1	50	1
	1	A	75	1	50	1
	1	A	76	1	50	1
	1	A	77	1	50	1
	1	A	78	1	50	1
	1	A	79	1	50	1
	1	A	80	1	50	1
	1	A	81	1	50	1
	1	A	82	1	50	1
	1	A	83	1	50	1
	1	A	84	1	50	1
	1	A	85	1	50	1
	1	A	86	1	50	1
	1	A	87	1	50	1
	1	A	88	1	50	1
	1	A	89	1	50	1
	1	A	90	1	50	1
	1	A	91	1	50	1
	1	A	92	1	50	1
	1	A	93	1	50	1
	1	A	94	1	50	1
	1	A	95	1	50	1
	1	A	96	1	50	1
	1	A	97	1	50	1
	1	A	98	1	50	1
	1	A	99	1	50	1
	1	A	100	1	50	1
	1	A	101	1	50	1
	1	A	102	1	50	1
	1	A	1	2	1	0
	1	A	2	2	1	0
	1	A	3	2	3	0
	1	A	4	2	11	0
	1	A	5	2	13	0
	1	A	6	2	14	0
	1	A	7	2	15	0
	1	A	8	2	19	0
	1	A	9	2	20	0
	1	A	10	2	20	0
	1	A	11	2	20	0
	1	A	12	2	20	0
	1	A	13	2	20	0
	1	A	14	2	20	0
	1	A	15	2	21	0
	1	A	16	2	23	0
	1	A	17	2	24	0
	1	A	18	2	26	0
	1	A	19	2	26	0
	1	A	20	2	27	0
	1	A	21	2	27	0
	1	A	22	2	28	0
	1	A	23	2	28	0
	1	A	24	2	29	0
	1	A	25	2	29	0
	1	A	26	2	31	0
	1	A	27	2	31	0
	1	A	28	2	31	0
	1	A	29	2	32	0
	1	A	30	2	35	0
	1	A	31	2	36	0
	1	A	32	2	37	0
	1	A	33	2	38	0
	1	A	34	2	38	0
	1	A	35	2	38	0
	1	A	36	2	40	0
	1	A	37	2	40	0
	1	A	38	2	41	0
	1	A	39	2	41	0
	1	A	40	2	41	0
	1	A	41	2	42	0
	1	A	42	2	42	0
	1	A	43	2	43	0
	1	A	44	2	44	0
	1	A	45	2	48	0
	1	A	46	2	44	1
	1	A	47	2	44	1
	1	A	48	2	44	1
	1	A	49	2	44	1
	1	A	50	2	44	1
	1	A	51	2	44	1
	1	A	52	2	30	1
	1	A	53	2	30	1
	1	A	54	2	30	1
	1	A	55	2	30	1
	1	A	56	2	30	1
	1	A	57	2	30	1
	1	A	58	2	30	1
	1	A	59	2	30	1
	1	A	60	2	50	1
	1	A	61	2	50	1
	1	A	62	2	50	1
	1	A	63	2	50	1
	1	A	64	2	50	1
	1	A	65	2	50	1
	1	A	66	2	50	1
	1	A	67	2	50	1
	1	A	68	2	50	1
	1	A	69	2	50	1
	1	A	70	2	50	1
	1	A	71	2	50	1
	1	A	72	2	50	1
	1	A	73	2	50	1
	1	A	74	2	50	1
	1	A	75	2	50	1
	1	A	76	2	50	1
	1	A	77	2	50	1
	1	A	78	2	50	1
	1	A	79	2	50	1
	1	A	80	2	50	1
	1	A	81	2	50	1
	1	A	82	2	50	1
	1	A	83	2	50	1
	1	A	84	2	50	1
	1	A	85	2	50	1
	1	A	86	2	50	1
	1	A	87	2	50	1
	1	A	88	2	50	1
	1	A	89	2	50	1
	1	A	90	2	50	1
	1	A	91	2	50	1
	1	A	92	2	50	1
	1	A	1	3	1	0
	1	A	2	3	1	0
	1	A	3	3	1	0
	1	A	4	3	1	0
	1	A	5	3	1	0
	1	A	6	3	1	0
	1	A	7	3	1	0
	1	A	8	3	3	0
	1	A	9	3	3	0
	1	A	10	3	6	0
	1	A	11	3	7	0
	1	A	12	3	11	0
	1	A	13	3	12	0
	1	A	14	3	14	0
	1	A	15	3	17	0
	1	A	16	3	17	0
	1	A	17	3	17	0
	1	A	18	3	18	0
	1	A	19	3	19	0
	1	A	20	3	19	0
	1	A	21	3	20	0
	1	A	22	3	20	0
	1	A	23	3	21	0
	1	A	24	3	21	0
	1	A	25	3	22	0
	1	A	26	3	24	0
	1	A	27	3	24	0
	1	A	28	3	24	0
	1	A	29	3	25	0
	1	A	30	3	25	0
	1	A	31	3	27	0
	1	A	32	3	27	0
	1	A	33	3	27	0
	1	A	34	3	27	0
	1	A	35	3	28	0
	1	A	36	3	28	0
	1	A	37	3	29	0
	1	A	38	3	35	0
	1	A	39	3	36	0
	1	A	40	3	37	0
	1	A	41	3	40	0
	1	A	42	3	40	0
	1	A	43	3	41	0
	1	A	44	3	41	0
	1	A	45	3	42	0
	1	A	46	3	42	0
	1	A	47	3	42	0
	1	A	48	3	43	0
	1	A	49	3	44	0
	1	A	50	3	47	0
	1	A	51	3	48	0
	1	A	52	3	48	0
	1	A	53	3	49	0
	1	A	54	3	49	0
	1	A	55	3	44	1
	1	A	56	3	44	1
	1	A	57	3	44	1
	1	A	58	3	44	1
	1	A	59	3	44	1
	1	A	60	3	44	1
	1	A	61	3	30	1
	1	A	62	3	30	1
	1	A	63	3	30	1
	1	A	64	3	30	1
	1	A	65	3	30	1
	1	A	66	3	30	1
	1	A	67	3	30	1
	1	A	68	3	30	1
	1	A	69	3	50	1
	1	A	70	3	50	1
	1	A	71	3	50	1
	1	A	72	3	50	1
	1	A	73	3	50	1
	1	A	74	3	50	1
	1	A	75	3	50	1
	1	A	76	3	50	1
	1	A	77	3	50	1
	1	A	78	3	50	1
	1	A	79	3	50	1
	1	A	80	3	50	1
	1	A	81	3	50	1
	1	A	82	3	50	1
	1	A	83	3	50	1
	1	A	84	3	50	1
	1	A	85	3	50	1
	1	A	86	3	50	1
	1	A	87	3	50	1
	1	A	88	3	50	1
	1	A	89	3	50	1
	1	A	90	3	50	1
	1	A	91	3	50	1
	1	A	92	3	50	1
	1	A	93	3	50	1
	1	A	94	3	50	1
	1	A	95	3	50	1
	1	A	96	3	50	1
	1	A	97	3	50	1
	1	A	98	3	50	1
	1	A	99	3	50	1
	1	A	100	3	50	1
	1	A	101	3	50	1
	1	A	102	3	50	1
	1	A	103	3	50	1
	1	A	1	4	1	0
	1	A	2	4	15	0
	1	A	3	4	15	0
	1	A	4	4	15	0
	1	A	5	4	18	0
	1	A	6	4	24	0
	1	A	7	4	24	0
	1	A	8	4	24	0
	1	A	9	4	25	0
	1	A	10	4	25	0
	1	A	11	4	26	0
	1	A	12	4	27	0
	1	A	13	4	28	0
	1	A	14	4	30	0
	1	A	15	4	30	0
	1	A	16	4	32	0
	1	A	17	4	32	0
	1	A	18	4	32	0
	1	A	19	4	33	0
	1	A	20	4	33	0
	1	A	21	4	37	0
	1	A	22	4	38	0
	1	A	23	4	38	0
	1	A	24	4	38	0
	1	A	25	4	39	0
	1	A	26	4	39	0
	1	A	27	4	39	0
	1	A	28	4	40	0
	1	A	29	4	40	0
	1	A	30	4	40	0
	1	A	31	4	40	0
	1	A	32	4	40	0
	1	A	33	4	41	0
	1	A	34	4	42	0
	1	A	35	4	43	0
	1	A	36	4	44	0
	1	A	37	4	45	0
	1	A	38	4	45	0
	1	A	39	4	45	0
	1	A	40	4	45	0
	1	A	41	4	46	0
	1	A	42	4	46	0
	1	A	43	4	46	0
	1	A	44	4	46	0
	1	A	45	4	43	1
	1	A	46	4	43	1
	1	A	47	4	43	1
	1	A	48	4	43	1
	1	A	49	4	43	1
	1	A	50	4	43	1
	1	A	51	4	29	1
	1	A	52	4	29	1
	1	A	53	4	29	1
	1	A	54	4	29	1
	1	A	55	4	29	1
	1	A	56	4	29	1
	1	A	57	4	29	1
	1	A	58	4	29	1
	1	A	59	4	50	1
	1	A	60	4	50	1
	1	A	61	4	50	1
	1	A	62	4	50	1
	1	A	63	4	50	1
	1	A	64	4	50	1
	1	A	65	4	50	1
	1	A	66	4	50	1
	1	A	67	4	50	1
	1	A	68	4	50	1
	1	A	69	4	50	1
	1	A	70	4	50	1
	1	A	71	4	50	1
	1	A	72	4	50	1
	1	A	73	4	50	1
	1	A	74	4	50	1
	1	A	75	4	50	1
	1	A	76	4	50	1
	1	A	77	4	50	1
	1	A	78	4	50	1
	1	A	79	4	50	1
	1	A	80	4	50	1
	1	A	81	4	50	1
	1	A	82	4	50	1
	1	A	83	4	50	1
	1	A	84	4	50	1
	1	A	85	4	50	1
	1	A	86	4	50	1
	1	A	87	4	50	1
	1	A	88	4	50	1
	1	A	89	4	50	1
	1	A	90	4	50	1
	1	A	91	4	50	1
	1	A	92	4	50	1
	1	A	93	4	50	1
	1	A	94	4	50	1
	1	A	95	4	50	1
	1	A	96	4	50	1
	1	A	97	4	50	1
	1	A	98	4	50	1
	1	A	99	4	50	1
	1	A	1	5	3	0
	1	A	2	5	9	0
	1	A	3	5	13	0
	1	A	4	5	18	0
	1	A	5	5	19	0
	1	A	6	5	20	0
	1	A	7	5	20	0
	1	A	8	5	25	0
	1	A	9	5	26	0
	1	A	10	5	28	0
	1	A	11	5	28	0
	1	A	12	5	29	0
	1	A	13	5	30	0
	1	A	14	5	31	0
	1	A	15	5	31	0
	1	A	16	5	34	0
	1	A	17	5	34	0
	1	A	18	5	34	0
	1	A	19	5	34	0
	1	A	20	5	34	0
	1	A	21	5	34	0
	1	A	22	5	34	0
	1	A	23	5	35	0
	1	A	24	5	35	0
	1	A	25	5	35	0
	1	A	26	5	39	0
	1	A	27	5	40	0
	1	A	28	5	41	0
	1	A	29	5	41	0
	1	A	30	5	41	0
	1	A	31	5	42	0
	1	A	32	5	42	0
	1	A	33	5	43	0
	1	A	34	5	43	0
	1	A	35	5	43	0
	1	A	36	5	43	0
	1	A	37	5	46	0
	1	A	38	5	46	0
	1	A	39	5	48	0
	1	A	40	5	49	0
	1	A	41	5	42	1
	1	A	42	5	42	1
	1	A	43	5	42	1
	1	A	44	5	42	1
	1	A	45	5	42	1
	1	A	46	5	42	1
	1	A	47	5	28	1
	1	A	48	5	28	1
	1	A	49	5	28	1
	1	A	50	5	28	1
	1	A	51	5	28	1
	1	A	52	5	28	1
	1	A	53	5	28	1
	1	A	54	5	28	1
	1	A	55	5	50	1
	1	A	56	5	50	1
	1	A	57	5	50	1
	1	A	58	5	50	1
	1	A	59	5	50	1
	1	A	60	5	50	1
	1	A	61	5	50	1
	1	A	62	5	50	1
	1	A	63	5	50	1
	1	A	64	5	50	1
	1	A	65	5	50	1
	1	A	66	5	50	1
	1	A	67	5	50	1
	1	A	68	5	50	1
	1	A	69	5	50	1
	1	A	70	5	50	1
	1	A	71	5	50	1
	1	A	72	5	50	1
	1	A	73	5	50	1
	1	A	74	5	50	1
	1	A	75	5	50	1
	1	A	76	5	50	1
	1	A	77	5	50	1
	1	A	78	5	50	1
	1	A	79	5	50	1
	1	A	80	5	50	1
	1	A	81	5	50	1
	1	A	82	5	50	1
	1	A	83	5	50	1
	1	A	84	5	50	1
	1	A	85	5	50	1
	1	A	86	5	50	1
	1	A	87	5	50	1
	1	A	88	5	50	1
	1	A	89	5	50	1
	1	A	90	5	50	1
	1	A	91	5	50	1
	1	A	92	5	50	1
	1	A	93	5	50	1
	1	A	94	5	50	1
	1	A	95	5	50	1
	1	A	96	5	50	1
	1	A	97	5	50	1
	1	A	98	5	50	1
	1	A	99	5	50	1
	1	A	100	5	50	1
	1	A	101	5	50	1
	1	A	1	6	16	0
	1	A	2	6	17	0
	1	A	3	6	17	0
	1	A	4	6	19	0
	1	A	5	6	20	0
	1	A	6	6	20	0
	1	A	7	6	23	0
	1	A	8	6	26	0
	1	A	9	6	27	0
	1	A	10	6	27	0
	1	A	11	6	27	0
	1	A	12	6	28	0
	1	A	13	6	28	0
	1	A	14	6	28	0
	1	A	15	6	28	0
	1	A	16	6	29	0
	1	A	17	6	29	0
	1	A	18	6	37	0
	1	A	19	6	38	0
	1	A	20	6	40	0
	1	A	21	6	41	0
	1	A	22	6	42	0
	1	A	23	6	43	0
	1	A	24	6	43	0
	1	A	25	6	43	0
	1	A	26	6	44	0
	1	A	27	6	45	0
	1	A	28	6	45	0
	1	A	29	6	45	0
	1	A	30	6	45	0
	1	A	31	6	47	0
	1	A	32	6	49	0
	1	A	33	6	49	0
	1	A	34	6	49	0
	1	A	35	6	49	0
	1	A	36	6	49	0
	1	A	37	6	42	1
	1	A	38	6	42	1
	1	A	39	6	42	1
	1	A	40	6	42	1
	1	A	41	6	42	1
	1	A	42	6	42	1
	1	A	43	6	28	1
	1	A	44	6	28	1
	1	A	45	6	28	1
	1	A	46	6	28	1
	1	A	47	6	28	1
	1	A	48	6	28	1
	1	A	49	6	28	1
	1	A	50	6	28	1
	1	A	51	6	50	1
	1	A	52	6	50	1
	1	A	53	6	50	1
	1	A	54	6	50	1
	1	A	55	6	50	1
	1	A	56	6	50	1
	1	A	57	6	50	1
	1	A	58	6	50	1
	1	A	59	6	50	1
	1	A	60	6	50	1
	1	A	61	6	50	1
	1	A	62	6	50	1
	1	A	63	6	50	1
	1	A	64	6	50	1
	1	A	65	6	50	1
	1	A	66	6	50	1
	1	A	67	6	50	1
	1	A	68	6	50	1
	1	A	69	6	50	1
	1	A	70	6	50	1
	1	A	71	6	50	1
	1	A	72	6	50	1
	1	A	73	6	50	1
	1	A	74	6	50	1
	1	A	75	6	50	1
	1	A	76	6	50	1
	1	A	77	6	50	1
	1	A	78	6	50	1
	1	A	79	6	50	1
	1	A	80	6	50	1
	1	A	81	6	50	1
	1	A	82	6	50	1
	1	A	83	6	50	1
	1	A	84	6	50	1
	1	A	85	6	50	1
	1	A	86	6	50	1
	1	A	87	6	50	1
	1	A	88	6	50	1
	1	A	89	6	50	1
	1	A	90	6	50	1
	1	A	91	6	50	1
	1	A	92	6	50	1
	1	A	93	6	50	1
	1	A	94	6	50	1
	1	A	95	6	50	1
	1	A	96	6	50	1
	1	A	97	6	50	1
	1	A	98	6	50	1
	1	A	99	6	50	1
	1	A	100	6	50	1
	1	A	101	6	50	1
	1	A	102	6	50	1
	1	A	1	7	1	0
	1	A	2	7	3	0
	1	A	3	7	7	0
	1	A	4	7	12	0
	1	A	5	7	12	0
	1	A	6	7	14	0
	1	A	7	7	14	0
	1	A	8	7	14	0
	1	A	9	7	15	0
	1	A	10	7	16	0
	1	A	11	7	17	0
	1	A	12	7	18	0
	1	A	13	7	18	0
	1	A	14	7	19	0
	1	A	15	7	19	0
	1	A	16	7	19	0
	1	A	17	7	20	0
	1	A	18	7	20	0
	1	A	19	7	20	0
	1	A	20	7	20	0
	1	A	21	7	20	0
	1	A	22	7	20	0
	1	A	23	7	21	0
	1	A	24	7	21	0
	1	A	25	7	21	0
	1	A	26	7	21	0
	1	A	27	7	21	0
	1	A	28	7	21	0
	1	A	29	7	21	0
	1	A	30	7	21	0
	1	A	31	7	21	0
	1	A	32	7	22	0
	1	A	33	7	22	0
	1	A	34	7	23	0
	1	A	35	7	24	0
	1	A	36	7	24	0
	1	A	37	7	25	0
	1	A	38	7	25	0
	1	A	39	7	25	0
	1	A	40	7	26	0
	1	A	41	7	26	0
	1	A	42	7	26	0
	1	A	43	7	26	0
	1	A	44	7	26	0
	1	A	45	7	26	0
	1	A	46	7	26	0
	1	A	47	7	26	0
	1	A	48	7	26	0
	1	A	49	7	27	0
	1	A	50	7	28	0
	1	A	51	7	28	0
	1	A	52	7	28	0
	1	A	53	7	28	0
	1	A	54	7	29	0
	1	A	55	7	35	0
	1	A	56	7	38	0
	1	A	57	7	39	0
	1	A	58	7	40	0
	1	A	59	7	42	0
	1	A	60	7	42	0
	1	A	61	7	42	0
	1	A	62	7	43	0
	1	A	63	7	44	0
	1	A	64	7	47	0
	1	A	65	7	49	0
	1	A	66	7	44	1
	1	A	67	7	44	1
	1	A	68	7	44	1
	1	A	69	7	44	1
	1	A	70	7	44	1
	1	A	71	7	44	1
	1	A	72	7	30	1
	1	A	73	7	30	1
	1	A	74	7	30	1
	1	A	75	7	30	1
	1	A	76	7	30	1
	1	A	77	7	30	1
	1	A	78	7	30	1
	1	A	79	7	30	1
	1	A	80	7	50	1
	1	A	81	7	50	1
	1	A	82	7	50	1
	1	A	83	7	50	1
	1	A	84	7	50	1
	1	A	85	7	50	1
	1	A	86	7	50	1
	1	A	87	7	50	1
	1	A	88	7	50	1
	1	A	89	7	50	1
	1	A	90	7	50	1
	1	A	91	7	50	1
	1	A	92	7	50	1
	1	A	93	7	50	1
	1	A	94	7	50	1
	1	A	95	7	50	1
	1	A	96	7	50	1
	1	A	97	7	50	1
	1	A	98	7	50	1
	1	A	99	7	50	1
	1	A	100	7	50	1
	1	A	101	7	50	1
	1	A	102	7	50	1
	2	B	1	8	16	0
	2	B	2	8	16	0
	2	B	3	8	18	0
	2	B	4	8	18	0
	2	B	5	8	19	0
	2	B	6	8	19	0
	2	B	7	8	20	0
	2	B	8	8	20	0
	2	B	9	8	20	0
	2	B	10	8	21	0
	2	B	11	8	22	0
	2	B	12	8	22	0
	2	B	13	8	23	0
	2	B	14	8	24	0
	2	B	15	8	24	0
	2	B	16	8	24	0
	2	B	17	8	25	0
	2	B	18	8	25	0
	2	B	19	8	25	0
	2	B	20	8	26	0
	2	B	21	8	27	0
	2	B	22	8	28	0
	2	B	23	8	28	0
	2	B	24	8	28	0
	2	B	25	8	30	0
	2	B	26	8	34	0
	2	B	27	8	35	0
	2	B	28	8	36	0
	2	B	29	8	36	0
	2	B	30	8	36	0
	2	B	31	8	37	0
	2	B	32	8	38	0
	2	B	33	8	38	0
	2	B	34	8	38	0
	2	B	35	8	39	0
	2	B	36	8	40	0
	2	B	37	8	40	0
	2	B	38	8	44	0
	2	B	39	8	45	0
	2	B	40	8	46	0
	2	B	41	8	46	0
	2	B	42	8	49	0
	2	B	43	8	43	1
	2	B	44	8	43	1
	2	B	45	8	43	1
	2	B	46	8	43	1
	2	B	47	8	43	1
	2	B	48	8	43	1
	2	B	49	8	29	1
	2	B	50	8	29	1
	2	B	51	8	29	1
	2	B	52	8	29	1
	2	B	53	8	29	1
	2	B	54	8	29	1
	2	B	55	8	29	1
	2	B	56	8	29	1
	2	B	57	8	50	1
	2	B	58	8	50	1
	2	B	59	8	50	1
	2	B	60	8	50	1
	2	B	61	8	50	1
	2	B	62	8	50	1
	2	B	63	8	50	1
	2	B	64	8	50	1
	2	B	65	8	50	1
	2	B	66	8	50	1
	2	B	67	8	50	1
	2	B	68	8	50	1
	2	B	69	8	50	1
	2	B	70	8	50	1
	2	B	71	8	50	1
	2	B	72	8	50	1
	2	B	73	8	50	1
	2	B	74	8	50	1
	2	B	75	8	50	1
	2	B	76	8	50	1
	2	B	77	8	50	1
	2	B	78	8	50	1
	2	B	79	8	50	1
	2	B	80	8	50	1
	2	B	81	8	50	1
	2	B	82	8	50	1
	2	B	83	8	50	1
	2	B	84	8	50	1
	2	B	85	8	50	1
	2	B	86	8	50	1
	2	B	87	8	50	1
	2	B	88	8	50	1
	2	B	89	8	50	1
	2	B	90	8	50	1
	2	B	91	8	50	1
	2	B	92	8	50	1
	2	B	93	8	50	1
	2	B	94	8	50	1
	2	B	95	8	50	1
	2	B	96	8	50	1
	2	B	97	8	50	1
	2	B	98	8	50	1
	2	B	99	8	50	1
	2	B	100	8	50	1
	2	B	1	9	18	0
	2	B	2	9	20	0
	2	B	3	9	22	0
	2	B	4	9	24	0
	2	B	5	9	25	0
	2	B	6	9	26	0
	2	B	7	9	27	0
	2	B	8	9	28	0
	2	B	9	9	29	0
	2	B	10	9	31	0
	2	B	11	9	34	0
	2	B	12	9	34	0
	2	B	13	9	34	0
	2	B	14	9	34	0
	2	B	15	9	34	0
	2	B	16	9	35	0
	2	B	17	9	39	0
	2	B	18	9	39	0
	2	B	19	9	41	0
	2	B	20	9	41	0
	2	B	21	9	41	0
	2	B	22	9	43	0
	2	B	23	9	43	0
	2	B	24	9	43	0
	2	B	25	9	44	0
	2	B	26	9	46	0
	2	B	27	9	47	0
	2	B	28	9	48	0
	2	B	29	9	49	0
	2	B	30	9	44	1
	2	B	31	9	44	1
	2	B	32	9	44	1
	2	B	33	9	44	1
	2	B	34	9	44	1
	2	B	35	9	44	1
	2	B	36	9	30	1
	2	B	37	9	30	1
	2	B	38	9	30	1
	2	B	39	9	30	1
	2	B	40	9	30	1
	2	B	41	9	30	1
	2	B	42	9	30	1
	2	B	43	9	30	1
	2	B	44	9	50	1
	2	B	45	9	50	1
	2	B	46	9	50	1
	2	B	47	9	50	1
	2	B	48	9	50	1
	2	B	49	9	50	1
	2	B	50	9	50	1
	2	B	51	9	50	1
	2	B	52	9	50	1
	2	B	53	9	50	1
	2	B	54	9	50	1
	2	B	55	9	50	1
	2	B	56	9	50	1
	2	B	57	9	50	1
	2	B	58	9	50	1
	2	B	59	9	50	1
	2	B	60	9	50	1
	2	B	61	9	50	1
	2	B	62	9	50	1
	2	B	63	9	50	1
	2	B	64	9	50	1
	2	B	65	9	50	1
	2	B	66	9	50	1
	2	B	67	9	50	1
	2	B	68	9	50	1
	2	B	69	9	50	1
	2	B	70	9	50	1
	2	B	71	9	50	1
	2	B	72	9	50	1
	2	B	73	9	50	1
	2	B	74	9	50	1
	2	B	75	9	50	1
	2	B	76	9	50	1
	2	B	77	9	50	1
	2	B	78	9	50	1
	2	B	79	9	50	1
	2	B	80	9	50	1
	2	B	81	9	50	1
	2	B	82	9	50	1
	2	B	83	9	50	1
	2	B	84	9	50	1
	2	B	85	9	50	1
	2	B	86	9	50	1
	2	B	87	9	50	1
	2	B	88	9	50	1
	2	B	89	9	50	1
	2	B	90	9	50	1
	2	B	91	9	50	1
	2	B	92	9	50	1
	2	B	93	9	50	1
	2	B	94	9	50	1
	2	B	95	9	50	1
	2	B	96	9	50	1
	2	B	97	9	50	1
	2	B	98	9	50	1
	2	B	99	9	50	1
	2	B	100	9	50	1
	2	B	101	9	50	1
	2	B	1	10	3	0
	2	B	2	10	17	0
	2	B	3	10	17	0
	2	B	4	10	23	0
	2	B	5	10	23	0
	2	B	6	10	25	0
	2	B	7	10	26	0
	2	B	8	10	27	0
	2	B	9	10	27	0
	2	B	10	10	28	0
	2	B	11	10	29	0
	2	B	12	10	29	0
	2	B	13	10	31	0
	2	B	14	10	33	0
	2	B	15	10	33	0
	2	B	16	10	33	0
	2	B	17	10	33	0
	2	B	18	10	33	0
	2	B	19	10	35	0
	2	B	20	10	38	0
	2	B	21	10	39	0
	2	B	22	10	39	0
	2	B	23	10	40	0
	2	B	24	10	41	0
	2	B	25	10	42	0
	2	B	26	10	43	0
	2	B	27	10	44	0
	2	B	28	10	44	0
	2	B	29	10	46	0
	2	B	30	10	46	0
	2	B	31	10	46	0
	2	B	32	10	47	0
	2	B	33	10	47	0
	2	B	34	10	47	0
	2	B	35	10	48	0
	2	B	36	10	48	0
	2	B	37	10	43	1
	2	B	38	10	43	1
	2	B	39	10	43	1
	2	B	40	10	43	1
	2	B	41	10	43	1
	2	B	42	10	43	1
	2	B	43	10	29	1
	2	B	44	10	29	1
	2	B	45	10	29	1
	2	B	46	10	29	1
	2	B	47	10	29	1
	2	B	48	10	29	1
	2	B	49	10	29	1
	2	B	50	10	29	1
	2	B	51	10	50	1
	2	B	52	10	50	1
	2	B	53	10	50	1
	2	B	54	10	50	1
	2	B	55	10	50	1
	2	B	56	10	50	1
	2	B	57	10	50	1
	2	B	58	10	50	1
	2	B	59	10	50	1
	2	B	60	10	50	1
	2	B	61	10	50	1
	2	B	62	10	50	1
	2	B	63	10	50	1
	2	B	64	10	50	1
	2	B	65	10	50	1
	2	B	66	10	50	1
	2	B	67	10	50	1
	2	B	68	10	50	1
	2	B	69	10	50	1
	2	B	70	10	50	1
	2	B	71	10	50	1
	2	B	72	10	50	1
	2	B	73	10	50	1
	2	B	74	10	50	1
	2	B	75	10	50	1
	2	B	76	10	50	1
	2	B	77	10	50	1
	2	B	78	10	50	1
	2	B	79	10	50	1
	2	B	80	10	50	1
	2	B	81	10	50	1
	2	B	82	10	50	1
	2	B	83	10	50	1
	2	B	84	10	50	1
	2	B	85	10	50	1
	2	B	86	10	50	1
	2	B	87	10	50	1
	2	B	88	10	50	1
	2	B	89	10	50	1
	2	B	90	10	50	1
	2	B	91	10	50	1
	2	B	92	10	50	1
	2	B	93	10	50	1
	2	B	94	10	50	1
	2	B	95	10	50	1
	2	B	96	10	50	1
	2	B	97	10	50	1
	2	B	98	10	50	1
	2	B	99	10	50	1
	2	B	100	10	50	1
	2	B	1	11	1	0
	2	B	2	11	1	0
	2	B	3	11	3	0
	2	B	4	11	5	0
	2	B	5	11	16	0
	2	B	6	11	20	0
	2	B	7	11	20	0
	2	B	8	11	21	0
	2	B	9	11	22	0
	2	B	10	11	26	0
	2	B	11	11	27	0
	2	B	12	11	28	0
	2	B	13	11	29	0
	2	B	14	11	29	0
	2	B	15	11	29	0
	2	B	16	11	29	0
	2	B	17	11	30	0
	2	B	18	11	31	0
	2	B	19	11	38	0
	2	B	20	11	40	0
	2	B	21	11	41	0
	2	B	22	11	41	0
	2	B	23	11	41	0
	2	B	24	11	41	0
	2	B	25	11	41	0
	2	B	26	11	42	0
	2	B	27	11	43	0
	2	B	28	11	43	0
	2	B	29	11	43	0
	2	B	30	11	44	0
	2	B	31	11	45	0
	2	B	32	11	46	0
	2	B	33	11	46	0
	2	B	34	11	48	0
	2	B	35	11	48	0
	2	B	36	11	44	1
	2	B	37	11	44	1
	2	B	38	11	44	1
	2	B	39	11	44	1
	2	B	40	11	44	1
	2	B	41	11	44	1
	2	B	42	11	30	1
	2	B	43	11	30	1
	2	B	44	11	30	1
	2	B	45	11	30	1
	2	B	46	11	30	1
	2	B	47	11	30	1
	2	B	48	11	30	1
	2	B	49	11	30	1
	2	B	50	11	50	1
	2	B	51	11	50	1
	2	B	52	11	50	1
	2	B	53	11	50	1
	2	B	54	11	50	1
	2	B	55	11	50	1
	2	B	56	11	50	1
	2	B	57	11	50	1
	2	B	58	11	50	1
	2	B	59	11	50	1
	2	B	60	11	50	1
	2	B	61	11	50	1
	2	B	62	11	50	1
	2	B	63	11	50	1
	2	B	64	11	50	1
	2	B	65	11	50	1
	2	B	66	11	50	1
	2	B	67	11	50	1
	2	B	68	11	50	1
	2	B	69	11	50	1
	2	B	70	11	50	1
	2	B	71	11	50	1
	2	B	72	11	50	1
	2	B	73	11	50	1
	2	B	74	11	50	1
	2	B	75	11	50	1
	2	B	76	11	50	1
	2	B	77	11	50	1
	2	B	78	11	50	1
	2	B	79	11	50	1
	2	B	80	11	50	1
	2	B	81	11	50	1
	2	B	82	11	50	1
	2	B	83	11	50	1
	2	B	84	11	50	1
	2	B	85	11	50	1
	2	B	86	11	50	1
	2	B	87	11	50	1
	2	B	88	11	50	1
	2	B	89	11	50	1
	2	B	90	11	50	1
	2	B	91	11	50	1
	2	B	92	11	50	1
	2	B	93	11	50	1
	2	B	94	11	50	1
	2	B	95	11	50	1
	2	B	96	11	50	1
	2	B	97	11	50	1
	2	B	98	11	50	1
	2	B	99	11	50	1
	2	B	100	11	50	1
	2	B	101	11	50	1
	2	B	1	12	2	0
	2	B	2	12	11	0
	2	B	3	12	17	0
	2	B	4	12	17	0
	2	B	5	12	19	0
	2	B	6	12	19	0
	2	B	7	12	22	0
	2	B	8	12	23	0
	2	B	9	12	23	0
	2	B	10	12	23	0
	2	B	11	12	27	0
	2	B	12	12	29	0
	2	B	13	12	29	0
	2	B	14	12	29	0
	2	B	15	12	30	0
	2	B	16	12	30	0
	2	B	17	12	30	0
	2	B	18	12	31	0
	2	B	19	12	33	0
	2	B	20	12	33	0
	2	B	21	12	34	0
	2	B	22	12	34	0
	2	B	23	12	35	0
	2	B	24	12	35	0
	2	B	25	12	36	0
	2	B	26	12	36	0
	2	B	27	12	37	0
	2	B	28	12	37	0
	2	B	29	12	39	0
	2	B	30	12	42	0
	2	B	31	12	42	0
	2	B	32	12	43	0
	2	B	33	12	44	0
	2	B	34	12	44	0
	2	B	35	12	46	0
	2	B	36	12	46	0
	2	B	37	12	46	0
	2	B	38	12	47	0
	2	B	39	12	43	1
	2	B	40	12	43	1
	2	B	41	12	43	1
	2	B	42	12	43	1
	2	B	43	12	43	1
	2	B	44	12	43	1
	2	B	45	12	29	1
	2	B	46	12	29	1
	2	B	47	12	29	1
	2	B	48	12	29	1
	2	B	49	12	29	1
	2	B	50	12	29	1
	2	B	51	12	29	1
	2	B	52	12	29	1
	2	B	53	12	50	1
	2	B	54	12	50	1
	2	B	55	12	50	1
	2	B	56	12	50	1
	2	B	57	12	50	1
	2	B	58	12	50	1
	2	B	59	12	50	1
	2	B	60	12	50	1
	2	B	61	12	50	1
	2	B	62	12	50	1
	2	B	63	12	50	1
	2	B	64	12	50	1
	2	B	65	12	50	1
	2	B	66	12	50	1
	2	B	67	12	50	1
	2	B	68	12	50	1
	2	B	69	12	50	1
	2	B	70	12	50	1
	2	B	71	12	50	1
	2	B	72	12	50	1
	2	B	73	12	50	1
	2	B	74	12	50	1
	2	B	75	12	50	1
	2	B	76	12	50	1
	2	B	77	12	50	1
	2	B	78	12	50	1
	2	B	79	12	50	1
	2	B	80	12	50	1
	2	B	81	12	50	1
	2	B	82	12	50	1
	2	B	83	12	50	1
	2	B	84	12	50	1
	2	B	85	12	50	1
	2	B	86	12	50	1
	2	B	87	12	50	1
	2	B	88	12	50	1
	2	B	89	12	50	1
	2	B	90	12	50	1
	2	B	91	12	50	1
	2	B	92	12	50	1
	2	B	93	12	50	1
	2	B	94	12	50	1
	2	B	95	12	50	1
	2	B	96	12	50	1
	2	B	97	12	50	1
	2	B	98	12	50	1
	2	B	99	12	50	1
	2	B	100	12	50	1
	2	B	1	13	3	0
	2	B	2	13	6	0
	2	B	3	13	18	0
	2	B	4	13	20	0
	2	B	5	13	22	0
	2	B	6	13	23	0
	2	B	7	13	24	0
	2	B	8	13	26	0
	2	B	9	13	26	0
	2	B	10	13	29	0
	2	B	11	13	29	0
	2	B	12	13	34	0
	2	B	13	13	36	0
	2	B	14	13	38	0
	2	B	15	13	38	0
	2	B	16	13	40	0
	2	B	17	13	40	0
	2	B	18	13	41	0
	2	B	19	13	42	0
	2	B	20	13	45	0
	2	B	21	13	46	0
	2	B	22	13	46	0
	2	B	23	13	46	0
	2	B	24	13	47	0
	2	B	25	13	48	0
	2	B	26	13	48	0
	2	B	27	13	49	0
	2	B	28	13	49	0
	2	B	29	13	49	0
	2	B	30	13	42	1
	2	B	31	13	42	1
	2	B	32	13	42	1
	2	B	33	13	42	1
	2	B	34	13	42	1
	2	B	35	13	42	1
	2	B	36	13	28	1
	2	B	37	13	28	1
	2	B	38	13	28	1
	2	B	39	13	28	1
	2	B	40	13	28	1
	2	B	41	13	28	1
	2	B	42	13	28	1
	2	B	43	13	28	1
	2	B	44	13	50	1
	2	B	45	13	50	1
	2	B	46	13	50	1
	2	B	47	13	50	1
	2	B	48	13	50	1
	2	B	49	13	50	1
	2	B	50	13	50	1
	2	B	51	13	50	1
	2	B	52	13	50	1
	2	B	53	13	50	1
	2	B	54	13	50	1
	2	B	55	13	50	1
	2	B	56	13	50	1
	2	B	57	13	50	1
	2	B	58	13	50	1
	2	B	59	13	50	1
	2	B	60	13	50	1
	2	B	61	13	50	1
	2	B	62	13	50	1
	2	B	63	13	50	1
	2	B	64	13	50	1
	2	B	65	13	50	1
	2	B	66	13	50	1
	2	B	67	13	50	1
	2	B	68	13	50	1
	2	B	69	13	50	1
	2	B	70	13	50	1
	2	B	71	13	50	1
	2	B	72	13	50	1
	2	B	73	13	50	1
	2	B	74	13	50	1
	2	B	75	13	50	1
	2	B	76	13	50	1
	2	B	77	13	50	1
	2	B	78	13	50	1
	2	B	79	13	50	1
	2	B	80	13	50	1
	2	B	81	13	50	1
	2	B	82	13	50	1
	2	B	83	13	50	1
	2	B	84	13	50	1
	2	B	85	13	50	1
	2	B	86	13	50	1
	2	B	87	13	50	1
	2	B	88	13	50	1
	2	B	89	13	50	1
	2	B	90	13	50	1
	2	B	91	13	50	1
	2	B	92	13	50	1
	2	B	93	13	50	1
	2	B	94	13	50	1
	2	B	95	13	50	1
	2	B	96	13	50	1
	2	B	97	13	50	1
	2	B	98	13	50	1
	2	B	99	13	50	1
	2	B	1	14	1	0
	2	B	2	14	1	0
	2	B	3	14	3	0
	2	B	4	14	5	0
	2	B	5	14	7	0
	2	B	6	14	14	0
	2	B	7	14	14	0
	2	B	8	14	18	0
	2	B	9	14	20	0
	2	B	10	14	22	0
	2	B	11	14	25	0
	2	B	12	14	28	0
	2	B	13	14	29	0
	2	B	14	14	34	0
	2	B	15	14	38	0
	2	B	16	14	42	0
	2	B	17	14	45	0
	2	B	18	14	46	0
	2	B	19	14	46	0
	2	B	20	14	47	0
	2	B	21	14	47	0
	2	B	22	14	47	0
	2	B	23	14	44	1
	2	B	24	14	44	1
	2	B	25	14	44	1
	2	B	26	14	44	1
	2	B	27	14	44	1
	2	B	28	14	44	1
	2	B	29	14	30	1
	2	B	30	14	30	1
	2	B	31	14	30	1
	2	B	32	14	30	1
	2	B	33	14	30	1
	2	B	34	14	30	1
	2	B	35	14	30	1
	2	B	36	14	30	1
	2	B	37	14	50	1
	2	B	38	14	50	1
	2	B	39	14	50	1
	2	B	40	14	50	1
	2	B	41	14	50	1
	2	B	42	14	50	1
	2	B	43	14	50	1
	2	B	44	14	50	1
	2	B	45	14	50	1
	2	B	46	14	50	1
	2	B	47	14	50	1
	2	B	48	14	50	1
	2	B	49	14	50	1
	2	B	50	14	50	1
	2	B	51	14	50	1
	2	B	52	14	50	1
	2	B	53	14	50	1
	2	B	54	14	50	1
	2	B	55	14	50	1
	2	B	56	14	50	1
	2	B	57	14	50	1
	2	B	58	14	50	1
	2	B	59	14	50	1
	2	B	60	14	50	1
	2	B	61	14	50	1
	2	B	62	14	50	1
	2	B	63	14	50	1
	2	B	64	14	50	1
	2	B	65	14	50	1
	2	B	66	14	50	1
	2	B	67	14	50	1
	2	B	68	14	50	1
	2	B	69	14	50	1
	2	B	70	14	50	1
	2	B	71	14	50	1
	2	B	72	14	50	1
	2	B	73	14	50	1
	2	B	74	14	50	1
	2	B	75	14	50	1
	2	B	76	14	50	1
	2	B	77	14	50	1
	2	B	78	14	50	1
	2	B	79	14	50	1
	2	B	80	14	50	1
	2	B	81	14	50	1
	2	B	82	14	50	1
	2	B	83	14	50	1
	2	B	84	14	50	1
	2	B	85	14	50	1
	2	B	86	14	50	1
	2	B	87	14	50	1
	2	B	88	14	50	1
	2	B	89	14	50	1
	2	B	90	14	50	1
	2	B	91	14	50	1
	2	B	92	14	50	1
	2	B	93	14	50	1
	2	B	94	14	50	1
	2	B	95	14	50	1
	2	B	96	14	50	1
	2	B	97	14	50	1
	2	B	98	14	50	1
	2	B	99	14	50	1
	2	B	100	14	50	1
	3	D	1	15	3	0
	3	D	2	15	3	0
	3	D	3	15	8	0
	3	D	4	15	14	0
	3	D	5	15	14	0
	3	D	6	15	15	0
	3	D	7	15	20	0
	3	D	8	15	20	0
	3	D	9	15	20	0
	3	D	10	15	27	0
	3	D	11	15	27	0
	3	D	12	15	27	0
	3	D	13	15	27	0
	3	D	14	15	27	0
	3	D	15	15	28	0
	3	D	16	15	30	0
	3	D	17	15	30	0
	3	D	18	15	32	0
	3	D	19	15	34	0
	3	D	20	15	34	0
	3	D	21	15	35	0
	3	D	22	15	35	0
	3	D	23	15	36	0
	3	D	24	15	38	0
	3	D	25	15	40	0
	3	D	26	15	40	0
	3	D	27	15	41	0
	3	D	28	15	41	0
	3	D	29	15	41	0
	3	D	30	15	42	0
	3	D	31	15	42	0
	3	D	32	15	42	0
	3	D	33	15	42	0
	3	D	34	15	43	0
	3	D	35	15	45	0
	3	D	36	15	47	0
	3	D	37	15	47	0
	3	D	38	15	48	0
	3	D	39	15	49	0
	3	D	40	15	43	1
	3	D	41	15	43	1
	3	D	42	15	43	1
	3	D	43	15	43	1
	3	D	44	15	43	1
	3	D	45	15	43	1
	3	D	46	15	29	1
	3	D	47	15	29	1
	3	D	48	15	29	1
	3	D	49	15	29	1
	3	D	50	15	29	1
	3	D	51	15	29	1
	3	D	52	15	29	1
	3	D	53	15	29	1
	3	D	54	15	50	1
	3	D	55	15	50	1
	3	D	56	15	50	1
	3	D	57	15	50	1
	3	D	58	15	50	1
	3	D	59	15	50	1
	3	D	60	15	50	1
	3	D	61	15	50	1
	3	D	62	15	50	1
	3	D	63	15	50	1
	3	D	64	15	50	1
	3	D	65	15	50	1
	3	D	66	15	50	1
	3	D	67	15	50	1
	3	D	68	15	50	1
	3	D	69	15	50	1
	3	D	70	15	50	1
	3	D	71	15	50	1
	3	D	72	15	50	1
	3	D	73	15	50	1
	3	D	74	15	50	1
	3	D	75	15	50	1
	3	D	76	15	50	1
	3	D	77	15	50	1
	3	D	78	15	50	1
	3	D	79	15	50	1
	3	D	80	15	50	1
	3	D	81	15	50	1
	3	D	82	15	50	1
	3	D	83	15	50	1
	3	D	84	15	50	1
	3	D	85	15	50	1
	3	D	86	15	50	1
	3	D	87	15	50	1
	3	D	88	15	50	1
	3	D	89	15	50	1
	3	D	90	15	50	1
	3	D	91	15	50	1
	3	D	92	15	50	1
	3	D	93	15	50	1
	3	D	94	15	50	1
	3	D	95	15	50	1
	3	D	96	15	50	1
	3	D	97	15	50	1
	3	D	98	15	50	1
	3	D	99	15	50	1
	3	D	100	15	50	1
	3	D	101	15	50	1
	3	D	102	15	50	1
	3	D	1	16	17	0
	3	D	2	16	20	0
	3	D	3	16	20	0
	3	D	4	16	21	0
	3	D	5	16	21	0
	3	D	6	16	21	0
	3	D	7	16	23	0
	3	D	8	16	23	0
	3	D	9	16	24	0
	3	D	10	16	24	0
	3	D	11	16	26	0
	3	D	12	16	29	0
	3	D	13	16	29	0
	3	D	14	16	30	0
	3	D	15	16	31	0
	3	D	16	16	34	0
	3	D	17	16	35	0
	3	D	18	16	35	0
	3	D	19	16	35	0
	3	D	20	16	36	0
	3	D	21	16	37	0
	3	D	22	16	38	0
	3	D	23	16	39	0
	3	D	24	16	40	0
	3	D	25	16	41	0
	3	D	26	16	41	0
	3	D	27	16	41	0
	3	D	28	16	41	0
	3	D	29	16	41	0
	3	D	30	16	41	0
	3	D	31	16	42	0
	3	D	32	16	42	0
	3	D	33	16	42	0
	3	D	34	16	42	0
	3	D	35	16	42	0
	3	D	36	16	43	0
	3	D	37	16	43	0
	3	D	38	16	43	0
	3	D	39	16	44	0
	3	D	40	16	45	0
	3	D	41	16	45	0
	3	D	42	16	46	0
	3	D	43	16	47	0
	3	D	44	16	47	0
	3	D	45	16	48	0
	3	D	46	16	48	0
	3	D	47	16	48	0
	3	D	48	16	49	0
	3	D	49	16	43	1
	3	D	50	16	43	1
	3	D	51	16	43	1
	3	D	52	16	43	1
	3	D	53	16	43	1
	3	D	54	16	43	1
	3	D	55	16	29	1
	3	D	56	16	29	1
	3	D	57	16	29	1
	3	D	58	16	29	1
	3	D	59	16	29	1
	3	D	60	16	29	1
	3	D	61	16	29	1
	3	D	62	16	29	1
	3	D	63	16	50	1
	3	D	64	16	50	1
	3	D	65	16	50	1
	3	D	66	16	50	1
	3	D	67	16	50	1
	3	D	68	16	50	1
	3	D	69	16	50	1
	3	D	70	16	50	1
	3	D	71	16	50	1
	3	D	72	16	50	1
	3	D	73	16	50	1
	3	D	74	16	50	1
	3	D	75	16	50	1
	3	D	76	16	50	1
	3	D	77	16	50	1
	3	D	78	16	50	1
	3	D	79	16	50	1
	3	D	80	16	50	1
	3	D	81	16	50	1
	3	D	82	16	50	1
	3	D	83	16	50	1
	3	D	84	16	50	1
	3	D	85	16	50	1
	3	D	86	16	50	1
	3	D	87	16	50	1
	3	D	88	16	50	1
	3	D	89	16	50	1
	3	D	90	16	50	1
	3	D	91	16	50	1
	3	D	92	16	50	1
	3	D	93	16	50	1
	3	D	94	16	50	1
	3	D	95	16	50	1
	3	D	96	16	50	1
	3	D	97	16	50	1
	3	D	98	16	50	1
	3	D	99	16	50	1
	3	D	100	16	50	1
	3	D	101	16	50	1
	3	D	1	17	5	0
	3	D	2	17	5	0
	3	D	3	17	6	0
	3	D	4	17	6	0
	3	D	5	17	6	0
	3	D	6	17	7	0
	3	D	7	17	7	0
	3	D	8	17	11	0
	3	D	9	17	13	0
	3	D	10	17	18	0
	3	D	11	17	18	0
	3	D	12	17	19	0
	3	D	13	17	20	0
	3	D	14	17	21	0
	3	D	15	17	21	0
	3	D	16	17	21	0
	3	D	17	17	22	0
	3	D	18	17	22	0
	3	D	19	17	24	0
	3	D	20	17	24	0
	3	D	21	17	25	0
	3	D	22	17	25	0
	3	D	23	17	26	0
	3	D	24	17	26	0
	3	D	25	17	27	0
	3	D	26	17	27	0
	3	D	27	17	28	0
	3	D	28	17	32	0
	3	D	29	17	32	0
	3	D	30	17	33	0
	3	D	31	17	33	0
	3	D	32	17	35	0
	3	D	33	17	39	0
	3	D	34	17	39	0
	3	D	35	17	39	0
	3	D	36	17	40	0
	3	D	37	17	41	0
	3	D	38	17	42	0
	3	D	39	17	43	0
	3	D	40	17	45	0
	3	D	41	17	46	0
	3	D	42	17	47	0
	3	D	43	17	43	1
	3	D	44	17	43	1
	3	D	45	17	43	1
	3	D	46	17	43	1
	3	D	47	17	43	1
	3	D	48	17	43	1
	3	D	49	17	29	1
	3	D	50	17	29	1
	3	D	51	17	29	1
	3	D	52	17	29	1
	3	D	53	17	29	1
	3	D	54	17	29	1
	3	D	55	17	29	1
	3	D	56	17	29	1
	3	D	57	17	50	1
	3	D	58	17	50	1
	3	D	59	17	50	1
	3	D	60	17	50	1
	3	D	61	17	50	1
	3	D	62	17	50	1
	3	D	63	17	50	1
	3	D	64	17	50	1
	3	D	65	17	50	1
	3	D	66	17	50	1
	3	D	67	17	50	1
	3	D	68	17	50	1
	3	D	69	17	50	1
	3	D	70	17	50	1
	3	D	71	17	50	1
	3	D	72	17	50	1
	3	D	73	17	50	1
	3	D	74	17	50	1
	3	D	75	17	50	1
	3	D	76	17	50	1
	3	D	77	17	50	1
	3	D	78	17	50	1
	3	D	79	17	50	1
	3	D	80	17	50	1
	3	D	81	17	50	1
	3	D	82	17	50	1
	3	D	83	17	50	1
	3	D	84	17	50	1
	3	D	85	17	50	1
	3	D	86	17	50	1
	3	D	87	17	50	1
	3	D	88	17	50	1
	3	D	89	17	50	1
	3	D	90	17	50	1
	3	D	91	17	50	1
	3	D	92	17	50	1
	3	D	93	17	50	1
	3	D	94	17	50	1
	3	D	95	17	50	1
	3	D	96	17	50	1
	3	D	97	17	50	1
	3	D	98	17	50	1
	3	D	99	17	50	1
	3	D	100	17	50	1
	3	D	101	17	50	1
	3	D	1	18	13	0
	3	D	2	18	15	0
	3	D	3	18	15	0
	3	D	4	18	20	0
	3	D	5	18	22	0
	3	D	6	18	23	0
	3	D	7	18	24	0
	3	D	8	18	25	0
	3	D	9	18	26	0
	3	D	10	18	26	0
	3	D	11	18	27	0
	3	D	12	18	31	0
	3	D	13	18	31	0
	3	D	14	18	31	0
	3	D	15	18	31	0
	3	D	16	18	32	0
	3	D	17	18	32	0
	3	D	18	18	33	0
	3	D	19	18	34	0
	3	D	20	18	34	0
	3	D	21	18	36	0
	3	D	22	18	36	0
	3	D	23	18	37	0
	3	D	24	18	38	0
	3	D	25	18	38	0
	3	D	26	18	38	0
	3	D	27	18	38	0
	3	D	28	18	39	0
	3	D	29	18	39	0
	3	D	30	18	39	0
	3	D	31	18	39	0
	3	D	32	18	40	0
	3	D	33	18	40	0
	3	D	34	18	42	0
	3	D	35	18	44	0
	3	D	36	18	45	0
	3	D	37	18	46	0
	3	D	38	18	41	1
	3	D	39	18	41	1
	3	D	40	18	41	1
	3	D	41	18	41	1
	3	D	42	18	41	1
	3	D	43	18	41	1
	3	D	44	18	27	1
	3	D	45	18	27	1
	3	D	46	18	27	1
	3	D	47	18	27	1
	3	D	48	18	27	1
	3	D	49	18	27	1
	3	D	50	18	27	1
	3	D	51	18	27	1
	3	D	52	18	50	1
	3	D	53	18	50	1
	3	D	54	18	50	1
	3	D	55	18	50	1
	3	D	56	18	50	1
	3	D	57	18	50	1
	3	D	58	18	50	1
	3	D	59	18	50	1
	3	D	60	18	50	1
	3	D	61	18	50	1
	3	D	62	18	50	1
	3	D	63	18	50	1
	3	D	64	18	50	1
	3	D	65	18	50	1
	3	D	66	18	50	1
	3	D	67	18	50	1
	3	D	68	18	50	1
	3	D	69	18	50	1
	3	D	70	18	50	1
	3	D	71	18	50	1
	3	D	72	18	50	1
	3	D	73	18	50	1
	3	D	74	18	50	1
	3	D	75	18	50	1
	3	D	76	18	50	1
	3	D	77	18	50	1
	3	D	78	18	50	1
	3	D	79	18	50	1
	3	D	80	18	50	1
	3	D	81	18	50	1
	3	D	82	18	50	1
	3	D	83	18	50	1
	3	D	84	18	50	1
	3	D	85	18	50	1
	3	D	86	18	50	1
	3	D	87	18	50	1
	3	D	88	18	50	1
	3	D	89	18	50	1
	3	D	90	18	50	1
	3	D	91	18	50	1
	3	D	92	18	50	1
	3	D	93	18	50	1
	3	D	94	18	50	1
	3	D	95	18	50	1
	3	D	96	18	50	1
	3	D	97	18	50	1
	3	D	98	18	50	1
	3	D	99	18	50	1
	3	D	100	18	50	1
	3	D	1	19	1	0
	3	D	2	19	12	0
	3	D	3	19	13	0
	3	D	4	19	22	0
	3	D	5	19	25	0
	3	D	6	19	26	0
	3	D	7	19	26	0
	3	D	8	19	27	0
	3	D	9	19	27	0
	3	D	10	19	28	0
	3	D	11	19	28	0
	3	D	12	19	29	0
	3	D	13	19	35	0
	3	D	14	19	37	0
	3	D	15	19	38	0
	3	D	16	19	39	0
	3	D	17	19	40	0
	3	D	18	19	40	0
	3	D	19	19	40	0
	3	D	20	19	41	0
	3	D	21	19	41	0
	3	D	22	19	41	0
	3	D	23	19	41	0
	3	D	24	19	41	0
	3	D	25	19	42	0
	3	D	26	19	42	0
	3	D	27	19	42	0
	3	D	28	19	42	0
	3	D	29	19	45	0
	3	D	30	19	45	0
	3	D	31	19	46	0
	3	D	32	19	48	0
	3	D	33	19	49	0
	3	D	34	19	49	0
	3	D	35	19	44	1
	3	D	36	19	44	1
	3	D	37	19	44	1
	3	D	38	19	44	1
	3	D	39	19	44	1
	3	D	40	19	44	1
	3	D	41	19	30	1
	3	D	42	19	30	1
	3	D	43	19	30	1
	3	D	44	19	30	1
	3	D	45	19	30	1
	3	D	46	19	30	1
	3	D	47	19	30	1
	3	D	48	19	30	1
	3	D	49	19	50	1
	3	D	50	19	50	1
	3	D	51	19	50	1
	3	D	52	19	50	1
	3	D	53	19	50	1
	3	D	54	19	50	1
	3	D	55	19	50	1
	3	D	56	19	50	1
	3	D	57	19	50	1
	3	D	58	19	50	1
	3	D	59	19	50	1
	3	D	60	19	50	1
	3	D	61	19	50	1
	3	D	62	19	50	1
	3	D	63	19	50	1
	3	D	64	19	50	1
	3	D	65	19	50	1
	3	D	66	19	50	1
	3	D	67	19	50	1
	3	D	68	19	50	1
	3	D	69	19	50	1
	3	D	70	19	50	1
	3	D	71	19	50	1
	3	D	72	19	50	1
	3	D	73	19	50	1
	3	D	74	19	50	1
	3	D	75	19	50	1
	3	D	76	19	50	1
	3	D	77	19	50	1
	3	D	78	19	50	1
	3	D	79	19	50	1
	3	D	80	19	50	1
	3	D	81	19	50	1
	3	D	82	19	50	1
	3	D	83	19	50	1
	3	D	84	19	50	1
	3	D	85	19	50	1
	3	D	86	19	50	1
	3	D	87	19	50	1
	3	D	88	19	50	1
	3	D	89	19	50	1
	3	D	90	19	50	1
	3	D	91	19	50	1
	3	D	1	20	15	0
	3	D	2	20	16	0
	3	D	3	20	19	0
	3	D	4	20	23	0
	3	D	5	20	25	0
	3	D	6	20	28	0
	3	D	7	20	32	0
	3	D	8	20	33	0
	3	D	9	20	33	0
	3	D	10	20	33	0
	3	D	11	20	33	0
	3	D	12	20	35	0
	3	D	13	20	35	0
	3	D	14	20	37	0
	3	D	15	20	38	0
	3	D	16	20	38	0
	3	D	17	20	39	0
	3	D	18	20	39	0
	3	D	19	20	39	0
	3	D	20	20	40	0
	3	D	21	20	41	0
	3	D	22	20	43	0
	3	D	23	20	44	0
	3	D	24	20	45	0
	3	D	25	20	46	0
	3	D	26	20	46	0
	3	D	27	20	46	0
	3	D	28	20	47	0
	3	D	29	20	47	0
	3	D	30	20	42	1
	3	D	31	20	42	1
	3	D	32	20	42	1
	3	D	33	20	42	1
	3	D	34	20	42	1
	3	D	35	20	42	1
	3	D	36	20	28	1
	3	D	37	20	28	1
	3	D	38	20	28	1
	3	D	39	20	28	1
	3	D	40	20	28	1
	3	D	41	20	28	1
	3	D	42	20	28	1
	3	D	43	20	28	1
	3	D	44	20	50	1
	3	D	45	20	50	1
	3	D	46	20	50	1
	3	D	47	20	50	1
	3	D	48	20	50	1
	3	D	49	20	50	1
	3	D	50	20	50	1
	3	D	51	20	50	1
	3	D	52	20	50	1
	3	D	53	20	50	1
	3	D	54	20	50	1
	3	D	55	20	50	1
	3	D	56	20	50	1
	3	D	57	20	50	1
	3	D	58	20	50	1
	3	D	59	20	50	1
	3	D	60	20	50	1
	3	D	61	20	50	1
	3	D	62	20	50	1
	3	D	63	20	50	1
	3	D	64	20	50	1
	3	D	65	20	50	1
	3	D	66	20	50	1
	3	D	67	20	50	1
	3	D	68	20	50	1
	3	D	69	20	50	1
	3	D	70	20	50	1
	3	D	71	20	50	1
	3	D	72	20	50	1
	3	D	73	20	50	1
	3	D	74	20	50	1
	3	D	75	20	50	1
	3	D	76	20	50	1
	3	D	77	20	50	1
	3	D	78	20	50	1
	3	D	79	20	50	1
	3	D	80	20	50	1
	3	D	81	20	50	1
	3	D	82	20	50	1
	3	D	83	20	50	1
	3	D	84	20	50	1
	3	D	85	20	50	1
	3	D	86	20	50	1
	3	D	87	20	50	1
	3	D	88	20	50	1
	3	D	89	20	50	1
	3	D	90	20	50	1
	3	D	91	20	50	1
	3	D	92	20	50	1
	3	D	93	20	50	1
	3	D	94	20	50	1
	3	D	95	20	50	1
	3	D	96	20	50	1
	3	D	97	20	50	1
	3	D	98	20	50	1
	3	D	99	20	50	1
	3	D	100	20	50	1
	3	D	1	21	1	0
	3	D	2	21	1	0
[truncated: 998 more rows]
[truncated: 11 more columns]

## Sheet: 2015 cage trial consumption
syrup consumption (ml)	Treatment	Cage ID	2015-08-05	2015-08-12	2015-08-19	2015-08-26	2015-09-02	2015-09-09	2015-09-16			water consumption (ml)	Treatment	Cage ID	Start Water	2015-08-19	2015-08-26	2015-09-02	2015-09-09	2015-09-16
	100 ppb	1	5.1	10.9	13.1	12	10.4	7	5.6				100 ppb	1	60.2	22.8	4.9	6	7.2	10.3
	100 ppb	2	5.8	12.6	16.9	12	9.3	6.9	3.8				100 ppb	2	53.2	42.4	6.1	7.8	9.4	12.4
	100 ppb	3	4.9	10.8	10.1	9	6.9	6	4.5				100 ppb	3	54.1	33.6	5.8	9	8.4	10.9
	100 ppb	4	2.9	8.5	14.6	14.3	10.6	8.5	6.8				100 ppb	4	54.8	42.8	5.8	7.2	6.5	9.9
	100 ppb	5	4	8.2	15.4	14.1	12	8.8	6.5				100 ppb	5	60.3	29.7	8.4	12	16.3	18.9
	100 ppb	6	3.3	8.7	12.3	11.3	9.8	9.5	7.8				100 ppb	6	52.4	34.1	6.3	8.3	6.6	8.5
	100 ppb	7	5.2	13.5	14.8	8.6	6.4	4.8	3.8				100 ppb	7	48.8	35.4	5.4	5.1	6.6	7.4
	5 ppb	8	3.6	11.8	15.9	11.5	8.9	7.5	6.3				5 ppb	8	67.7	14.5	5.6	5.6	6.1	10
	5 ppb	9	2.6	12.3	16.1	14.3	11.6	10	9.2				5 ppb	9	49.1	38.5	6.6	6	5.3	9.4
	5 ppb	10	2.4	11.5	15.8	14.4	11.8	10.3	9.7				5 ppb	10	53.2	26.2	4.4	4.9	4.8	7.4
	5 ppb	11	5.2	16.5	15.7	16.1	12.9	12.2	11				5 ppb	11	51.5	36.9	6.5	6.9	6.8	10
	5 ppb	12	2.8	11.8	12.7	12.9	10.6	9.5	8.1				5 ppb	12	54.9	28.3	3.2	6.6	4.5	7.7
	5 ppb	13	4.4	9.4	13.3	11.5	10.8	9.1	8.5				5 ppb	13	60.9	24.6	5.3	5.8	6.4	9.7
	5 ppb	14	4.4	14.5	14.5	14.4	12.4	10.5	9.6				5 ppb	14	48.8	35.5	5.7	5.5	5	6.9
	20 ppb	15	4.7	13.9	17.5	13	9.5	8.3	6				20 ppb	15	59.3	23.8	5.8	5.6	5.8	10.2
	20 ppb	16	5.6	15.6	19.3	14.8	11.9	8.5	5.7				20 ppb	16	65.6	17.5	3.6	5.1	5.5	6.7
	20 ppb	17	4.3	18	17.8	12.4	10.1	7.5	6.1				20 ppb	17	69.8	25.7	9.3	11.9	16.4	23.3
	20 ppb	18	2.9	12	17.4	14.7	12	9.1	7				20 ppb	18	54.6	29.9	7	5.9	6	8
	20 ppb	19	4.5	12.9	13.2	11.9	9.6	8	6.2				20 ppb	19	55.1	32.3	8	9.4	11.9	14.4
	20 ppb	20	3.4	8.7	17.7	14	12	9.3	7.9				20 ppb	20	56.8	27.3	3.9	6.4	5.9	8.6
	20 ppb	21	4.3	11.8	14	14.6	10.4	9	5.6				20 ppb	21	56.7	35.6	6.6	8.8	9.7	12.9
	control	22	3.5	14.4	19.2	11.2	8.1	7.1	4.8				control	22	61.1	22.6	5.5	6.1	5.8	7.4
	control	23	3.8	11.6	13.4	13	10	10.2	7.9				control	23	53.2	28.2	5.8	6	4.7	7.2
	control	24	4.5	9.9	13	12.2	10.8	9.2	7.5				control	24	61.9	23.8	6.2	7.4	7.5	9.1
	control	25	1.3	9.9	20.7	17.8	14.4	10.1	7.8				control	25	63.8	19.3	5.4	6.8	8.8	12
	control	26	1.2	7.6	15	16.6	13.2	12.1	9.4				control	26	70.1	18.4	7.5	10.2	12.9	12.9
	control	27	8.2	20.4	20.9	17.2	12.6	10.5	10.4				control	27	59	28	3.9	5.6	4.8	5.9
	control	28	6.2	12.8	13.6	13.6	9.8	8.8	6.4				control	28	52.9	32.1	3.5	5.4	4.7	6
	100 ppb	29	2.9	6.2	12.6	12.9	10.9	10.4	9				100 ppb	29	49.8	30.5	4.5	6.6	5.4	7.8
	control	30	4.7	15.3	15.3	14.1	10.5	9.7	8.7				control	30	59.4	30	6.4	8.1	8.1	10.4

## Sheet: 2014 AZ hive wts
	100 ppb	5 ppb	control	control	100 ppb	5 ppb	5 ppb	control	100 ppb	100 ppb	control	5 ppb
date	hive73	hive61	hive62	hive63	hive64	hive65	hive66	hive67	hive68	hive69	hive70	hive71		date	A	B	C
2014-04-18 14:09:48	29.7284	31.7626	31.7743	30.4835	30.6838	30.4309	30.4227	30.8224	29.9477	32.4036	29.9724	31.143		2014-04-18 14:09:48	30.6909	30.9398	30.7632
2014-04-18 15:09:48	29.7998	31.8987	31.8897	30.6603	30.8134	30.5393	30.5095	30.9741	30.0223	32.5213	30.0773	31.2091		2014-04-18 15:09:48	30.7892	31.0391	30.9004
2014-04-18 16:09:48	29.7778	31.8723	31.8622	30.6054	30.7714	30.5332	30.4941	30.9191	30.0048	32.4685	30.0592	31.1911		2014-04-18 16:09:48	30.7556	31.0227	30.8615
2014-04-18 17:09:48	29.7778	31.8888	31.8677	30.6658	30.8374	30.5634	30.5425	30.9356	30.0102	32.5092	30.0713	31.1911		2014-04-18 17:09:48	30.7837	31.0464	30.8851
2014-04-18 18:09:48	29.7723	31.8943	31.8787	30.6548	30.8614	30.5814	30.548	30.9576	30.0267	32.5312	30.0954	31.2091		2014-04-18 18:09:48	30.7979	31.0582	30.8967
2014-04-18 19:09:48	29.7723	31.8998	31.8677	30.6823	30.8614	30.5875	30.5557	30.9961	30.0322	32.5147	30.0894	31.2212		2014-04-18 19:09:48	30.7951	31.066	30.9089
2014-04-18 20:09:48	29.7614	31.8888	31.8677	30.6713	30.8494	30.5814	30.5425	30.9961	30.0322	32.5147	30.0773	31.2212		2014-04-18 20:09:48	30.7894	31.0585	30.9031
2014-04-18 21:09:48	29.7723	31.8888	31.8622	30.6603	30.8434	30.5814	30.5425	30.9961	30.0322	32.5092	30.0773	31.2272		2014-04-18 21:09:48	30.7893	31.06	30.899
2014-04-18 22:09:48	29.7614	31.8888	31.8732	30.6603	30.8314	30.5814	30.5469	30.9906	30.0377	32.5147	30.0713	31.2212		2014-04-18 22:09:48	30.7863	31.0596	30.8989
2014-04-18 23:09:48	29.7614	31.8888	31.8842	30.6603	30.8194	30.5935	30.5381	30.9906	30.0432	32.5147	30.0713	31.2212		2014-04-18 23:09:48	30.7846	31.0604	30.9016
2014-04-19 00:09:48	29.7614	31.8833	31.8622	30.6384	30.8014	30.5814	30.5381	30.9961	30.0322	32.5037	30.0713	31.2212		2014-04-19 00:09:48	30.7747	31.056	30.892
2014-04-19 01:09:48	29.7559	31.8888	31.8732	30.6439	30.7954	30.5814	30.5326	30.9796	30.0322	32.4982	30.0713	31.2151		2014-04-19 01:09:48	30.7704	31.0545	30.892
2014-04-19 02:09:48	29.7504	31.8778	31.8842	30.6384	30.7954	30.5814	30.5326	30.9741	30.0322	32.4927	30.0713	31.2031		2014-04-19 02:09:48	30.7677	31.0487	30.892
2014-04-19 03:09:48	29.7504	31.8668	31.8732	30.6329	30.7834	30.5573	30.5161	30.9741	30.0267	32.4927	30.0592	31.1971		2014-04-19 03:09:48	30.7633	31.0343	30.8849
2014-04-19 04:09:48	29.7449	31.8668	31.8677	30.6274	30.7834	30.5573	30.5161	30.9741	30.0212	32.4883	30.0713	31.1971		2014-04-19 04:09:48	30.7594	31.0343	30.8851
2014-04-19 05:09:48	29.7504	31.8613	31.8732	30.6329	30.7714	30.5573	30.5161	30.9576	30.0157	32.4883	30.0532	31.1971		2014-04-19 05:09:48	30.7564	31.033	30.8792
2014-04-19 06:09:48	29.7504	31.8449	31.8677	30.6054	30.7594	30.5513	30.5051	30.9411	30.0157	32.474	30.0532	31.1911		2014-04-19 06:09:48	30.7499	31.0231	30.8669
2014-04-19 07:09:48	29.7229	31.7955	31.8128	30.6274	30.7714	30.5272	30.4832	30.9741	29.9751	32.4839	30.017	31.155		2014-04-19 07:09:48	30.7383	30.9902	30.8578
2014-04-19 08:09:48	29.7064	31.812	31.7908	30.7317	30.8674	30.5814	30.5315	31.0565	29.9652	32.5806	30.011	31.1731		2014-04-19 08:09:48	30.7799	31.0245	30.8975
2014-04-19 09:09:48	29.7229	31.8559	31.8403	30.8283	30.9669	30.6549	30.6436	31.1511	30.0048	32.6686	30.0592	31.2812		2014-04-19 09:09:48	30.8408	31.1089	30.9697
2014-04-19 10:09:48	29.7174	31.9217	31.8677	30.8712	31.0065	30.6971	30.671	31.206	30.0432	32.7126	30.0834	31.3413		2014-04-19 10:09:48	30.8699	31.1578	31.0071
2014-04-19 11:09:48	29.7668	31.9513	31.9524	30.903	31.0725	30.7633	30.726	31.2335	30.0761	32.7555	30.1618	31.4231		2014-04-19 11:09:48	30.9177	31.2159	31.0627
2014-04-19 12:09:48	29.7998	31.9887	32.0282	30.9469	31.1265	30.7934	30.7479	31.2995	30.0926	32.7709	30.198	31.4808		2014-04-19 12:09:48	30.9474	31.2527	31.1181
2014-04-19 13:09:48	29.8492	32.0435	32.0997	30.9963	31.2044	30.8597	30.849	31.2445	30.153	32.8028	30.2643	31.5228		2014-04-19 13:09:48	31.0024	31.3188	31.1512
2014-04-19 14:09:48	29.8932	32.1149	32.1766	31.0666	31.2704	30.8778	30.9413	31.294	30.2189	32.8402	30.3259	31.613		2014-04-19 14:09:48	31.0557	31.3867	31.2158
2014-04-19 15:09:48	29.969	32.2071	32.2876	31.1358	31.3268	30.9404	31.0292	31.3951	30.3133	32.8842	30.4164	31.7488		2014-04-19 15:09:48	31.1233	31.4814	31.3087
2014-04-19 16:09:48	30.0316	32.341	32.4525	31.239	31.4335	31.0356	31.1786	31.4764	30.4286	32.9721	30.5491	31.8786		2014-04-19 16:09:48	31.2165	31.6084	31.4293
2014-04-19 17:09:48	30.0481	32.3629	32.4899	31.25	31.4155	31.0717	31.1841	31.4654	30.4616	32.9831	30.5672	31.8966		2014-04-19 17:09:48	31.2271	31.6288	31.4431
2014-04-19 18:09:48	30.0756	32.3739	32.5437	31.3422	31.4995	31.156	31.2764	31.5798	30.5154	33.0645	30.5961	31.9387		2014-04-19 18:09:48	31.2887	31.6863	31.5155
2014-04-19 19:09:48	30.27	32.5363	32.7658	31.5311	31.6626	31.3259	31.4818	31.7688	30.7097	33.2427	30.7493	32.0962		2014-04-19 19:09:48	31.4713	31.86	31.7038
2014-04-19 20:09:48	30.2568	32.5726	32.7284	31.5256	31.6446	31.3138	31.4489	31.7578	30.6823	33.2372	30.7554	32.0901		2014-04-19 20:09:48	31.4552	31.8564	31.6918
2014-04-19 21:09:48	30.2349	32.5561	32.7174	31.5201	31.6386	31.2898	31.4379	31.7523	30.6713	33.2317	30.7373	32.0721		2014-04-19 21:09:48	31.4441	31.839	31.6818
2014-04-19 22:09:48	30.2349	32.5561	32.7064	31.5037	31.6206	31.2898	31.4269	31.7248	30.6658	33.2207	30.7373	32.0721		2014-04-19 22:09:48	31.4355	31.8362	31.668
2014-04-19 23:09:48	30.2294	32.5451	32.7064	31.4927	31.6026	31.2898	31.4159	31.7248	30.6548	33.2152	30.7373	32.0541		2014-04-19 23:09:48	31.4255	31.8262	31.6653
2014-04-20 00:09:48	30.2184	32.5298	32.6899	31.4707	31.5967	31.2717	31.3994	31.7084	30.6493	33.2097	30.7192	32.0481		2014-04-20 00:09:48	31.4185	31.8122	31.647
2014-04-20 01:09:48	30.2074	32.5166	32.6844	31.4542	31.5823	31.2657	31.3818	31.6919	30.6384	33.1767	30.7131	32.0481		2014-04-20 01:09:48	31.4012	31.803	31.6359
2014-04-20 02:09:48	30.2019	32.5111	32.6679	31.4378	31.5775	31.2657	31.3818	31.6809	30.6384	33.1657	30.7131	32.0481		2014-04-20 02:09:48	31.3959	31.8017	31.6249
2014-04-20 03:09:48	30.1854	32.5111	32.6789	31.4378	31.5655	31.2536	31.3654	31.6809	30.6219	33.1657	30.7131	32.0433		2014-04-20 03:09:48	31.3846	31.7933	31.6277
2014-04-20 04:09:48	30.1909	32.5001	32.6624	31.4213	31.5535	31.2476	31.3599	31.66	30.6164	33.1602	30.7131	32.0288		2014-04-20 04:09:48	31.3802	31.7841	31.6142
2014-04-20 05:09:48	30.1909	32.4782	32.6624	31.4158	31.5535	31.2416	31.3434	31.6468	30.6164	33.1173	30.7071	32.0288		2014-04-20 05:09:48	31.3695	31.773	31.608
2014-04-20 06:09:48	30.1799	32.4727	32.6514	31.396	31.5355	31.2367	31.3379	31.6116	30.6109	33.1492	30.7071	32.0228		2014-04-20 06:09:48	31.3689	31.7675	31.5916
2014-04-20 07:09:48	30.147	32.3904	32.5855	31.3378	31.5115	31.1862	31.2885	31.6083	30.5472	33.1052	30.6649	31.9627		2014-04-20 07:09:48	31.3277	31.7069	31.5491
2014-04-20 08:09:48	30.1085	32.3904	32.5195	31.4114	31.5751	31.2102	31.3269	31.6402	30.5329	33.1602	30.6347	31.9868		2014-04-20 08:09:48	31.3442	31.7286	31.5515
2014-04-20 09:09:48	30.114	32.4068	32.536	31.4707	31.6446	31.2488	31.3862	31.7193	30.5461	33.2042	30.6299	32.0553		2014-04-20 09:09:48	31.3772	31.7743	31.589
2014-04-20 10:09:48	30.136	32.4452	32.5965	31.5256	31.7046	31.2717	31.4543	31.7743	30.5835	33.2427	30.6709	32.0901		2014-04-20 10:09:48	31.4167	31.8154	31.6418
2014-04-20 11:09:48	30.1635	32.4837	32.6295	31.5586	31.7526	31.3018	31.4983	31.7468	30.5889	33.2537	30.7071	32.1442		2014-04-20 11:09:48	31.4397	31.857	31.6605
2014-04-20 12:09:48	30.1689	32.5407	32.6789	31.5641	31.7886	31.3199	31.5587	31.7908	30.6493	33.2482	30.7554	32.1923		2014-04-20 12:09:48	31.4638	31.9029	31.6973
2014-04-20 13:09:48	30.2129	32.5726	32.7174	31.619	31.8365	31.356	31.6136	31.8073	30.6933	33.2647	30.7976	32.2404		2014-04-20 13:09:48	31.5018	31.9457	31.7353
2014-04-20 14:09:48	30.2239	32.622	32.7614	31.6135	31.8725	31.3921	31.6664	31.7908	30.7207	33.2592	30.8519	32.2885		2014-04-20 14:09:48	31.5191	31.9922	31.7544
2014-04-20 15:09:48	30.2404	32.6494	32.8064	31.6574	31.8545	31.4102	31.7037	31.8677	30.7427	33.2757	30.8881	32.351		2014-04-20 15:09:48	31.5283	32.0286	31.8049
2014-04-20 16:09:48	30.2711	32.7152	32.8614	31.6761	31.8881	31.4584	31.8125	31.8512	30.7976	33.3032	30.9218	32.4339		2014-04-20 16:09:48	31.565	32.105	31.8276
2014-04-20 17:09:48	30.3239	32.78	32.9603	31.7518	31.9397	31.5126	31.8894	31.9271	30.8701	33.3174	31.0099	32.5661		2014-04-20 17:09:48	31.6128	32.187	31.9123
2014-04-20 18:09:48	30.4008	32.881	33.1109	31.8342	32.0357	31.5921	32.0125	32.0073	30.9908	33.3867	31.1185	32.6767		2014-04-20 18:09:48	31.7035	32.2906	32.0177
2014-04-20 19:09:48	30.4282	32.9633	33.1867	31.9165	32.1076	31.6825	32.0773	32.1052	31.0677	33.4802	31.1909	32.7115		2014-04-20 19:09:48	31.7709	32.3586	32.0998
2014-04-20 20:09:48	30.4117	32.9578	33.1867	31.8946	32.0836	31.6885	32.0663	32.0942	31.0732	33.4692	31.1849	32.7115		2014-04-20 20:09:48	31.7595	32.356	32.0901
2014-04-20 21:09:48	30.4062	32.9468	33.1812	31.8836	32.0597	31.6764	32.0498	32.0887	31.0732	33.4637	31.1668	32.6935		2014-04-20 21:09:48	31.7507	32.3416	32.0801
2014-04-20 22:09:48	30.3953	32.9359	33.1812	31.8726	32.0297	31.6704	32.0333	32.0722	31.0622	33.4637	31.1668	32.6875		2014-04-20 22:09:48	31.7377	32.3318	32.0732
2014-04-20 23:09:48	30.3953	32.9249	33.1812	31.8616	32.0177	31.6704	32.0278	32.0777	31.0567	33.4472	31.1547	32.6875		2014-04-20 23:09:48	31.7292	32.3277	32.0688
2014-04-21 00:09:48	30.3843	32.881	33.1702	31.8507	31.9997	31.6463	32.0168	32.0612	31.0567	33.4362	31.1426	32.6755		2014-04-21 00:09:48	31.7192	32.3049	32.0562
2014-04-21 01:09:48	30.3788	32.9084	33.1593	31.8287	31.9757	31.6463	32.0114	32.0557	31.0512	33.4307	31.1426	32.6635		2014-04-21 01:09:48	31.7091	32.3074	32.0466
2014-04-21 02:09:48	30.3678	32.9029	33.1593	31.8287	31.9757	31.6222	32.0059	32.0502	31.0512	33.312	31.1306	32.6587		2014-04-21 02:09:48	31.6767	32.2974	32.0422
2014-04-21 03:09:48	30.3623	32.892	33.1593	31.8177	31.9517	31.6222	31.9894	32.0337	31.0458	33.4252	31.1185	32.649		2014-04-21 03:09:48	31.6962	32.2881	32.0323
2014-04-21 04:09:48	30.3678	32.8865	33.1373	31.8122	31.9517	31.6222	31.9839	32.0282	31.0403	33.4142	31.1185	32.6442		2014-04-21 04:09:48	31.6935	32.2842	32.0241
2014-04-21 05:09:48	30.3623	32.881	33.1373	31.8067	31.9337	31.6222	31.9674	32.0172	31.0293	33.4087	31.1125	32.6442		2014-04-21 05:09:48	31.6835	32.2787	32.0184
2014-04-21 06:09:48	30.3568	32.859	33.1263	31.7738	31.9001	31.5921	31.9323	31.9689	31.0183	33.3812	31.1004	32.6022		2014-04-21 06:09:48	31.6641	32.2464	31.9923
2014-04-21 07:09:48	30.3019	32.7899	33.0416	31.7683	31.9049	31.568	31.9323	31.9908	30.9579	33.3922	31.0401	32.5601		2014-04-21 07:09:48	31.6392	32.2126	31.9602
2014-04-21 08:09:48	30.3184	32.7855	33.068	31.8561	31.9697	31.5801	31.9949	32.0557	31.0073	33.3878	31.0642	32.625		2014-04-21 08:09:48	31.6708	32.2464	32.011
2014-04-21 09:09:48	30.3513	32.881	33.1593	31.9583	32.0297	31.6222	32.1047	32.1161	31.0677	33.5462	31.1487	32.7115		2014-04-21 09:09:48	31.7487	32.3299	32.0956
2014-04-21 10:09:48	30.3953	32.9523	33.2417	32.0165	32.1136	31.6644	32.1707	32.1755	31.0886	33.5836	31.2198	32.7656		2014-04-21 10:09:48	31.7953	32.3882	32.1634
2014-04-21 11:09:48	30.4337	32.9907	33.2967	32.0329	32.1736	31.7005	32.2388	32.1755	31.1292	33.61	31.2765	32.8197		2014-04-21 11:09:48	31.8366	32.4374	32.1954
2014-04-21 12:09:48	30.4557	33.039	33.345	32.1208	32.2288	31.7306	32.3036	32.2195	31.1786	33.6463	31.3308	32.8798		2014-04-21 12:09:48	31.8773	32.4883	32.254
2014-04-21 13:09:48	30.4886	33.0873	33.4022	32.1977	32.2708	31.7728	32.375	32.2876	31.228	33.6902	31.3791	32.9219		2014-04-21 13:09:48	31.9194	32.5392	32.3166
2014-04-21 14:09:48	30.5106	33.1455	33.4461	32.2394	32.3367	31.8258	32.4189	32.3426	31.2665	33.7232	31.4273	32.9724		2014-04-21 14:09:48	31.9593	32.5907	32.3639
2014-04-21 15:09:48	30.537	33.1949	33.5341	32.2701	32.3847	31.8764	32.4849	32.4085	31.3104	33.7507	31.4997	33.0312		2014-04-21 15:09:48	31.9957	32.6468	32.4281
2014-04-21 16:09:48	30.5667	33.2827	33.6099	32.336	32.4327	31.9427	32.5793	32.4525	31.3642	33.8057	31.5492	33.0974		2014-04-21 16:09:48	32.0423	32.7255	32.4869
2014-04-21 17:09:48	30.6051	33.3837	33.711	32.4184	32.5131	32.0149	32.6947	32.5096	31.4488	33.8816	31.6517	33.2055		2014-04-21 17:09:48	32.1121	32.8247	32.5727
2014-04-21 18:09:48	30.66	33.5362	33.8803	32.5359	32.6078	32.1161	32.8243	32.5965	31.5531	33.9608	31.7893	33.3209		2014-04-21 18:09:48	32.1954	32.9494	32.7005
2014-04-21 19:09:48	30.7205	33.6185	33.9649	32.6446	32.7038	32.233	32.9155	32.7229	31.6299	34.0598	31.8761	33.387		2014-04-21 19:09:48	32.2785	33.0385	32.8021
2014-04-21 20:09:48	30.704	33.5856	33.9595	32.6226	32.6738	32.239	32.9045	32.7009	31.6354	34.0488	31.8641	33.375		2014-04-21 20:09:48	32.2655	33.026	32.7868
2014-04-21 21:09:48	30.671	33.5856	33.943	32.5897	32.6438	32.227	32.8826	32.6789	31.6245	34.0378	31.8472	33.363		2014-04-21 21:09:48	32.2443	33.0145	32.7647
2014-04-21 22:09:48	30.671	33.5637	33.9265	32.5677	32.5958	32.1968	32.8606	32.6624	31.608	34.0213	31.8327	33.351		2014-04-21 22:09:48	32.224	32.993	32.7473
2014-04-21 23:09:48	30.6655	33.5527	33.9155	32.5512	32.5898	32.1848	32.8496	32.6459	31.586	34.0103	31.8146	33.3329		2014-04-21 23:09:48	32.2129	32.98	32.7318
2014-04-22 00:09:48	30.6655	33.5472	33.9155	32.5403	32.5658	32.1908	32.8276	32.635	31.597	33.9883	31.8086	33.3269		2014-04-22 00:09:48	32.2042	32.9731	32.7248
2014-04-22 01:09:48	30.66	33.5417	33.9155	32.5293	32.5418	32.1848	32.8221	32.6185	31.5695	33.9883	31.8025	33.3269		2014-04-22 01:09:48	32.1899	32.9689	32.7164
2014-04-22 02:09:48	30.6545	33.5362	33.9111	32.5183	32.5179	32.1667	32.8057	32.613	31.5695	33.9069	31.7905	33.3209		2014-04-22 02:09:48	32.1622	32.9574	32.7082
2014-04-22 03:09:48	30.649	33.5307	33.8979	32.5139	32.5035	32.1667	32.7969	32.6185	31.6025	33.9663	31.7845	33.3029		2014-04-22 03:09:48	32.1803	32.9493	32.7037
2014-04-22 04:09:48	30.6436	33.5143	33.8924	32.5007	32.4987	32.1523	32.7881	32.5965	31.5915	33.9663	31.7724	33.2909		2014-04-22 04:09:48	32.175	32.9364	32.6905
2014-04-22 05:09:48	30.6381	33.5088	33.8814	32.4843	32.4747	32.1414	32.7716	32.5745	31.5805	33.9608	31.7603	33.2788		2014-04-22 05:09:48	32.1635	32.9252	32.6751
2014-04-22 06:09:48	30.6326	33.4813	33.8539	32.4513	32.4387	32.0993	32.7222	32.547	31.5586	33.9168	31.7362	33.2476		2014-04-22 06:09:48	32.1367	32.8876	32.6471
2014-04-22 07:09:48	30.5886	33.421	33.777	32.4887	32.4507	32.0872	32.7277	32.591	31.5366	33.9553	31.6879	33.2296		2014-04-22 07:09:48	32.1328	32.8664	32.6361
2014-04-22 08:09:48	30.5996	33.4539	33.8484	32.5622	32.5251	32.1402	32.8397	32.6514	31.586	34.0598	31.7422	33.3149		2014-04-22 08:09:48	32.1926	32.9372	32.7011
2014-04-22 09:09:48	30.6436	33.5417	33.9386	32.6665	32.6018	32.2029	32.9265	32.7658	31.6607	34.1257	31.8194	33.387		2014-04-22 09:09:48	32.2579	33.0145	32.7976
2014-04-22 10:09:48	26.2358	27.841	34.0364	32.7478	32.6798	32.251	33.0144	32.7767	31.7134	34.1576	31.8882	33.4531		2014-04-22 10:09:48	31.1967	31.6399	32.8623
2014-04-22 11:12:35	28.0519	31.1007	24.6055	26.2339	25.7827	27.9879	33.0979	32.835	31.7683	34.2313	31.9847	33.5433		2014-04-22 11:12:35	29.9586	31.4324	28.9148
2014-04-22 12:12:35	28.0409	31.0733	31.5479	30.153	30.2652	29.8502	33.0836	32.8889	31.7299	33.7386	30.7735	28.1971		2014-04-22 12:12:35	30.9437	30.5511	31.3408
2014-04-22 13:12:35	28.0079	31.0623	31.5039	30.1255	30.2412	29.8141	31.2764	24.8572	29.4162	31.3941	29.5562	30.8185		2014-04-22 13:12:35	29.7649	30.7428	29.0107
2014-04-22 14:12:35	27.9838	31.0513	31.4874	30.0981	30.2352	29.8141	30.5831	30.5147	29.381	31.3325	29.5139	30.7861		2014-04-22 14:12:35	29.7331	30.5587	30.4035
2014-04-22 15:12:35	27.9794	31.0459	31.4709	30.1201	30.2172	29.802	30.5414	30.4883	29.3865	31.3215	29.4838	30.7861		2014-04-22 15:12:35	29.7262	30.5438	30.3908
2014-04-22 16:12:35	27.9794	31.0623	31.4709	30.1036	30.2172	29.802	30.5161	30.4608	29.369	31.3325	29.4597	30.7861		2014-04-22 16:12:35	29.7245	30.5416	30.3737
2014-04-22 17:12:35	27.9882	31.1359	31.4984	30.1475	30.2592	29.8562	30.5414	30.4883	29.3997	31.349	29.5079	30.8077		2014-04-22 17:12:35	29.749	30.5853	30.4105
2014-04-22 18:12:35	28.0189	31.1457	31.4819	30.2134	30.2892	29.8924	30.5568	30.53	29.459	31.3677	29.5381	30.8293		2014-04-22 18:12:35	29.7837	30.6061	30.4409
2014-04-22 19:12:35	28.0189	31.1512	31.5369	30.2408	30.3072	29.9165	30.5667	30.5663	29.4919	31.3996	29.5381	30.8353		2014-04-22 19:12:35	29.8044	30.6174	30.4705
2014-04-22 20:12:35	28.0079	31.1512	31.5424	30.2189	30.2892	29.9165	30.5612	30.5388	29.4919	31.3831	29.526	30.8413		2014-04-22 20:12:35	29.793	30.6176	30.4565
2014-04-22 21:12:35	28.0035	31.1348	31.5369	30.2079	30.2472	29.8984	30.5469	30.5344	29.4919	31.3721	29.52	30.8233		2014-04-22 21:12:35	29.7787	30.6008	30.4498
2014-04-22 22:12:35	28.0024	31.1293	31.5369	30.1585	30.2352	29.8924	30.5381	30.5213	29.4865	31.3666	29.5079	30.8173		2014-04-22 22:12:35	29.7727	30.5943	30.4311
2014-04-22 23:12:35	28.0024	31.1293	31.5369	30.1859	30.2172	29.8864	30.5271	30.4993	29.481	31.3534	29.5079	30.8125		2014-04-22 23:12:35	29.7635	30.5888	30.4325
2014-04-23 00:12:35	27.9354	31.1117	31.5204	30.164	30.1933	29.8683	30.5216	30.4993	29.4755	31.349	29.4898	30.7981		2014-04-23 00:12:35	29.7383	30.5749	30.4184
2014-04-23 01:12:35	27.9739	31.1062	31.5149	30.153	30.1813	29.8502	30.4996	30.4718	29.47	31.338	29.4657	30.7921		2014-04-23 01:12:35	29.7408	30.562	30.4013
2014-04-23 02:12:35	27.9849	31.0952	31.5039	30.1365	30.1573	29.8442	30.4886	30.4443	29.4535	31.327	29.4657	30.7861		2014-04-23 02:12:35	29.7307	30.5535	30.3876
2014-04-23 03:12:35	27.9849	31.0898	31.5039	30.1365	30.1393	29.8382	30.4777	30.4388	29.4535	31.3105	29.4536	30.774		2014-04-23 03:12:35	29.722	30.5449	30.3832
2014-04-23 04:12:35	27.9794	31.0898	31.4984	30.1201	30.1273	29.8201	30.4667	30.4223	29.4425	31.2995	29.4536	30.774		2014-04-23 04:12:35	29.7122	30.5376	30.3736
2014-04-23 05:12:35	27.9739	31.0733	31.4929	30.1091	30.1033	29.8141	30.4502	30.4003	29.4425	31.2995	29.4416	30.75		2014-04-23 05:12:35	29.7048	30.5219	30.361
2014-04-23 06:12:35	27.9629	31.0459	31.4654	30.0816	30.0853	29.7779	30.4392	30.3894	29.4096	31.272	29.4235	30.732		2014-04-23 06:12:35	29.6824	30.4987	30.34
2014-04-23 07:12:35	27.9299	31.002	31.416	30.1201	30.1213	29.802	30.4502	30.4388	29.3953	31.294	29.3873	30.732		2014-04-23 07:12:35	29.6851	30.4965	30.3405
2014-04-23 08:12:35	27.908	30.969	31.4105	30.142	30.1873	29.8382	30.4777	30.5103	29.4206	31.3468	29.4054	30.774		2014-04-23 08:12:35	29.7156	30.5147	30.367
2014-04-23 09:12:35	27.9409	31.002	31.4654	30.2189	30.2292	29.8562	30.5161	30.5718	29.4425	31.3886	29.4174	30.7981		2014-04-23 09:12:35	29.7503	30.5431	30.4184
2014-04-23 10:12:35	27.9519	31.0239	31.5039	30.2299	30.2652	29.8924	30.5677	30.5993	29.4865	31.4106	29.4536	30.8185		2014-04-23 10:12:35	29.7785	30.5756	30.4467
2014-04-23 11:12:35	27.9574	31.0678	31.5424	30.2485	30.3132	29.9165	30.5776	30.5883	29.5029	31.4106	29.4777	30.8474		2014-04-23 11:12:35	29.796	30.6023	30.4642
2014-04-23 12:12:35	27.9728	31.0788	31.5369	30.287	30.3432	29.9345	30.6106	30.5839	29.5139	31.4216	29.4777	30.8594		2014-04-23 12:12:35	29.8129	30.6208	30.4714
2014-04-23 13:12:35	27.9849	31.0952	31.5259	30.2914	30.3636	29.9406	30.5897	30.6378	29.5359	31.449	29.4898	30.8834		2014-04-23 13:12:35	29.8333	30.6272	30.4862
2014-04-23 14:12:35	27.9882	31.1359	31.5699	30.3188	30.3984	29.9707	30.5941	30.6597	29.5688	31.482	29.4777	30.8894		2014-04-23 14:12:35	29.8593	30.6475	30.5065
2014-04-23 15:12:35	27.9926	31.0898	31.5424	30.2925	30.3744	29.9815	30.6106	30.6488	29.5578	31.482	29.4657	30.8594		2014-04-23 15:12:35	29.8517	30.6353	30.4873
2014-04-23 16:12:35	28.02	31.1523	31.5918	30.3364	30.4164	30.0321	30.682	30.7257	29.6072	31.548	29.4958	30.9014		2014-04-23 16:12:35	29.8979	30.692	30.5374
2014-04-23 17:12:35	28.0519	31.228	31.66	30.4286	30.4643	30.0924	30.726	30.7741	29.6665	31.6129	29.526	30.9675		2014-04-23 17:12:35	29.9489	30.7535	30.5972
2014-04-23 18:12:35	28.0903	31.2665	31.7413	30.511	30.5123	30.1526	30.8073	30.8642	29.7346	31.6811	29.5924	31.0397		2014-04-23 18:12:35	30.0046	30.8165	30.6772
2014-04-23 19:12:35	28.0958	31.2829	31.7743	30.5275	30.5303	30.2008	30.8534	30.9246	29.8005	31.7141	29.6225	31.0757		2014-04-23 19:12:35	30.0352	30.8532	30.7122
2014-04-23 20:12:35	28.1068	31.2994	31.7798	30.522	30.5063	30.2008	30.8589	30.9082	29.8115	31.7086	29.6406	31.0817		2014-04-23 20:12:35	30.0333	30.8602	30.7126
2014-04-23 21:12:35	28.0903	31.2994	31.7963	30.5055	30.4883	30.2008	30.8589	30.9082	29.8115	31.7031	29.6346	31.0757		2014-04-23 21:12:35	30.0233	30.8587	30.7111
2014-04-23 22:12:35	28.0903	31.2884	31.7908	30.4945	30.4643	30.1947	30.8369	30.9082	29.8005	31.6921	29.6225	31.0757		2014-04-23 22:12:35	30.0118	30.8489	30.704
2014-04-23 23:12:35	28.0793	31.2829	31.7963	30.478	30.4463	30.1767	30.8369	30.8862	29.795	31.6921	29.6105	31.0577		2014-04-23 23:12:35	30.0032	30.8386	30.6927
2014-04-24 00:12:35	28.0684	31.2774	31.7963	30.4671	30.4343	30.1526	30.8325	30.8752	29.795	31.6701	29.5984	31.0457		2014-04-24 00:12:35	29.992	30.8271	30.6842
2014-04-24 01:12:35	28.0739	31.272	31.7908	30.4671	30.4164	30.1526	30.8237	30.8697	29.795	31.6701	29.5984	31.0397		2014-04-24 01:12:35	29.9888	30.822	30.6815
2014-04-24 02:12:35	28.0739	31.272	31.7908	30.4616	30.4044	30.1526	30.8237	30.8587	29.784	31.6701	29.5863	31.0337		2014-04-24 02:12:35	29.9831	30.8205	30.6743
2014-04-24 03:12:35	28.0684	31.261	31.7853	30.4451	30.3924	30.1466	30.8138	30.8477	29.7786	31.6481	29.5743	31.0276		2014-04-24 03:12:35	29.9718	30.8123	30.6631
2014-04-24 04:12:35	28.0629	31.2555	31.7853	30.4396	30.3804	30.1285	30.8029	30.8422	29.7731	31.6481	29.5743	31.0096		2014-04-24 04:12:35	29.9661	30.7991	30.6603
2014-04-24 05:12:35	28.0629	31.25	31.7743	30.4231	30.3744	30.1285	30.7974	30.8312	29.7731	31.6349	29.5682	31.0096		2014-04-24 05:12:35	29.9613	30.7964	30.6492
2014-04-24 06:12:35	28.0409	31.2226	31.7688	30.4122	30.3636	30.1044	30.7699	30.8114	29.7511	31.6305	29.5441	30.9916		2014-04-24 06:12:35	29.9465	30.7721	30.6341
2014-04-24 07:12:35	28.0189	31.1841	31.7029	30.4122	30.3372	30.0622	30.7424	30.7851	29.7072	31.6085	29.5139	30.9615		2014-04-24 07:12:35	29.9179	30.7376	30.6035
2014-04-24 08:12:35	28.0035	31.1293	31.6754	30.4396	30.3804	30.0863	30.7809	30.8477	29.7346	31.6393	29.5139	30.9916		2014-04-24 08:12:35	29.9395	30.747	30.6192
2014-04-24 09:12:35	28.0189	31.1512	31.7084	30.478	30.4403	30.0924	30.7919	30.9246	29.7621	31.6811	29.5381	31.0337		2014-04-24 09:12:35	29.9756	30.7673	30.6623
2014-04-24 10:12:35	28.0409	31.1677	31.7468	30.5055	30.4763	30.1104	30.8424	30.9631	29.8005	31.7196	29.5803	31.0637		2014-04-24 10:12:35	30.0093	30.7961	30.6989
2014-04-24 11:12:35	28.0409	31.1787	31.7798	30.5373	30.4943	30.1225	30.8699	30.9686	29.828	31.7361	29.5743	31.0637		2014-04-24 11:12:35	30.0248	30.8087	30.715
2014-04-24 12:12:35	28.0464	31.1896	31.8183	30.5516	30.5303	30.1526	30.9413	31.0126	29.8664	31.7746	29.6105	31.1154		2014-04-24 12:12:35	30.0544	30.8497	30.7482
2014-04-24 13:12:35	28.0574	31.25	31.8512	30.5516	30.5723	30.1767	30.9688	31.0456	29.8884	31.824	29.6225	31.1611		2014-04-24 13:12:35	30.0855	30.8891	30.7677
2014-04-24 14:12:35	28.0574	31.261	31.8787	30.5944	30.6203	30.2068	30.9797	31.073	29.9048	31.846	29.6346	31.2091		2014-04-24 14:12:35	30.1071	30.9142	30.7952
2014-04-24 15:12:35	28.0519	31.25	31.8941	30.6054	30.6323	30.2369	31.0511	31.0818	29.9323	31.8845	29.6647	31.2392		2014-04-24 15:12:35	30.1252	30.9443	30.8115
2014-04-24 16:12:35	28.0684	31.3159	31.9579	30.6603	30.6503	30.273	31.0566	31.1346	29.9433	31.9351	29.6696	31.2873		2014-04-24 16:12:35	30.1492	30.9832	30.8556
2014-04-24 17:12:35	28.0793	31.3872	32.0447	30.7262	30.7114	30.3236	31.1357	31.2115	29.9949	31.9901	29.7082	31.3534		2014-04-24 17:12:35	30.1939	31.05	30.9227
2014-04-24 18:12:35	28.1233	31.4487	32.1326	30.8075	30.7774	30.3887	31.2061	31.283	30.0706	32.0506	29.7866	31.4459		2014-04-24 18:12:35	30.2555	31.1223	31.0024
2014-04-24 19:12:35	28.1343	31.4706	32.1711	30.8316	30.7834	30.4309	31.261	31.3379	30.1255	32.0781	29.8288	31.4988		2014-04-24 19:12:35	30.2803	31.1653	31.0424
2014-04-24 20:12:35	28.1343	31.4651	32.1711	30.8272	30.7654	30.4248	31.261	31.3269	30.1255	32.0891	29.8288	31.4868		2014-04-24 20:12:35	30.2786	31.1594	31.0385
2014-04-24 21:12:35	28.1233	31.4596	32.1711	30.8184	30.7474	30.4128	31.25	31.3214	30.131	32.0836	29.8168	31.4808		2014-04-24 21:12:35	30.2713	31.1508	31.0319
2014-04-24 22:12:35	28.1123	31.4541	32.1656	30.8086	30.7234	30.4128	31.25	31.2995	30.131	32.0781	29.8107	31.4808		2014-04-24 22:12:35	30.2612	31.1494	31.0211
2014-04-24 23:12:35	28.1068	31.4541	32.1711	30.8031	30.6994	30.4128	31.25	31.294	30.1201	32.0176	29.8107	31.4627		2014-04-24 23:12:35	30.236	31.1449	31.0197
2014-04-25 00:12:35	28.1123	31.4541	32.1656	30.7976	30.6814	30.4128	31.228	31.2775	30.1255	32.0561	29.7987	31.4567		2014-04-25 00:12:35	30.2438	31.1379	31.0098
2014-04-25 01:12:35	28.1068	31.4487	32.1821	30.7811	30.6754	30.3887	31.228	31.2775	30.1201	32.0451	29.7866	31.4567		2014-04-25 01:12:35	30.2369	31.1305	31.0068
2014-04-25 02:12:35	28.1123	31.4377	32.1711	30.7701	30.6563	30.3887	31.217	31.2775	30.1201	32.0451	29.7866	31.4387		2014-04-25 02:12:35	30.2334	31.1205	31.0013
2014-04-25 03:12:35	28.0903	31.4322	32.1766	30.7701	30.6563	30.3827	31.2115	31.261	30.1201	32.0286	29.7625	31.4327		2014-04-25 03:12:35	30.2238	31.1148	30.9925
2014-04-25 04:12:35	28.0793	31.4322	32.1656	30.7592	30.6323	30.3706	31.2061	31.2555	30.1036	32.0176	29.7625	31.4327		2014-04-25 04:12:35	30.2082	31.1104	30.9857
2014-04-25 05:12:35	28.0903	31.4267	32.1656	30.7482	30.6263	30.3646	31.2006	31.2335	30.0926	32.0176	29.7625	31.4135		2014-04-25 05:12:35	30.2067	31.1013	30.9774
2014-04-25 06:12:35	28.0684	31.396	32.1546	30.7317	30.6023	30.3465	31.1951	31.2225	30.0926	32.0066	29.7444	31.4075		2014-04-25 06:12:35	30.1925	31.0863	30.9633
2014-04-25 07:12:35	28.0464	31.3543	32.0942	30.7207	30.5963	30.3164	31.1401	31.2115	30.0487	31.9956	29.7142	31.3654		2014-04-25 07:12:35	30.1717	31.0441	30.9352
2014-04-25 08:12:35	28.0354	31.2939	32.0667	30.7482	30.6203	30.3164	31.1841	31.272	30.0542	32.0286	29.7082	31.4171		2014-04-25 08:12:35	30.1846	31.0529	30.9488
2014-04-25 09:12:35	28.0464	31.3323	32.1216	30.7866	30.6551	30.3285	31.2335	31.3379	30.0652	32.0781	29.7263	31.4447		2014-04-25 09:12:35	30.2112	31.0848	30.9931
2014-04-25 10:12:35	28.0684	31.3268	32.1436	30.8086	30.6934	30.3405	31.261	31.3588	30.0871	32.1001	29.7504	31.4387		2014-04-25 10:12:35	30.2372	31.0918	31.0154
2014-04-25 11:12:35	28.0629	31.3433	32.1711	30.8217	30.7114	30.3345	31.272	31.3907	30.0816	32.1001	29.7806	31.4567		2014-04-25 11:12:35	30.239	31.1016	31.041
2014-04-25 12:12:35	28.1013	31.3598	32.1766	30.8382	30.7474	30.3417	31.3104	31.3896	30.0871	32.0836	29.7504	31.4567		2014-04-25 12:12:35	30.2549	31.1172	31.0387
2014-04-25 13:12:35	28.0958	31.3971	32.1931	30.8437	30.7714	30.3646	31.2885	31.3951	30.0926	32.1276	29.7926	31.5048		2014-04-25 13:12:35	30.2719	31.1387	31.0561
2014-04-25 14:12:35	28.1068	31.3872	32.2239	30.8481	30.7834	30.3706	31.3379	31.4489	30.1036	32.1606	29.7806	31.5168		2014-04-25 14:12:35	30.2886	31.1531	31.0754
2014-04-25 15:12:35	28.0958	31.3751	32.2041	30.8437	30.7594	30.3646	31.3807	31.4391	30.1201	32.1716	29.7564	31.5168		2014-04-25 15:12:35	30.2867	31.1593	31.0608
2014-04-25 16:12:35	28.1178	31.3971	32.2239	30.8272	30.7714	30.3947	31.3961	31.4764	30.0926	32.1924	29.7866	31.5409		2014-04-25 16:12:35	30.2936	31.1822	31.0785
2014-04-25 17:12:35	28.1508	31.4541	32.2931	30.892	30.8194	30.4489	31.4324	31.5149	30.153	32.2166	29.8288	31.619		2014-04-25 17:12:35	30.3349	31.2386	31.1322
2014-04-25 18:12:35	28.2002	31.4926	32.3755	30.9359	30.8614	30.5031	31.5038	31.5918	30.2189	32.2661	29.871	31.6611		2014-04-25 18:12:35	30.3866	31.2901	31.1936
2014-04-25 19:12:35	28.1892	31.5035	32.403	30.9524	30.8674	30.5272	31.5532	31.6248	30.2518	32.2881	29.8831	31.6911		2014-04-25 19:12:35	30.3991	31.3188	31.2158
2014-04-25 20:12:35	28.1947	31.4816	32.3975	30.9305	30.8374	30.5092	31.5422	31.5918	30.2299	32.2716	29.859	31.6791		2014-04-25 20:12:35	30.3834	31.303	31.1947
2014-04-25 21:12:35	28.1782	31.4926	32.3865	30.9195	30.8254	30.4971	31.5312	31.6083	30.2408	32.2397	29.871	31.6611		2014-04-25 21:12:35	30.371	31.2955	31.1963
2014-04-25 22:12:35	28.1727	31.4871	32.392	30.914	30.8134	30.4851	31.5148	31.5918	30.2244	32.2496	29.859	31.6611		2014-04-25 22:12:35	30.365	31.287	31.1892
2014-04-25 23:12:35	28.1617	31.4761	32.3865	30.8975	30.7894	30.473	31.5093	31.5809	30.2244	32.2441	29.8529	31.643		2014-04-25 23:12:35	30.3549	31.2754	31.1795
2014-04-26 00:12:35	28.1453	31.4596	32.3646	30.8712	30.7714	30.467	31.5093	31.5699	30.2134	32.2331	29.8349	31.637		2014-04-26 00:12:35	30.3408	31.2682	31.1601
2014-04-26 01:12:35	28.1068	31.4267	32.3701	30.8382	30.7294	30.4429	31.4763	31.5589	30.2079	32.2166	29.8228	31.613		2014-04-26 01:12:35	30.3152	31.2397	31.1475
2014-04-26 02:12:35	28.1343	31.4322	32.3701	30.8382	30.7294	30.4369	31.4335	31.5314	30.1859	32.2067	29.8047	31.595		2014-04-26 02:12:35	30.3141	31.2244	31.1361
2014-04-26 03:12:35	28.1178	31.4168	32.381	30.813	30.7114	30.3887	31.4379	31.5094	30.164	32.188	29.7383	31.5469		2014-04-26 03:12:35	30.2953	31.1976	31.1104
2014-04-26 04:12:35	28.1068	31.3971	32.3426	30.813	30.6994	30.3887	31.406	31.4555	30.1475	32.1496	29.7745	31.5589		2014-04-26 04:12:35	30.2758	31.1877	31.0964
2014-04-26 05:12:35	28.0848	31.3488	32.3151	30.7866	30.6658	30.3526	31.4115	31.4764	30.1201	32.1551	29.7625	31.5589		2014-04-26 05:12:35	30.2565	31.1679	31.0851
2014-04-26 06:12:35	28.0848	31.3652	32.3096	30.7701	30.6383	30.3586	31.395	31.4489	30.0871	32.1111	29.7444	31.5349		2014-04-26 06:12:35	30.2303	31.1634	31.0683
2014-04-26 07:12:35	28.0684	31.3488	32.2986	30.7592	30.6383	30.3345	31.3741	31.438	30.1036	32.1221	29.7034	31.4928		2014-04-26 07:12:35	30.2331	31.1375	31.0498
2014-04-26 08:12:35	28.0101	31.3268	32.2931	30.7097	30.6023	30.3116	31.3489	31.4544	30.0487	32.0891	29.7142	31.4988		2014-04-26 08:12:35	30.1875	31.1215	31.0429
2014-04-26 09:12:35	28.0409	31.2994	32.2722	30.6988	30.6083	30.302	31.3214	31.427	30.0432	32.1001	29.6853	31.4519		2014-04-26 09:12:35	30.1981	31.0937	31.0208
2014-04-26 10:12:35	27.9552	31.25	32.2129	30.6384	30.5903	30.261	31.3489	31.3951	30.0157	32.0781	29.6865	31.4808		2014-04-26 10:12:35	30.1598	31.0852	30.9832
2014-04-26 11:12:35	28.0156	31.239	32.2085	30.6933	30.6143	30.273	31.3544	31.4654	30.0157	32.1056	29.6804	31.4928		2014-04-26 11:12:35	30.1878	31.0898	31.0119
2014-04-26 12:12:35	27.9673	31.272	32.2239	30.6548	30.6023	30.2598	31.3698	31.4544	30.0212	32.1166	29.6744	31.5108		2014-04-26 12:12:35	30.1768	31.1031	31.0019
2014-04-26 13:12:35	28.0035	31.2939	32.2239	30.7317	30.6599	30.2887	31.3796	31.4984	30.0432	32.1221	29.6623	31.5048		2014-04-26 13:12:35	30.2072	31.1168	31.0291
2014-04-26 14:12:35	28.0244	31.3213	32.2546	30.7207	30.6419	30.3068	31.3698	31.4391	30.0432	32.1276	29.6853	31.5228		2014-04-26 14:12:35	30.2093	31.1302	31.0249
2014-04-26 15:12:35	28.0134	31.3378	32.2656	30.7537	30.6706	30.3345	31.395	31.5259	30.0597	32.1276	29.7021	31.5168		2014-04-26 15:12:35	30.2178	31.146	31.0618
2014-04-26 16:12:35	28.198	31.5321	32.4668	30.9579	30.7654	30.4248	31.462	31.5743	30.1409	32.2408	29.8107	31.6238		2014-04-26 16:12:35	30.3363	31.2607	31.2024
2014-04-26 17:12:35	28.5781	31.936	32.901	31.3576	31.0137	30.7404	31.8125	31.8666	30.4341	32.6411	30.0846	31.9255		2014-04-26 17:12:35	30.6668	31.6036	31.5524
2014-04-26 18:12:35	28.6803	32.0435	33.0043	31.4762	31.1265	30.8886	32.0663	32.0392	30.5944	32.8677	30.2704	32.1082		2014-04-26 18:12:35	30.8172	31.7767	31.6975
2014-04-26 19:12:35	28.6364	31.9941	32.9823	31.4433	31.0845	30.8657	32.0388	32.0227	30.567	32.8182	30.2462	32.0841		2014-04-26 19:12:35	30.7765	31.7457	31.6736
2014-04-26 20:12:35	28.6089	31.9678	32.9383	31.3949	31.0425	30.8236	32.0059	31.9897	30.5373	32.7709	30.2282	32.0541		2014-04-26 20:12:35	30.7399	31.7128	31.6378
2014-04-26 21:12:35	28.5814	31.9327	32.9163	31.3543	31.0305	30.8115	31.9784	31.9623	30.5165	32.7511	30.2101	32.0433		2014-04-26 21:12:35	30.7199	31.6915	31.6107
2014-04-26 22:12:35	28.5759	31.9107	32.8779	31.3269	31.0185	30.7934	31.9531	31.9282	30.4945	32.7236	30.198	32.0385		2014-04-26 22:12:35	30.7031	31.6739	31.5827
2014-04-26 23:12:35	28.5605	31.8943	32.8724	31.3049	31.0065	30.7934	31.9443	31.9282	30.4725	32.7126	30.192	32.0228		2014-04-26 23:12:35	30.6881	31.6637	31.5744
2014-04-27 00:12:35	28.5364	31.8668	32.8504	31.2775	31.0065	30.7754	31.9224	31.9062	30.4616	32.6961	30.1859	32.0108		2014-04-27 00:12:35	30.6751	31.6438	31.555
2014-04-27 01:12:35	28.5199	31.8449	32.8339	31.25	30.9825	30.7694	31.9004	31.8842	30.4396	32.6686	30.1859	31.9988		2014-04-27 01:12:35	30.6527	31.6284	31.5385
2014-04-27 02:12:35	28.5034	31.8284	32.8119	31.2335	30.9825	30.7573	31.8784	31.8732	30.4341	32.6521	30.1739	32.0048		2014-04-27 02:12:35	30.643	31.6172	31.5231
2014-04-27 03:12:35	28.4924	31.8174	32.7954	31.1797	30.9633	30.7453	31.8729	31.8622	30.4231	32.6411	30.1678	31.9808		2014-04-27 03:12:35	30.63	31.6041	31.5013
2014-04-27 04:12:35	28.4814	31.8065	32.7855	31.2006	30.9633	30.7453	31.851	31.8567	30.4176	32.6246	30.1618	31.9808		2014-04-27 04:12:35	30.6218	31.5959	31.5012
2014-04-27 05:12:35	28.476	31.7955	32.7723	31.1841	30.9453	30.7332	31.8455	31.8403	30.4122	32.6081	30.1558	31.9808		2014-04-27 05:12:35	30.6104	31.5887	31.4881
2014-04-27 06:12:35	28.4595	31.779	32.7559	31.1676	30.9393	30.7272	31.84	31.8183	30.4012	32.6026	30.1437	31.9687		2014-04-27 06:12:35	30.6007	31.5787	31.4714
2014-04-27 07:12:35	28.432	31.7351	32.7174	31.1182	30.9153	30.6911	31.796	31.8018	30.3737	32.5696	30.1196	31.9387		2014-04-27 07:12:35	30.5727	31.5402	31.4392
2014-04-27 08:12:35	28.3936	31.7077	32.6679	31.1083	30.9153	30.6609	31.7576	31.7908	30.3518	32.5422	30.0954	31.9087		2014-04-27 08:12:35	30.5507	31.5087	31.4156
2014-04-27 09:12:35	28.3496	31.678	32.6459	31.0897	30.9093	30.6489	31.7191	31.7908	30.3243	32.5092	30.0773	31.9087		2014-04-27 09:12:35	30.5231	31.4887	31.4009
2014-04-27 10:12:35	28.3771	31.6078	32.602	31.0732	30.9213	30.626	31.6873	31.7633	30.3078	32.4839	30.0713	31.8846		2014-04-27 10:12:35	30.5225	31.4514	31.3775
2014-04-27 11:12:35	28.3386	31.5968	32.5745	31.0018	30.9213	30.5995	31.651	31.693	30.2705	32.4641	30.0351	31.8666		2014-04-27 11:12:35	30.4986	31.4285	31.3261
2014-04-27 12:12:35	28.3167	31.4816	32.5206	30.9579	30.8614	30.5814	31.5807	31.6611	30.1969	32.3761	30.0001	31.8425		2014-04-27 12:12:35	30.4378	31.3716	31.2849
2014-04-27 13:12:35	28.2914	31.4333	32.5151	30.9151	30.8614	30.5092	31.5422	31.6754	30.153	32.3596	29.9555	31.7524		2014-04-27 13:12:35	30.4163	31.3093	31.2653
2014-04-27 14:12:35	28.3167	31.4432	32.547	30.9689	30.8554	30.5152	31.5862	31.6809	30.1695	32.3376	29.9615	31.7704		2014-04-27 14:12:35	30.4198	31.3287	31.2896
2014-04-27 15:12:35	28.3331	31.4541	32.5745	30.9634	30.8614	30.5272	31.5807	31.6765	30.1695	32.3156	29.9736	31.7945		2014-04-27 15:12:35	30.4199	31.3391	31.297
2014-04-27 16:12:35	28.3386	31.4761	32.5965	30.9854	30.8734	30.5453	31.6136	31.7138	30.1969	32.3266	29.9893	31.8125		2014-04-27 16:12:35	30.4339	31.3619	31.3212
2014-04-27 17:12:35	28.3276	31.5035	32.6404	31.0183	30.8974	30.5814	31.6411	31.7358	30.2354	32.3376	30.0062	31.8486		2014-04-27 17:12:35	30.4495	31.3937	31.3502
2014-04-27 18:12:35	28.3661	31.5365	32.7009	31.0348	30.9213	30.6152	31.6565	31.7853	30.265	32.3651	30.0351	31.8726		2014-04-27 18:12:35	30.4794	31.4202	31.389
2014-04-27 19:12:35	28.3716	31.5255	32.7119	31.0512	30.9153	30.6308	31.6917	31.7963	30.2749	32.3651	30.0412	31.8846		2014-04-27 19:12:35	30.4817	31.4331	31.4001
2014-04-27 20:12:35	28.3716	31.5639	32.7229	31.0458	30.9033	30.6368	31.6807	31.7963	30.2804	32.3596	30.0351	31.8846		2014-04-27 20:12:35	30.4787	31.4415	31.4
2014-04-27 21:12:35	28.3606	31.5584	32.7229	31.0293	30.8914	30.6248	31.6807	31.7908	30.2859	32.3541	30.0231	31.8726		2014-04-27 21:12:35	30.473	31.4341	31.3915
2014-04-27 22:12:35	28.3496	31.5474	32.7119	31.0183	30.8854	30.6248	31.6719	31.7798	30.2914	32.3431	30.017	31.8606		2014-04-27 22:12:35	30.4674	31.4262	31.3818
2014-04-27 23:12:35	28.3496	31.5529	32.7064	31.0128	30.8674	30.6248	31.6675	31.7853	30.2804	32.3431	30.011	31.8606		2014-04-27 23:12:35	30.4601	31.4264	31.3789
2014-04-28 00:12:35	28.3496	31.5584	32.7229	31.0128	30.8674	30.6248	31.6719	31.7798	30.2804	32.3376	30.017	31.8606		2014-04-28 00:12:35	30.4587	31.4289	31.3831
2014-04-28 01:12:35	28.3496	31.5694	32.7339	31.0073	30.8434	30.6248	31.6719	31.7798	30.2859	32.3376	30.011	31.8606		2014-04-28 01:12:35	30.4541	31.4317	31.383
2014-04-28 02:12:35	28.3496	31.5639	32.7284	31.0018	30.8374	30.6248	31.6631	31.7853	30.2859	32.2562	29.9989	31.8606		2014-04-28 02:12:35	30.4323	31.4281	31.3786
2014-04-28 03:12:35	28.3386	31.5639	32.7064	31.0073	30.8194	30.6152	31.6521	31.7798	30.2749	32.3211	29.9941	31.8546		2014-04-28 03:12:35	30.4385	31.4214	31.3719
2014-04-28 04:12:35	28.3386	31.5584	32.6844	30.9908	30.8194	30.6055	31.6466	31.7688	30.2749	32.3211	29.9941	31.8425		2014-04-28 04:12:35	30.4385	31.4133	31.3595
2014-04-28 05:12:35	28.3276	31.542	32.7284	30.9854	30.8194	30.6055	31.6466	31.7633	30.2749	32.3156	29.9796	31.8365		2014-04-28 05:12:35	30.4344	31.4077	31.3642
2014-04-28 06:12:35	28.3276	31.52	32.7174	30.9744	30.8134	30.5935	31.6356	31.7633	30.2694	32.3156	29.9796	31.8305		2014-04-28 06:12:35	30.4315	31.3949	31.3587
2014-04-28 07:12:35	28.3112	31.5035	32.6569	30.9414	30.7954	30.5513	31.5917	31.7358	30.2408	32.3046	29.9434	31.7945		2014-04-28 07:12:35	30.413	31.3602	31.3194
2014-04-28 08:12:35	28.2892	31.4377	32.613	30.9305	30.7774	30.5152	31.5752	31.7413	30.2024	32.2771	29.9193	31.7764		2014-04-28 08:12:35	30.3865	31.3261	31.301
2014-04-28 09:12:35	28.2804	31.3587	32.6075	30.9414	30.7834	30.4971	31.5752	31.7413	30.175	32.2826	29.9072	31.7524		2014-04-28 09:12:35	30.3803	31.2958	31.2994
2014-04-28 10:12:35	28.2914	31.3762	32.6185	30.9414	30.7894	30.479	31.5587	31.7303	30.164	32.2716	29.9012	31.7356		2014-04-28 10:12:35	30.3791	31.2874	31.2979
2014-04-28 11:12:35	28.2606	31.3817	32.624	30.914	30.8014	30.473	31.5807	31.7248	30.142	32.2441	29.9072	31.7212		2014-04-28 11:12:35	30.362	31.2891	31.2925
2014-04-28 12:12:35	28.2859	31.3707	32.635	30.9414	30.7954	30.479	31.5862	31.7358	30.1585	32.2551	29.9072	31.726		2014-04-28 12:12:35	30.3737	31.2905	31.3049
2014-04-28 13:12:35	28.2661	31.3817	32.6459	30.9359	30.8134	30.4851	31.5972	31.7413	30.1585	32.2386	29.9314	31.7212		2014-04-28 13:12:35	30.3692	31.2963	31.3136
2014-04-28 14:12:35	28.2892	31.3927	32.635	30.9195	30.8074	30.473	31.6136	31.7248	30.153	32.2331	29.9314	31.726		2014-04-28 14:12:35	30.3707	31.3013	31.3027
2014-04-28 15:12:35	28.2837	31.3707	32.6569	30.9195	30.7894	30.4549	31.6191	31.7413	30.1255	32.2111	29.9314	31.7212		2014-04-28 15:12:35	30.3524	31.2915	31.3123
2014-04-28 16:12:35	28.2793	31.4059	32.6899	30.9579	30.8314	30.5092	31.6027	31.7853	30.164	32.2177	29.9555	31.7404		2014-04-28 16:12:35	30.3731	31.3145	31.3472
2014-04-28 17:12:35	28.3221	31.4541	32.7394	30.9799	30.8734	30.5694	31.6631	31.7688	30.1914	32.2331	29.9893	31.7704		2014-04-28 17:12:35	30.405	31.3643	31.3693
2014-04-28 18:12:35	28.3496	31.52	32.8119	31.0293	30.9033	30.6152	31.6982	31.8457	30.2398	32.2606	30.0472	31.8125		2014-04-28 18:12:35	30.4383	31.4115	31.4335
2014-04-28 19:12:35	28.3716	31.5255	32.8339	31.0293	30.9153	30.6489	31.7466	31.8952	30.2694	32.2771	30.0773	31.8245		2014-04-28 19:12:35	30.4584	31.4364	31.4589
2014-04-28 20:12:35	28.3661	31.5365	32.8559	31.0293	30.9033	30.6489	31.7466	31.9007	30.2694	32.2771	30.0713	31.8365		2014-04-28 20:12:35	30.454	31.4421	31.4643
2014-04-28 21:12:35	28.3606	31.542	32.8559	31.0128	30.8794	30.6549	31.7466	31.8952	30.2859	32.2771	30.0713	31.8305		2014-04-28 21:12:35	30.4507	31.4435	31.4588
2014-04-28 22:12:35	28.3496	31.542	32.8614	31.0183	30.8674	30.6489	31.7411	31.8897	30.2804	32.2606	30.0653	31.8185		2014-04-28 22:12:35	30.4395	31.4376	31.4587
2014-04-28 23:12:35	28.3441	31.542	32.8614	31.0073	30.8494	30.6429	31.7301	31.9007	30.2804	32.2606	30.0592	31.8125		2014-04-28 23:12:35	30.4336	31.4319	31.4572
2014-04-29 00:12:35	28.3496	31.531	32.8559	31.0018	30.8434	30.6248	31.7246	31.8842	30.2749	32.2342	30.0472	31.8125		2014-04-29 00:12:35	30.4255	31.4232	31.4473
2014-04-29 01:12:35	28.3441	31.5365	32.8449	30.9854	30.8434	30.6248	31.7246	31.8787	30.2749	32.2551	30.0472	31.8125		2014-04-29 01:12:35	30.4294	31.4246	31.439
2014-04-29 02:12:35	28.3496	31.5255	32.8504	30.9908	30.8374	30.62	31.7246	31.8787	30.2749	32.2551	30.0351	31.8125		2014-04-29 02:12:35	30.4293	31.4206	31.4388
2014-04-29 03:12:35	28.3496	31.542	32.8559	30.9854	30.8194	30.6248	31.7246	31.8787	30.265	32.2551	30.0231	31.8125		2014-04-29 03:12:35	30.4223	31.426	31.4358
2014-04-29 04:12:35	28.3386	31.531	32.8559	30.9854	30.8134	30.6103	31.7246	31.8787	30.2694	32.2441	30.0231	31.8125		2014-04-29 04:12:35	30.4164	31.4196	31.4358
2014-04-29 05:12:35	28.3276	31.52	32.8504	30.9689	30.8014	30.5995	31.7081	31.8622	30.2595	32.2386	30.0231	31.7885		2014-04-29 05:12:35	30.4068	31.404	31.4261
2014-04-29 06:12:35	28.3167	31.498	32.8119	30.9414	30.7894	30.5634	31.6829	31.8348	30.2408	32.2276	29.9989	31.7704		2014-04-29 06:12:35	30.3936	31.3787	31.3968
2014-04-29 07:12:35	28.2958	31.4487	32.7658	30.9195	30.7834	30.5212	31.6356	31.7853	30.2024	32.2166	29.9615	31.7248		2014-04-29 07:12:35	30.3746	31.3326	31.358
2014-04-29 08:12:35	28.2705	31.385	32.7174	30.8865	30.7594	30.4851	31.6246	31.7743	30.153	32.1979	29.9253	31.6911		2014-04-29 08:12:35	30.3452	31.2965	31.3259
2014-04-29 09:12:35	28.254	31.3378	32.7174	30.892	30.7534	30.461	31.6411	31.8128	30.142	32.1979	29.9193	31.6791		2014-04-29 09:12:35	30.3369	31.2797	31.3354
2014-04-29 10:12:35	28.2738	31.3378	32.7064	30.892	30.7594	30.4429	31.6246	31.8238	30.142	32.1935	29.9314	31.6611		2014-04-29 10:12:35	30.3422	31.2666	31.3384
2014-04-29 11:12:35	28.2661	31.3268	32.7284	30.8755	30.7954	30.461	31.6191	31.8018	30.131	32.1771	29.9314	31.6611		2014-04-29 11:12:35	30.3424	31.267	31.3343
2014-04-29 12:12:35	28.2848	31.3213	32.7394	30.892	30.8074	30.461	31.6411	31.8183	30.142	32.1716	29.9253	31.6611		2014-04-29 12:12:35	30.3514	31.2711	31.3438
2014-04-29 13:12:35	28.2804	31.3323	32.7284	30.881	30.8194	30.473	31.6576	31.8293	30.1475	32.1771	29.9555	31.6731		2014-04-29 13:12:35	30.3561	31.284	31.3485
2014-04-29 14:12:35	28.2793	31.3213	32.7339	30.8701	30.8074	30.479	31.6356	31.8293	30.142	32.1716	29.9555	31.6671		2014-04-29 14:12:35	30.3501	31.2758	31.3472
2014-04-29 15:12:35	28.2848	31.2939	32.7229	30.8536	30.8074	30.479	31.6246	31.8238	30.1585	32.1331	29.9615	31.625		2014-04-29 15:12:35	30.3459	31.2556	31.3404
2014-04-29 16:12:35	28.3057	31.3323	32.7658	30.8865	30.8374	30.5031	31.64	31.8293	30.142	32.1441	29.9615	31.655		2014-04-29 16:12:35	30.3573	31.2826	31.3608
2014-04-29 17:12:35	28.3221	31.407	32.8064	30.9359	30.8794	30.5634	31.6807	31.8677	30.1805	32.1771	30.011	31.7031		2014-04-29 17:12:35	30.3898	31.3385	31.4053
2014-04-29 18:12:35	28.3716	31.4168	32.8724	30.9689	30.9153	30.6043	31.7356	31.9117	30.2189	32.1979	30.0713	31.7308		2014-04-29 18:12:35	30.4259	31.3719	31.4561
2014-04-29 19:12:35	28.3661	31.4377	32.8999	30.9634	30.9033	30.6248	31.7686	31.9282	30.2518	32.2067	30.0954	31.7404		2014-04-29 19:12:35	30.432	31.3929	31.4717
2014-04-29 20:12:35	28.3606	31.4541	32.9108	30.9634	30.8914	30.6248	31.7686	31.9326	30.2606	32.2023	30.0954	31.7404		2014-04-29 20:12:35	30.4287	31.397	31.4756
2014-04-29 21:12:35	28.3496	31.4432	32.9218	30.9414	30.8674	30.6248	31.7686	31.9282	30.2606	32.2023	30.0713	31.7404		2014-04-29 21:12:35	30.42	31.3942	31.4657
2014-04-29 22:12:35	28.3441	31.4322	32.9218	30.9414	30.8554	30.62	31.7686	31.9282	30.2518	32.1935	30.0713	31.7404		2014-04-29 22:12:35	30.4112	31.3903	31.4657
2014-04-29 23:12:35	28.3496	31.4487	32.9218	30.9414	30.8434	30.6103	31.7631	31.9227	30.2562	32.1935	30.0713	31.726		2014-04-29 23:12:35	30.4107	31.387	31.4643
2014-04-30 00:12:35	28.3331	31.4487	32.9273	30.9305	30.8374	30.6103	31.7521	31.9227	30.2518	32.1771	30.0532	31.7308		2014-04-30 00:12:35	30.3998	31.3855	31.4584
2014-04-30 01:12:35	28.3386	31.4541	32.9438	30.9195	30.8194	30.6055	31.7521	31.9172	30.2408	32.1826	30.0472	31.7212		2014-04-30 01:12:35	30.3954	31.3832	31.4569
2014-04-30 02:12:35	28.3276	31.4432	32.9328	30.9195	30.8134	30.5995	31.7466	31.9062	30.2463	32.1771	30.0472	31.7212		2014-04-30 02:12:35	30.3911	31.3776	31.4514
2014-04-30 03:12:35	28.2848	31.4322	32.9218	30.914	30.8014	30.5634	31.7301	31.9062	30.2463	32.1771	30.0231	31.7031		2014-04-30 03:12:35	30.3774	31.3572	31.4413
2014-04-30 04:12:35	28.2958	31.4322	32.9053	30.903	30.8014	30.5573	31.7411	31.9007	30.2408	32.1716	30.0231	31.6971		2014-04-30 04:12:35	30.3774	31.3569	31.433
2014-04-30 05:12:35	28.3167	31.4322	32.8361	30.8975	30.7954	30.5513	31.7246	31.8842	30.2299	32.1716	30.0231	31.6851		2014-04-30 05:12:35	30.3784	31.3483	31.4102
2014-04-30 06:12:35	28.3112	31.4212	32.8394	30.903	30.7954	30.5513	31.7191	31.8732	30.2244	32.1661	30.017	31.6851		2014-04-30 06:12:35	30.3742	31.3442	31.4082
2014-04-30 07:12:35	28.2892	31.3806	32.8559	30.8701	30.7834	30.5152	31.6774	31.8567	30.1969	32.1551	29.9893	31.655		2014-04-30 07:12:35	30.3561	31.3071	31.393
2014-04-30 08:12:35	28.2705	31.3378	32.8119	30.8536	30.7714	30.4851	31.6071	31.8403	30.1695	32.1386	29.9676	31.625		2014-04-30 08:12:35	30.3375	31.2637	31.3683
2014-04-30 09:12:35	28.2584	31.2994	32.7855	30.8228	30.7474	30.461	31.651	31.8293	30.1365	32.1276	29.9253	31.595		2014-04-30 09:12:35	30.3175	31.2516	31.3407
2014-04-30 10:12:35	28.2375	31.239	32.7658	30.8141	30.7354	30.4309	31.6565	31.8238	30.0981	32.1111	29.9133	31.5649		2014-04-30 10:12:35	30.2955	31.2228	31.3292
2014-04-30 11:12:35	28.2496	31.2171	32.7723	30.8272	30.7654	30.4248	31.6576	31.8348	30.0542	32.1111	29.9253	31.5589		2014-04-30 11:12:35	30.2951	31.2146	31.3399
2014-04-30 12:12:35	28.2606	31.2116	32.7855	30.8426	30.7714	30.4248	31.662	31.8512	30.0871	32.1111	29.9434	31.5589		2014-04-30 12:12:35	30.3076	31.2143	31.3557
2014-04-30 13:12:35	28.2793	31.2226	32.8064	30.8481	30.8014	30.4248	31.6719	31.8403	30.0663	32.1111	29.9555	31.5769		2014-04-30 13:12:35	30.3145	31.224	31.3626
2014-04-30 14:12:35	28.2804	31.2006	32.7603	30.8481	30.7834	30.4309	31.6598	31.8457	30.0926	32.1056	29.9434	31.5589		2014-04-30 14:12:35	30.3155	31.2125	31.3494
2014-04-30 15:12:35	28.265	31.2171	32.7658	30.8272	30.7714	30.4248	31.7081	31.8238	30.1146	32.0946	29.9434	31.5589		2014-04-30 15:12:35	30.3114	31.2272	31.34
2014-04-30 16:12:35	28.2551	31.2006	32.7702	30.8371	30.7774	30.4369	31.6971	31.8512	30.0816	32.0946	29.9615	31.5769		2014-04-30 16:12:35	30.3022	31.2279	31.355
2014-04-30 17:12:35	28.2947	31.2445	32.8339	30.892	30.8194	30.5031	31.7191	31.8732	30.0981	32.1166	29.9941	31.613		2014-04-30 17:12:35	30.3322	31.2699	31.3983
2014-04-30 18:12:35	28.3057	31.2774	32.8889	30.9195	30.8374	30.5332	31.7631	31.9062	30.1475	32.1441	30.0291	31.631		2014-04-30 18:12:35	30.3587	31.3012	31.4359
2014-04-30 19:12:35	28.3167	31.2829	32.9053	30.925	30.8434	30.5573	31.8015	31.9282	30.164	32.1496	30.0472	31.649		2014-04-30 19:12:35	30.3684	31.3227	31.4514
2014-04-30 20:12:35	28.3123	31.2994	32.9273	30.9195	30.8194	30.5754	31.796	31.9172	30.1695	32.1496	30.0472	31.649		2014-04-30 20:12:35	30.3627	31.33	31.4528
2014-04-30 21:12:35	28.3167	31.2884	32.9218	30.9195	30.8014	30.5573	31.796	31.9282	30.175	32.1496	30.0412	31.643		2014-04-30 21:12:35	30.3606	31.3212	31.4527
2014-04-30 22:12:35	28.3057	31.2939	32.9273	30.903	30.8014	30.5573	31.7795	31.9282	30.1695	32.1496	30.0351	31.649		2014-04-30 22:12:35	30.3565	31.32	31.4484
2014-04-30 23:12:35	28.2903	31.2665	32.9163	30.903	30.7894	30.5453	31.785	31.9062	30.1695	32.1331	30.0231	31.631		2014-04-30 23:12:35	30.3456	31.307	31.4372
2014-05-01 00:12:35	28.2947	31.261	32.8889	30.8865	30.7474	30.5092	31.7686	31.9007	30.1475	32.1276	29.9989	31.601		2014-05-01 00:12:35	30.3293	31.2849	31.4188
2014-05-01 01:12:35	28.2837	31.272	32.8944	30.8701	30.7534	30.479	31.7466	31.8842	30.142	32.1221	29.9941	31.595		2014-05-01 01:12:35	30.3253	31.2731	31.4107
2014-05-01 02:12:35	28.2749	31.2445	32.9108	30.8437	30.7474	30.473	31.7521	31.8567	30.1255	32.1166	29.9941	31.5769		2014-05-01 02:12:35	30.3161	31.2616	31.4013
2014-05-01 03:12:35	28.2606	31.2445	32.8779	30.8591	30.7294	30.4489	31.7356	31.8567	30.1091	32.0726	29.9615	31.5529		2014-05-01 03:12:35	30.2929	31.2455	31.3888
2014-05-01 04:12:35	28.2551	31.228	32.8834	30.8371	30.7354	30.461	31.7191	31.8348	30.0981	32.0726	29.9615	31.5589		2014-05-01 04:12:35	30.2903	31.2418	31.3792
2014-05-01 05:12:35	28.2386	31.2116	32.8724	30.8217	30.7234	30.4309	31.7136	31.8293	30.0871	32.0726	29.9555	31.5529		2014-05-01 05:12:35	30.2804	31.2272	31.3697
2014-05-01 06:12:35	28.2386	31.2061	32.8504	30.8141	30.6994	30.4188	31.7081	31.8183	30.0322	32.0506	29.9253	31.4988		2014-05-01 06:12:35	30.2552	31.208	31.352
2014-05-01 07:12:35	28.1617	31.0876	32.8394	30.7207	30.6539	30.3766	31.6927	31.7963	30.0432	32.0396	29.9253	31.5048		2014-05-01 07:12:35	30.2246	31.1654	31.3204
2014-05-01 08:12:35	28.1562	31.1622	32.8229	30.7701	30.6491	30.3465	31.6675	31.7633	30.0212	32.0286	29.8771	31.4411		2014-05-01 08:12:35	30.2138	31.1543	31.3084
2014-05-01 09:12:35	28.1398	31.1205	32.7603	30.7592	30.6491	30.3297	31.6301	31.7468	29.9894	32.0121	29.8831	31.4171		2014-05-01 09:12:35	30.1976	31.1243	31.2873
2014-05-01 10:12:35	28.1562	31.1106	32.7119	30.7427	30.6503	30.3116	31.5917	31.7303	29.9652	31.9901	29.871	31.4279		2014-05-01 10:12:35	30.1905	31.1104	31.264
2014-05-01 11:12:35	28.1508	31.0513	32.6899	30.7042	30.6383	30.2851	31.6246	31.7029	29.9378	31.9791	29.8228	31.4231		2014-05-01 11:12:35	30.1765	31.096	31.23
2014-05-01 12:12:35	28.1727	31.0568	32.7009	30.6933	30.6706	30.2911	31.6356	31.7248	29.9542	31.9956	29.8409	31.4183		2014-05-01 12:12:35	30.1983	31.1005	31.24
2014-05-01 13:12:35	28.1837	31.0404	32.7229	30.7427	30.6814	30.2791	31.6675	31.7468	29.9707	32.0176	29.859	31.4183		2014-05-01 13:12:35	30.2134	31.1013	31.2678
2014-05-01 14:12:35	28.1892	31.0733	32.7284	30.7427	30.6814	30.302	31.6763	31.7523	29.9938	32.0066	29.871	31.4447		2014-05-01 14:12:35	30.2178	31.1241	31.2736
2014-05-01 15:12:35	28.2002	31.0623	32.7119	30.7646	30.6874	30.302	31.662	31.7578	29.9839	32.0011	29.8831	31.4387		2014-05-01 15:12:35	30.2182	31.1162	31.2794
2014-05-01 16:12:35	28.1892	31.0678	32.6899	30.7592	30.6994	30.3068	31.6829	31.7633	29.9751	31.9956	29.8831	31.4507		2014-05-01 16:12:35	30.2148	31.127	31.2739
2014-05-01 17:12:35	28.1947	31.0832	32.7702	30.7965	30.7354	30.3586	31.7246	31.7853	30.0048	32.0231	29.9133	31.4928		2014-05-01 17:12:35	30.2395	31.1648	31.3163
2014-05-01 18:12:35	28.2496	31.1457	32.8284	30.8591	30.7774	30.3947	31.774	31.8293	30.0542	32.0561	29.9784	31.5469		2014-05-01 18:12:35	30.2843	31.2153	31.3738
2014-05-01 19:12:35	28.2661	31.1622	32.8559	30.8701	30.7954	30.4309	31.807	31.8403	30.0981	32.0726	29.9989	31.5529		2014-05-01 19:12:35	30.308	31.2382	31.3913
2014-05-01 20:12:35	28.2606	31.1732	32.8779	30.8701	30.7774	30.4369	31.8125	31.8403	30.1091	32.0781	29.9941	31.5589		2014-05-01 20:12:35	30.3063	31.2454	31.3956
2014-05-01 21:12:35	28.2496	31.1622	32.8724	30.8536	30.7594	30.4309	31.8015	31.8403	30.1201	32.0781	29.9845	31.5529		2014-05-01 21:12:35	30.3018	31.2369	31.3877
2014-05-01 22:12:35	28.2441	31.1732	32.8779	30.8437	30.7474	30.4309	31.8015	31.8403	30.1201	32.0726	29.9796	31.5529		2014-05-01 22:12:35	30.296	31.2396	31.3854
2014-05-01 23:12:35	28.2441	31.1732	32.8779	30.8426	30.7294	30.4128	31.7905	31.8403	30.1201	32.0616	29.9796	31.5529		2014-05-01 23:12:35	30.2888	31.2323	31.3851
2014-05-02 00:12:35	28.2441	31.1622	32.8779	30.8426	30.7234	30.4128	31.785	31.8348	30.1201	32.0022	29.9796	31.5529		2014-05-02 00:12:35	30.2725	31.2282	31.3837
2014-05-02 01:12:35	28.2222	31.1622	32.8724	30.8316	30.7234	30.3947	31.7795	31.8238	30.1036	32.0242	29.9615	31.5469		2014-05-02 01:12:35	30.2683	31.2208	31.3723
2014-05-02 02:12:35	28.2277	31.1512	32.8559	30.8316	30.7114	30.3947	31.7905	31.8238	30.1091	32.0561	29.9555	31.5349		2014-05-02 02:12:35	30.2761	31.2178	31.3667
2014-05-02 03:12:35	28.2222	31.1622	32.8614	30.8316	30.7114	30.3887	31.7686	31.8183	30.1091	32.0616	29.9555	31.5288		2014-05-02 03:12:35	30.2761	31.2121	31.3667
2014-05-02 04:12:35	28.2277	31.1677	32.8724	30.8316	30.6994	30.3887	31.7795	31.8183	30.0981	32.0451	29.9555	31.5288		2014-05-02 04:12:35	30.2676	31.2162	31.3694
2014-05-02 05:12:35	28.2222	31.1622	32.8669	30.8228	30.6994	30.3887	31.7686	31.8183	30.1091	32.0396	29.9555	31.5288		2014-05-02 05:12:35	30.2676	31.2121	31.3659
2014-05-02 06:12:35	28.2277	31.1457	32.8724	30.8184	30.6874	30.3887	31.7521	31.8073	30.1036	32.0396	29.9434	31.5228		2014-05-02 06:12:35	30.2646	31.2023	31.3604
2014-05-02 07:12:35	28.1947	31.1051	32.8064	30.7866	30.6611	30.3405	31.7136	31.7963	30.0597	32.0231	29.9012	31.4808		2014-05-02 07:12:35	30.2346	31.16	31.3226
2014-05-02 08:12:35	28.1672	31.0568	32.7767	30.7646	30.6383	30.2971	31.7081	31.7578	30.0102	32.0121	29.865	31.4447		2014-05-02 08:12:35	30.207	31.1267	31.2911
2014-05-02 09:12:35	28.1288	31.0129	32.7559	30.7701	30.6503	30.273	31.6763	31.7688	29.9938	32.0011	29.859	31.4183		2014-05-02 09:12:35	30.1935	31.0951	31.2884
2014-05-02 10:12:35	28.1617	31.0074	32.7614	30.7756	30.6658	30.273	31.6675	31.7523	29.9993	31.9901	29.865	31.4014		2014-05-02 10:12:35	30.2042	31.0874	31.2886
2014-05-02 11:12:35	28.1782	30.9965	32.7559	30.7921	30.6934	30.273	31.6829	31.7029	29.9938	31.9901	29.871	31.3894		2014-05-02 11:12:35	30.2139	31.0854	31.2805
2014-05-02 12:12:35	28.1837	30.9855	32.7669	30.8031	30.7054	30.273	31.6818	31.7468	29.9993	31.9846	29.8952	31.4135		2014-05-02 12:12:35	30.2183	31.0884	31.303
2014-05-02 13:12:35	28.2002	30.9965	32.7767	30.8141	30.7234	30.2911	31.7081	31.7578	30.0267	31.9956	29.9072	31.4183		2014-05-02 13:12:35	30.2365	31.1035	31.314
2014-05-02 14:12:35	28.2002	31.002	32.7713	30.8141	30.7474	30.2971	31.7026	31.7908	30.0322	31.9956	29.9133	31.4231		2014-05-02 14:12:35	30.2439	31.1062	31.3223
2014-05-02 15:12:35	28.1947	30.9965	32.7669	30.8316	30.7414	30.3224	31.7356	31.7578	30.0542	31.9846	29.9193	31.4279		2014-05-02 15:12:35	30.2437	31.1206	31.3189
2014-05-02 16:12:35	28.1837	31.002	32.7855	30.8426	30.7414	30.3405	31.7411	31.7743	30.0706	31.9846	29.9314	31.4507		2014-05-02 16:12:35	30.2451	31.1336	31.3335
2014-05-02 17:12:35	28.1947	31.0404	32.8229	30.892	30.7714	30.4128	31.7795	31.8238	30.0926	32.0011	29.9615	31.4808		2014-05-02 17:12:35	30.265	31.1784	31.3751
2014-05-02 18:12:35	28.2057	31.1062	32.8834	30.9359	30.8194	30.473	31.8125	31.8348	30.1475	32.0231	30.0001	31.5168		2014-05-02 18:12:35	30.2989	31.2271	31.4136
2014-05-02 19:12:35	28.2222	31.1293	32.9218	30.9634	30.8194	30.5332	31.8729	31.8677	30.2299	32.0396	30.0412	31.5529		2014-05-02 19:12:35	30.3278	31.2721	31.4485
2014-05-02 20:12:35	28.2222	31.1293	32.9218	30.9579	30.8134	30.5332	31.8784	31.8732	30.2299	32.0561	30.0291	31.5529		2014-05-02 20:12:35	30.3304	31.2735	31.4455
2014-05-02 21:12:35	28.2222	31.1293	32.9383	30.9469	30.7834	30.5152	31.8784	31.8842	30.2299	32.0561	30.0231	31.5409		2014-05-02 21:12:35	30.3229	31.2659	31.4481
2014-05-02 22:12:35	28.2002	31.1293	32.9438	30.9414	30.7714	30.5092	31.8674	31.8732	30.2299	32.0396	30.0231	31.5469		2014-05-02 22:12:35	30.3103	31.2632	31.4454
2014-05-02 23:12:35	28.2002	31.1348	32.9438	30.9414	30.7474	30.5092	31.8619	31.8732	30.2244	32.0451	30.005	31.5288		2014-05-02 23:12:35	30.3043	31.2587	31.4409
2014-05-03 00:12:35	28.1947	31.1293	32.9383	30.9305	30.7474	30.4911	31.8564	31.8677	30.2244	32.0396	29.9989	31.5288		2014-05-03 00:12:35	30.3015	31.2514	31.4339
2014-05-03 01:12:35	28.1892	31.1205	32.9218	30.9195	30.7474	30.4851	31.8564	31.8567	30.2079	32.0286	29.9941	31.5168		2014-05-03 01:12:35	30.2933	31.2447	31.423
2014-05-03 02:12:35	28.1837	31.1293	32.9218	30.9195	30.7354	30.479	31.84	31.8622	30.2079	32.0231	29.9796	31.5168		2014-05-03 02:12:35	30.2875	31.2413	31.4208
2014-05-03 03:12:35	28.1782	31.1249	32.9218	30.914	30.7234	30.467	31.8345	31.8567	30.2024	32.0231	29.9796	31.5048		2014-05-03 03:12:35	30.2818	31.2328	31.418
2014-05-03 04:12:35	28.1782	31.1293	32.9218	30.914	30.7234	30.461	31.8345	31.8403	30.2079	32.0176	29.9796	31.5048		2014-05-03 04:12:35	30.2818	31.2324	31.4139
2014-05-03 05:12:35	28.1782	31.1293	32.9438	30.9085	30.7114	30.461	31.8345	31.8457	30.2024	32.0176	29.9796	31.5108		2014-05-03 05:12:35	30.2774	31.2339	31.4194
2014-05-03 06:12:35	28.1508	31.1062	32.9273	30.892	30.6994	30.4549	31.8235	31.8293	30.1969	32.0176	29.9615	31.4988		2014-05-03 06:12:35	30.2662	31.2209	31.4025
2014-05-03 07:12:35	28.1398	31.0568	32.8559	30.8591	30.6766	30.3887	31.7795	31.8018	30.142	31.9901	29.9072	31.4507		2014-05-03 07:12:35	30.2371	31.1689	31.356
2014-05-03 08:12:35	28.1178	31.0129	32.8339	30.8371	30.6563	30.3405	31.7356	31.7908	30.0981	31.9736	29.8891	31.3954		2014-05-03 08:12:35	30.2114	31.1211	31.3377
2014-05-03 09:12:35	28.1343	30.9965	32.8284	30.8382	30.6814	30.3405	31.7301	31.7743	30.0761	31.9681	29.8952	31.3714		2014-05-03 09:12:35	30.215	31.1096	31.334
2014-05-03 10:12:35	28.1343	30.991	32.8339	30.892	30.7114	30.3526	31.7246	31.7853	30.0981	31.9626	29.9133	31.3654		2014-05-03 10:12:35	30.2266	31.1084	31.3561
2014-05-03 11:12:35	28.1453	30.98	32.8339	30.8975	30.7234	30.3586	31.7576	31.8073	30.1146	31.9516	29.9314	31.3654		2014-05-03 11:12:35	30.2337	31.1154	31.3675
2014-05-03 12:12:35	28.1562	30.9965	32.8339	30.9195	30.7474	30.3646	31.7576	31.8238	30.142	31.9307	29.9434	31.3714		2014-05-03 12:12:35	30.2441	31.1225	31.3801
2014-05-03 13:12:35	28.1453	31.002	32.8504	30.9414	30.7654	30.3827	31.8015	31.7853	30.153	31.9252	29.9495	31.3774		2014-05-03 13:12:35	30.2472	31.1409	31.3816
2014-05-03 14:12:35	28.1562	30.991	32.8284	30.9414	30.7714	30.3887	31.807	31.8293	30.164	31.9516	29.9555	31.3834		2014-05-03 14:12:35	30.2608	31.1425	31.3887
2014-05-03 15:12:35	28.1398	30.9745	32.8229	30.9414	30.7774	30.4007	31.851	31.8403	30.1805	31.9516	29.9434	31.4014		2014-05-03 15:12:35	30.2623	31.1569	31.387
2014-05-03 16:12:35	28.1398	30.9965	32.8394	30.9634	30.7954	30.4369	31.8674	31.8348	30.2079	31.9351	29.9555	31.4123		2014-05-03 16:12:35	30.2695	31.1783	31.3983
2014-05-03 17:12:35	28.1398	31.0239	32.8669	31.0018	30.8014	30.4851	31.8894	31.9007	30.2507	31.9516	29.9676	31.4387		2014-05-03 17:12:35	30.2859	31.2093	31.4342
2014-05-03 18:12:35	28.1562	31.0788	32.9328	31.0622	30.8434	30.5573	31.9268	31.9359	30.3078	31.9901	30.0001	31.4748		2014-05-03 18:12:35	30.3244	31.2594	31.4828
2014-05-03 19:12:35	28.1672	31.0952	32.9658	31.0952	30.8674	30.6103	32.0004	32.0062	30.3737	32.0011	30.0472	31.5288		2014-05-03 19:12:35	30.3524	31.3087	31.5286
2014-05-03 20:12:35	28.1562	31.0952	32.9548	31.0732	30.8494	30.6055	32.0004	32.0062	30.3792	32.0066	30.0472	31.5108		2014-05-03 20:12:35	30.3479	31.303	31.5204
2014-05-03 21:12:35	28.1398	31.0843	32.9713	31.0567	30.8254	30.5995	31.974	31.9897	30.3572	32.0011	30.0291	31.4988		2014-05-03 21:12:35	30.3309	31.2891	31.5117
2014-05-03 22:12:35	28.1288	31.0678	32.9603	31.0567	30.8134	30.5814	31.9575	31.9897	30.3627	32.0011	30.0231	31.4928		2014-05-03 22:12:35	30.3265	31.2749	31.5075
2014-05-03 23:12:35	28.1343	31.0898	32.9603	31.0567	30.8014	30.5935	31.9729	31.9842	30.3682	32.0011	30.0231	31.5048		2014-05-03 23:12:35	30.3262	31.2902	31.5061
2014-05-04 00:12:35	28.1343	31.0898	32.9713	31.0567	30.7954	30.6055	31.9839	31.9897	30.3737	31.9956	30.0231	31.4988		2014-05-04 00:12:35	30.3247	31.2945	31.5102
2014-05-04 01:12:35	28.1178	31.0678	32.9603	31.0403	30.7714	30.5875	31.9674	31.9842	30.3737	32.0011	29.9989	31.4928		2014-05-04 01:12:35	30.316	31.2789	31.4959
2014-05-04 02:12:35	28.1123	31.0294	32.9493	31.0238	30.7714	30.5634	31.9619	31.9787	30.3627	31.9956	29.9989	31.4808		2014-05-04 02:12:35	30.3105	31.2589	31.4877
2014-05-04 03:12:35	28.1178	31.0733	32.9603	31.0348	30.7714	30.5634	31.9619	31.9579	30.3572	31.9956	29.9989	31.4808		2014-05-04 03:12:35	30.3105	31.2698	31.488
2014-05-04 04:12:35	28.1123	31.0733	32.9658	31.0293	30.7474	30.5814	31.9619	31.9678	30.3572	31.9736	29.9989	31.4808		2014-05-04 04:12:35	30.2976	31.2744	31.4904
2014-05-04 05:12:35	28.1123	31.0678	32.9658	31.0293	30.7354	30.5634	31.9575	31.9678	30.3572	31.9846	29.9893	31.4808		2014-05-04 05:12:35	30.2974	31.2674	31.488
2014-05-04 06:12:35	28.1013	31.0294	32.9548	31.0073	30.7234	30.5513	31.9388	31.9623	30.3408	31.9736	29.9736	31.4567		2014-05-04 06:12:35	30.2848	31.2441	31.4745
2014-05-04 07:12:35	28.0793	31.002	32.9053	30.9634	30.6994	30.4911	31.8729	31.9227	30.287	31.9626	29.9253	31.4002		2014-05-04 07:12:35	30.2571	31.1916	31.4292
2014-05-04 08:12:35	28.0629	30.958	32.8779	30.9579	30.6874	30.4429	31.84	31.9117	30.2562	31.9296	29.9133	31.3594		2014-05-04 08:12:35	30.234	31.1501	31.4152
2014-05-04 09:12:35	28.0574	30.958	32.8834	30.9963	30.7174	30.4489	31.8455	31.9062	30.2694	31.9252	29.9193	31.3594		2014-05-04 09:12:35	30.2424	31.153	31.4263
2014-05-04 10:12:35	28.0519	30.958	32.8944	30.9854	30.7414	30.4549	31.8729	31.9227	30.2694	31.9252	29.9253	31.3474		2014-05-04 10:12:35	30.247	31.1583	31.4319
2014-05-04 11:12:35	28.0629	30.9361	32.8834	30.9908	30.7714	30.467	31.8674	31.9414	30.243	31.912	29.9374	31.3353		2014-05-04 11:12:35	30.2473	31.1515	31.4382
2014-05-04 12:12:35	28.0739	30.9526	32.8999	31.0128	30.7774	30.479	31.9114	31.9315	30.2969	31.9252	29.9193	31.3654		2014-05-04 12:12:35	30.2683	31.1771	31.4409
2014-05-04 13:12:35	28.0684	30.9471	32.8944	31.0128	30.7894	30.4851	31.9487	31.9469	30.2969	31.912	29.9664	31.3654		2014-05-04 13:12:35	30.2667	31.1866	31.4551
2014-05-04 14:12:35	28.0354	30.9416	32.8889	31.0238	30.7894	30.4911	31.9279	31.9623	30.3023	31.912	29.9374	31.3654		2014-05-04 14:12:35	30.2598	31.1815	31.4531
2014-05-04 15:12:35	28.0409	30.9471	32.8944	31.0073	30.8074	30.5031	31.9575	31.9634	30.3133	31.8845	29.9555	31.3654		2014-05-04 15:12:35	30.2615	31.1933	31.4551
2014-05-04 16:12:35	28.0299	30.9635	32.8669	31.0018	30.7954	30.5152	31.974	31.9425	30.2969	31.8845	29.9555	31.3714		2014-05-04 16:12:35	30.2517	31.206	31.4417
2014-05-04 17:12:35	28.0244	30.9745	32.8834	31.0348	30.7894	30.5513	31.9839	31.9897	30.3023	31.901	29.9555	31.4002		2014-05-04 17:12:35	30.2543	31.2275	31.4658
2014-05-04 18:12:35	28.0299	31.0239	32.9383	31.0732	30.8254	30.6091	32.0498	32.0447	30.3682	31.9164	30.005	31.4447		2014-05-04 18:12:35	30.285	31.2819	31.5153
2014-05-04 19:12:35	28.0244	31.0459	32.9658	31.0952	30.8374	30.6429	32.0773	32.0832	30.4396	31.9263	30.0231	31.4687		2014-05-04 19:12:35	30.3069	31.3087	31.5418
2014-05-04 20:12:35	28.0244	31.0459	32.9658	31.0787	30.8194	30.6368	32.0773	32.0832	30.4451	31.8977	30.0231	31.4748		2014-05-04 20:12:35	30.2967	31.3087	31.5377
2014-05-04 21:12:35	28.0035	31.0184	32.9603	31.0622	30.7954	30.6308	32.0663	32.0777	30.4396	31.9208	30.0231	31.4687		2014-05-04 21:12:35	30.2898	31.2961	31.5308
2014-05-04 22:12:35	27.9937	31.0239	32.9548	31.0567	30.7774	30.62	32.0663	32.0667	30.4122	31.9296	30.005	31.4567		2014-05-04 22:12:35	30.2782	31.2917	31.5208
2014-05-04 23:12:35	27.9937	31.0129	32.9438	31.0458	30.7654	30.6103	32.0553	32.0667	30.4176	31.8724	29.9989	31.4567		2014-05-04 23:12:35	30.2623	31.2838	31.5138
2014-05-05 00:12:35	27.998	31.0239	32.9493	31.0567	30.7714	30.6152	32.0553	32.0667	30.4231	31.9252	29.9989	31.4567		2014-05-05 00:12:35	30.2795	31.2878	31.5179
2014-05-05 01:12:35	27.9937	31.0349	32.9603	31.0567	30.7474	30.62	32.0553	32.0557	30.4231	31.9054	29.9989	31.4567		2014-05-05 01:12:35	30.2674	31.2917	31.5179
2014-05-05 02:12:35	27.9354	31.0239	32.9548	31.0512	30.7474	30.6055	32.0498	32.0557	30.4231	31.9296	29.9989	31.4567		2014-05-05 02:12:35	30.2589	31.284	31.5152
2014-05-05 03:12:35	27.9838	31.0184	32.9493	31.0512	30.7414	30.5935	32.0443	32.0502	30.4231	31.9208	29.9941	31.4507		2014-05-05 03:12:35	30.2673	31.2767	31.5112
2014-05-05 04:12:35	27.9739	31.0184	32.9548	31.0512	30.7354	30.6055	32.0388	32.0392	30.4176	31.912	29.9989	31.4567		2014-05-05 04:12:35	30.2597	31.2799	31.511
2014-05-05 05:12:35	27.9629	31.0239	32.9603	31.0128	30.7294	30.6055	32.0333	32.0392	30.4176	31.912	29.9845	31.4507		2014-05-05 05:12:35	30.2555	31.2784	31.4992
2014-05-05 06:12:35	27.9739	31.002	32.9383	31.0073	30.7234	30.5814	32.0168	32.0337	30.4012	31.912	29.9736	31.4231		2014-05-05 06:12:35	30.2526	31.2558	31.4882
2014-05-05 07:12:35	27.9519	30.9635	32.9053	30.9854	30.6874	30.5212	31.9674	31.9897	30.3572	31.901	29.9434	31.3834		2014-05-05 07:12:35	30.2244	31.2089	31.456
2014-05-05 08:12:35	27.9519	30.9251	32.8944	30.9689	30.6766	30.5092	31.9213	31.9689	30.3188	31.868	29.9193	31.3534		2014-05-05 08:12:35	30.2038	31.1772	31.4379
2014-05-05 09:12:35	27.9574	30.9032	32.8779	30.9689	30.6934	30.5031	31.9377	31.9634	30.3133	31.8625	29.9253	31.3413		2014-05-05 09:12:35	30.2067	31.1713	31.4339
2014-05-05 10:12:35	27.9244	30.8922	32.8779	30.9634	30.6934	30.4911	31.9323	31.9568	30.3133	31.8515	29.9133	31.3233		2014-05-05 10:12:35	30.1957	31.1597	31.4278
2014-05-05 11:12:35	27.9519	30.8757	32.8669	30.9524	30.6934	30.4851	31.9169	31.9524	30.3243	31.8405	29.9193	31.3173		2014-05-05 11:12:35	30.2025	31.1487	31.4227
2014-05-05 12:12:35	27.9409	30.8702	32.8669	30.9634	30.7174	30.4851	31.9366	31.9513	30.3298	31.846	29.9314	31.3233		2014-05-05 12:12:35	30.2085	31.1538	31.4282
2014-05-05 13:12:35	27.9409	30.8922	32.8724	30.9854	30.7174	30.4911	31.9476	31.9469	30.3353	31.846	29.9193	31.3113		2014-05-05 13:12:35	30.2099	31.1606	31.431
2014-05-05 14:12:35	27.9354	30.8867	32.8449	30.9634	30.7054	30.4851	31.9586	31.9425	30.3353	31.824	29.9314	31.3353		2014-05-05 14:12:35	30.2	31.1664	31.4205
2014-05-05 15:12:35	27.9354	30.8757	32.8339	30.9524	30.7054	30.467	31.9476	31.9787	30.3463	31.824	29.9193	31.2993		2014-05-05 15:12:35	30.2028	31.1474	31.4211
2014-05-05 16:12:35	27.908	30.8593	32.8284	30.9579	30.6587	30.4851	31.9268	31.9436	30.3023	31.824	29.9133	31.3053		2014-05-05 16:12:35	30.1733	31.1441	31.4108
2014-05-05 17:12:35	27.9135	30.8812	32.8504	30.9799	30.6706	30.5332	31.9729	31.9744	30.3408	31.8405	29.9193	31.3594		2014-05-05 17:12:35	30.1914	31.1867	31.431
2014-05-05 18:12:35	27.9244	30.9141	32.8944	31.0128	30.7234	30.5875	32.0223	32.0172	30.3957	31.857	29.9555	31.4014		2014-05-05 18:12:35	30.2251	31.2313	31.47
2014-05-05 19:12:35	27.908	30.9306	32.9163	31.0183	30.7174	30.5935	32.0498	32.0392	30.4067	31.8625	29.9676	31.4135		2014-05-05 19:12:35	30.2236	31.2468	31.4854
2014-05-05 20:12:35	27.9189	30.9361	32.9108	31.0183	30.7054	30.5995	32.0388	32.0337	30.4396	31.8625	29.9555	31.4183		2014-05-05 20:12:35	30.2316	31.2482	31.4796
2014-05-05 21:12:35	27.9189	30.9361	32.9273	31.0293	30.6994	30.6055	32.0443	32.0337	30.4451	31.868	29.9796	31.4183		2014-05-05 21:12:35	30.2329	31.2511	31.4925
2014-05-05 22:12:35	27.9025	30.9471	32.9383	31.0128	30.6599	30.5935	32.0443	32.0282	30.4451	31.868	29.9555	31.4279		2014-05-05 22:12:35	30.2189	31.2532	31.4837
2014-05-05 23:12:35	27.8915	30.9032	32.9053	30.9799	30.6599	30.5814	32.0333	32.0282	30.4396	31.857	29.9495	31.4183		2014-05-05 23:12:35	30.212	31.234	31.4657
2014-05-06 00:12:35	27.8695	30.8922	32.8416	30.9744	30.6443	30.5694	32.0168	32.0007	30.3957	31.8515	29.9434	31.4075		2014-05-06 00:12:35	30.1902	31.2215	31.44
2014-05-06 01:12:35	27.8805	30.8922	32.9053	30.9744	30.6323	30.5393	31.985	31.9798	30.4122	31.8295	29.9253	31.3774		2014-05-06 01:12:35	30.1886	31.1985	31.4462
2014-05-06 02:12:35	27.875	30.8977	32.8834	30.9689	30.6323	30.5453	32.0059	31.9897	30.4176	31.835	29.9133	31.3714		2014-05-06 02:12:35	30.19	31.2051	31.4388
2014-05-06 03:12:35	27.8915	30.8922	32.8944	30.9799	30.6083	30.5212	31.9784	31.9744	30.3902	31.8185	29.9253	31.3714		2014-05-06 03:12:35	30.1771	31.1908	31.4435
2014-05-06 04:12:35	27.8805	30.8867	32.8669	30.9579	30.6143	30.5212	31.9894	31.9897	30.3902	31.8295	29.9133	31.3654		2014-05-06 04:12:35	30.1786	31.1907	31.4319
2014-05-06 05:12:35	27.8805	30.8812	32.8834	30.9689	30.6083	30.5212	31.9784	31.9733	30.3847	31.824	29.9012	31.3353		2014-05-06 05:12:35	30.1744	31.179	31.4317
2014-05-06 06:12:35	27.8365	30.8395	32.8779	30.9469	30.6023	30.4971	31.963	31.9678	30.3737	31.824	29.8831	31.3293		2014-05-06 06:12:35	30.1591	31.1572	31.4189
2014-05-06 07:12:35	27.8256	30.8252	32.8504	30.9195	30.5603	30.473	31.9323	31.9161	30.3353	31.7482	29.865	31.2993		2014-05-06 07:12:35	30.1173	31.1324	31.3877
2014-05-06 08:12:35	27.842	30.7868	32.8174	30.9085	30.5603	30.4248	31.8894	31.9062	30.2969	31.7801	29.8409	31.2632		2014-05-06 08:12:35	30.1198	31.0911	31.3682
2014-05-06 09:12:35	27.7816	30.7813	32.8174	30.8975	30.5543	30.4188	31.8839	31.8897	30.2485	31.7746	29.8288	31.2332		2014-05-06 09:12:35	30.0898	31.0793	31.3584
2014-05-06 10:04:42	27.7882	30.7649	32.8064	30.914	30.6023	30.4429	31.9059	31.9051	30.2969	31.7746	29.8529	31.2873		2014-05-06 10:04:42	30.1155	31.1002	31.3696
2014-05-06 11:04:42	27.8036	30.7484	32.791	30.903	30.6083	30.4369	31.9169	31.8996	30.2914	31.7911	29.8288	31.2632		2014-05-06 11:04:42	30.1236	31.0913	31.3556
2014-05-06 12:04:42	27.7871	30.721	32.7603	30.8646	30.5483	30.3887	31.8564	31.8457	30.2288	31.7251	29.8107	31.2392		2014-05-06 12:04:42	30.0723	31.0513	31.3203
2014-05-06 13:04:42	27.7981	30.6935	32.7767	30.881	30.5663	30.4007	31.8674	31.8732	30.2299	31.7471	29.8288	31.2512		2014-05-06 13:04:42	30.0853	31.0532	31.34
2014-05-06 14:04:42	27.7761	30.7155	32.7756	30.8492	30.5603	30.3899	31.9114	31.8842	30.2452	31.7416	29.8168	31.2812		2014-05-06 14:04:42	30.0808	31.0745	31.3315
2014-05-06 15:04:42	27.7234	30.6562	32.7702	30.8338	30.5783	30.4309	31.9323	31.9051	30.2749	31.7416	29.8168	31.3053		2014-05-06 15:04:42	30.0795	31.0812	31.3315
2014-05-06 16:04:42	27.7706	30.71	32.7756	30.8755	30.5483	30.4429	31.9432	31.9062	30.265	31.7471	29.859	31.3353		2014-05-06 16:04:42	30.0828	31.1079	31.3541
2014-05-06 17:04:42	27.7651	30.7484	32.7954	30.8975	30.5903	30.473	31.9674	31.9634	30.2815	31.7636	29.8349	31.3413		2014-05-06 17:04:42	30.1001	31.1325	31.3728
2014-05-06 18:04:42	27.7706	30.7539	32.8119	30.914	30.6083	30.4851	31.9894	31.9787	30.3298	31.7306	29.8469	31.3594		2014-05-06 18:04:42	30.1098	31.1469	31.3879
2014-05-06 19:04:42	27.7761	30.7649	32.8339	30.925	30.5783	30.4911	31.9366	31.9733	30.3188	31.7801	29.859	31.3293		2014-05-06 19:04:42	30.1133	31.1305	31.3978
2014-05-06 20:04:42	27.7487	30.732	32.8174	30.892	30.5723	30.4851	31.9784	31.9623	30.3188	31.7691	29.859	31.3594		2014-05-06 20:04:42	30.1022	31.1387	31.3827
2014-05-06 21:04:42	27.7651	30.7649	32.8229	30.9195	30.5543	30.473	31.9575	31.9326	30.3298	31.7581	29.8529	31.3534		2014-05-06 21:04:42	30.1018	31.1372	31.382
2014-05-06 22:04:42	27.7651	30.7594	32.8229	30.914	30.5423	30.467	31.963	31.9733	30.3188	31.7526	29.8469	31.3534		2014-05-06 22:04:42	30.0947	31.1357	31.3893
2014-05-06 23:04:42	27.7651	30.7649	32.8339	30.9085	30.5483	30.479	31.9301	31.9579	30.3298	31.7636	29.8349	31.3413		2014-05-06 23:04:42	30.1017	31.1288	31.3838
2014-05-07 00:04:42	27.7651	30.7813	32.8394	30.9195	30.5363	30.4851	31.941	31.9678	30.3353	31.7526	29.8529	31.3413		2014-05-07 00:04:42	30.0973	31.1372	31.3949
2014-05-07 01:04:42	27.7651	30.7868	32.8559	30.914	30.5243	30.4851	31.9619	31.9678	30.3353	31.7581	29.859	31.3413		2014-05-07 01:04:42	30.0957	31.1438	31.3992
2014-05-07 02:04:42	27.7651	30.7868	32.8559	30.9195	30.5243	30.4851	31.9784	31.9678	30.3353	31.7581	29.859	31.3413		2014-05-07 02:04:42	30.0957	31.1479	31.4005
2014-05-07 03:04:42	27.7761	30.7868	32.8614	30.9195	30.5183	30.4851	31.941	31.9678	30.3353	31.7581	29.8529	31.3353		2014-05-07 03:04:42	30.0969	31.1371	31.4004
2014-05-07 04:04:42	27.7651	30.7868	32.8559	30.9085	30.5123	30.4851	31.9355	31.9678	30.3408	31.7581	29.8529	31.3413		2014-05-07 04:04:42	30.0941	31.1372	31.3963
2014-05-07 05:04:42	27.7651	30.7923	32.8779	30.903	30.5123	30.4851	31.9575	31.9623	30.3408	31.7361	29.859	31.3413		2014-05-07 05:04:42	30.0886	31.1441	31.4005
2014-05-07 06:04:42	27.7651	30.7868	32.8614	30.903	30.5063	30.479	31.9575	31.9787	30.3298	31.7471	29.8409	31.3293		2014-05-07 06:04:42	30.0871	31.1382	31.396
2014-05-07 07:04:42	27.7596	30.7594	32.8339	30.8865	30.4943	30.4549	31.9224	31.9568	30.3078	31.7526	29.8168	31.2933		2014-05-07 07:04:42	30.0786	31.1075	31.3735
2014-05-07 08:04:42	27.7278	30.7155	32.8009	30.8646	30.4763	30.4128	31.9004	31.9271	30.2749	31.7251	29.8047	31.2752		2014-05-07 08:04:42	30.051	31.076	31.3493
2014-05-07 09:04:42	27.7234	30.7045	32.7811	30.8591	30.4823	30.4128	31.8839	31.9117	30.2452	31.7306	29.8047	31.2392		2014-05-07 09:04:42	30.0454	31.0601	31.3392
2014-05-07 10:04:42	27.7168	30.688	32.7723	30.8437	30.4763	30.3827	31.8674	31.8897	30.2244	31.7141	29.7987	31.2212		2014-05-07 10:04:42	30.0329	31.0398	31.3261
2014-05-07 11:04:42	27.7168	30.6716	32.7284	30.8184	30.4703	30.3706	31.8455	31.8732	30.2299	31.7086	29.7685	31.1971		2014-05-07 11:04:42	30.0314	31.0212	31.2971
2014-05-07 12:04:42	27.7322	30.6496	32.6954	30.8184	30.4463	30.3345	31.851	31.8732	30.2024	31.6811	29.7444	31.1971		2014-05-07 12:04:42	30.0155	31.008	31.2829
2014-05-07 13:04:42	27.7322	30.6387	32.7174	30.8173	30.4883	30.3526	31.8619	31.8457	30.2189	31.6756	29.7504	31.2151		2014-05-07 13:04:42	30.0287	31.0171	31.2827
2014-05-07 14:04:42	27.7124	30.6277	32.7119	30.7965	30.4883	30.3465	31.8455	31.8457	30.1805	31.6492	29.7444	31.2091		2014-05-07 14:04:42	30.0076	31.0072	31.2746
2014-05-07 15:04:42	27.7069	30.5432	32.7119	30.6713	30.4463	30.2851	31.7686	31.7413	30.1255	31.6305	29.6913	31.0817		2014-05-07 15:04:42	29.9773	30.9196	31.204
2014-05-07 16:04:42	27.708	30.5893	32.6954	30.7701	30.4164	30.3285	31.7795	31.8073	30.142	31.6437	29.7202	31.1202		2014-05-07 16:04:42	29.9775	30.9544	31.2483
2014-05-07 17:04:42	27.7124	30.6112	32.6899	30.802	30.4463	30.3766	31.818	31.8348	30.1859	31.6481	29.7383	31.1791		2014-05-07 17:04:42	29.9982	30.9962	31.2662
2014-05-07 18:04:42	27.7212	30.6441	32.7559	30.8272	30.4643	30.4068	31.851	31.8732	30.2189	31.6437	29.7685	31.1971		2014-05-07 18:04:42	30.012	31.0247	31.3062
2014-05-07 19:04:42	27.7212	30.6551	32.7723	30.8371	30.4583	30.4128	31.8784	31.8567	30.2299	31.6481	29.7866	31.2091		2014-05-07 19:04:42	30.0144	31.0389	31.3132
2014-05-07 20:04:42	27.7124	30.6606	32.7899	30.8316	30.4403	30.4188	31.8729	31.8622	30.2354	31.6481	29.7806	31.2151		2014-05-07 20:04:42	30.0091	31.0419	31.3161
2014-05-07 21:04:42	27.7212	30.6716	32.7899	30.8316	30.4164	30.4128	31.8729	31.8567	30.2299	31.6481	29.7866	31.2091		2014-05-07 21:04:42	30.0039	31.0416	31.3162
2014-05-07 22:04:42	27.7212	30.6716	32.7855	30.8316	30.4164	30.4128	31.8729	31.8622	30.2408	31.6481	29.7866	31.2091		2014-05-07 22:04:42	30.0066	31.0416	31.3165
2014-05-07 23:04:42	27.7267	30.6771	32.7954	30.8316	30.4164	30.4188	31.8729	31.8567	30.2463	31.6481	29.7806	31.2091		2014-05-07 23:04:42	30.0094	31.0445	31.3161
2014-05-08 00:04:42	27.7168	30.6771	32.8009	30.8228	30.4044	30.4188	31.8619	31.8622	30.2354	31.6481	29.7806	31.2031		2014-05-08 00:04:42	30.0012	31.0402	31.3166
2014-05-08 01:04:42	27.7212	30.6826	32.8119	30.8184	30.3924	30.4128	31.8564	31.8567	30.2463	31.6393	29.7625	31.1971		2014-05-08 01:04:42	29.9998	31.0372	31.3124
2014-05-08 02:04:42	27.7124	30.6771	32.8119	30.8141	30.3804	30.4128	31.8564	31.8622	30.2408	31.6393	29.7625	31.1971		2014-05-08 02:04:42	29.9932	31.0359	31.3127
2014-05-08 03:04:42	27.708	30.688	32.8119	30.8141	30.3804	30.4128	31.851	31.8512	30.2299	31.6349	29.7625	31.1971		2014-05-08 03:04:42	29.9883	31.0372	31.3099
2014-05-08 04:04:42	27.7124	30.6771	32.8064	30.8141	30.3684	30.4007	31.851	31.8512	30.2299	31.6305	29.7625	31.1911		2014-05-08 04:04:42	29.9853	31.03	31.3085
2014-05-08 05:04:42	27.708	30.6771	32.7899	30.8141	30.3684	30.3887	31.851	31.8512	30.2244	31.6305	29.7564	31.1911		2014-05-08 05:04:42	29.9828	31.027	31.3029
2014-05-08 06:04:42	27.7036	30.6661	32.7899	30.8031	30.3684	30.3827	31.8345	31.8348	30.2189	31.6349	29.7504	31.1671		2014-05-08 06:04:42	29.9814	31.0126	31.2945
2014-05-08 07:04:42	27.6871	30.6277	32.7669	30.7866	30.3588	30.3586	31.8125	31.8348	30.175	31.6305	29.7383	31.143		2014-05-08 07:04:42	29.9628	30.9854	31.2816
2014-05-08 08:04:42	27.6816	30.5794	32.7174	30.7811	30.354	30.3176	31.7795	31.7853	30.1585	31.6085	29.7142	31.1046		2014-05-08 08:04:42	29.9507	30.9453	31.2495
2014-05-08 09:04:42	27.6761	30.5541	32.6954	30.7646	30.3492	30.2911	31.7411	31.7743	30.1091	31.6085	29.6853	31.0637		2014-05-08 09:04:42	29.9357	30.9125	31.2299
2014-05-08 10:04:42	27.6707	30.5278	32.6789	30.7372	30.354	30.267	31.7301	31.7468	30.0816	31.5755	29.6587	31.0337		2014-05-08 10:04:42	29.9204	30.8896	31.2054
2014-05-08 11:04:42	27.6597	30.5223	32.6514	30.7372	30.3636	30.2851	31.7191	31.7303	30.0706	31.559	29.6466	31.0276		2014-05-08 11:04:42	29.9132	30.8885	31.1914
2014-05-08 12:04:42	27.6597	30.5059	32.6569	30.7537	30.3636	30.2971	31.7081	31.7468	30.0871	31.5535	29.6406	31.0337		2014-05-08 12:04:42	29.916	30.8862	31.1995
2014-05-08 13:04:42	27.6377	30.5004	32.6514	30.7482	30.3924	30.2971	31.7356	31.7743	30.1201	31.537	29.6587	31.0517		2014-05-08 13:04:42	29.9218	30.8962	31.2082
2014-05-08 14:04:42	27.6652	30.5168	32.6459	30.7701	30.3924	30.2369	31.7356	31.7743	30.131	31.504	29.6708	31.0337		2014-05-08 14:04:42	29.9231	30.8807	31.2153
2014-05-08 15:04:42	27.6542	30.5004	32.6624	30.7756	30.348	30.2791	31.6917	31.7138	30.0761	31.493	29.6286	30.9916		2014-05-08 15:04:42	29.8928	30.8657	31.1951
2014-05-08 16:04:42	27.6487	30.5333	32.6295	30.8173	30.3984	30.3176	31.7686	31.7633	30.1475	31.504	29.6527	31.0517		2014-05-08 16:04:42	29.9246	30.9178	31.2157
2014-05-08 17:04:42	27.6432	30.5739	32.6844	30.8591	30.4284	30.3766	31.84	31.8403	30.1969	31.5425	29.6744	31.1094		2014-05-08 17:04:42	29.9527	30.975	31.2645
2014-05-08 18:04:42	27.6597	30.6002	32.7284	30.892	30.4403	30.4188	31.8729	31.8567	30.2408	31.5535	29.7021	31.131		2014-05-08 18:04:42	29.9736	31.0057	31.2948
2014-05-08 19:04:42	27.6652	30.6112	32.7669	30.903	30.4463	30.4369	31.8949	31.8842	30.2518	31.559	29.7142	31.149		2014-05-08 19:04:42	29.9806	31.023	31.3171
2014-05-08 20:04:42	27.6597	30.6222	32.7669	30.8975	30.4403	30.4429	31.9004	31.8787	30.2354	31.548	29.7202	31.155		2014-05-08 20:04:42	29.9708	31.0301	31.3158
2014-05-08 21:04:42	27.6597	30.6332	32.7811	30.8865	30.4224	30.4369	31.9004	31.8897	30.2606	31.5425	29.7142	31.155		2014-05-08 21:04:42	29.9713	31.0314	31.3179
2014-05-08 22:04:42	27.6542	30.6332	32.7899	30.881	30.4164	30.4369	31.8949	31.8842	30.2606	31.5425	29.7142	31.149		2014-05-08 22:04:42	29.9684	31.0285	31.3174
2014-05-08 23:04:42	27.6432	30.6332	32.7767	30.8646	30.4044	30.4369	31.8784	31.8842	30.2606	31.5425	29.7142	31.149		2014-05-08 23:04:42	29.9627	31.0244	31.3099
2014-05-09 00:04:42	27.6487	30.6332	32.7811	30.8536	30.3924	30.4128	31.8784	31.8787	30.2463	31.537	29.7082	31.143		2014-05-09 00:04:42	29.9561	31.0169	31.3054
2014-05-09 01:04:42	27.6377	30.6277	32.7811	30.8646	30.3924	30.4068	31.8784	31.8677	30.2562	31.537	29.6961	31.131		2014-05-09 01:04:42	29.9558	31.011	31.3024
2014-05-09 02:04:42	27.6487	30.6277	32.7767	30.8536	30.3924	30.4128	31.8784	31.8677	30.2518	31.537	29.6901	31.125		2014-05-09 02:04:42	29.9575	31.011	31.297
2014-05-09 03:04:42	27.6377	30.6332	32.7723	30.8591	30.3864	30.4007	31.8564	31.8622	30.2408	31.5205	29.6901	31.125		2014-05-09 03:04:42	29.9464	31.0038	31.2959
2014-05-09 04:04:42	27.6377	30.6277	32.7767	30.8536	30.3684	30.3887	31.8564	31.8567	30.2354	31.5205	29.6901	31.1202		2014-05-09 04:04:42	29.9405	30.9983	31.2943
2014-05-09 05:04:42	27.6377	30.6167	32.7723	30.8536	30.3684	30.3887	31.8674	31.8403	30.2299	31.526	29.6708	31.1106		2014-05-09 05:04:42	29.9405	30.9959	31.2842
2014-05-09 06:04:42	27.6377	30.6167	32.7723	30.8536	30.3684	30.3766	31.851	31.8457	30.2134	31.5315	29.6804	31.1094		2014-05-09 06:04:42	29.9377	30.9884	31.288
2014-05-09 07:04:42	27.6157	30.564	32.7284	30.8316	30.3636	30.3465	31.818	31.8238	30.1914	31.5205	29.6466	31.0697		2014-05-09 07:04:42	29.9228	30.9496	31.2576
2014-05-09 08:04:42	27.5992	30.5113	32.6679	30.813	30.3252	30.2851	31.7301	31.7688	30.1146	31.5095	29.6105	31.0096		2014-05-09 08:04:42	29.8871	30.884	31.215
2014-05-09 09:04:42	27.5938	30.4949	32.635	30.7811	30.3312	30.273	31.7081	31.7468	30.0652	31.4765	29.5984	30.9796		2014-05-09 09:04:42	29.8667	30.8639	31.1903
2014-05-09 10:04:42	27.5938	30.4729	32.613	30.7646	30.3528	30.2851	31.7026	31.7358	30.0652	31.4655	29.5924	30.9796		2014-05-09 10:04:42	29.8693	30.8601	31.1765
2014-05-09 11:04:42	27.5883	30.4674	32.602	30.7756	30.3684	30.2911	31.6917	31.7633	30.0652	31.449	29.5803	30.9796		2014-05-09 11:04:42	29.8677	30.8574	31.1803
2014-05-09 12:04:42	27.5883	30.462	32.602	30.8086	30.3924	30.3068	31.7356	31.7523	30.0717	31.4271	29.5924	30.9916		2014-05-09 12:04:42	29.8699	30.874	31.1888
2014-05-09 13:04:42	27.5938	30.4839	32.602	30.8184	30.4164	30.3285	31.7631	31.7908	30.1255	31.4216	29.5924	31.0276		2014-05-09 13:04:42	29.8893	30.9008	31.2009
2014-05-09 14:04:42	27.5883	30.462	32.6185	30.8272	30.4164	30.3116	31.774	31.8073	30.1201	31.438	29.6165	31.0337		2014-05-09 14:04:42	29.8907	30.8953	31.2174
2014-05-09 15:04:42	27.5773	30.429	32.624	30.7592	30.3804	30.3285	31.7631	31.7358	30.1036	31.4161	29.6225	31.0337		2014-05-09 15:04:42	29.8693	30.8886	31.1854
2014-05-09 16:04:42	27.5718	30.429	32.635	30.8031	30.4164	30.3526	31.7576	31.7578	30.142	31.4326	29.5682	30.9976		2014-05-09 16:04:42	29.8907	30.8842	31.191
2014-05-09 17:04:42	27.5718	30.4839	32.6514	30.8393	30.4403	30.3947	31.84	31.7908	30.1859	31.449	29.6165	31.0457		2014-05-09 17:04:42	29.9118	30.9411	31.2245
2014-05-09 18:04:42	27.5718	30.5278	32.6899	30.903	30.4643	30.461	31.9059	31.8622	30.2562	31.471	29.6466	31.0986		2014-05-09 18:04:42	29.9408	30.9983	31.2754
2014-05-09 19:04:42	27.5773	30.5541	32.7394	30.9195	30.4763	30.5092	31.9619	31.8897	30.3133	31.4765	29.6901	31.125		2014-05-09 19:04:42	29.9609	31.0376	31.3097
2014-05-09 20:04:42	27.5828	30.5838	32.7504	30.925	30.4643	30.5092	31.9575	31.8842	30.3133	31.4765	29.6901	31.125		2014-05-09 20:04:42	29.9592	31.0439	31.3124
2014-05-09 21:04:42	27.5828	30.5673	32.7614	30.9195	30.4523	30.5092	31.9619	31.8842	30.3133	31.4765	29.6901	31.131		2014-05-09 21:04:42	29.9562	31.0423	31.3138
2014-05-09 22:04:42	27.5718	30.5673	32.7614	30.903	30.4343	30.4971	31.9531	31.8842	30.3133	31.4765	29.6756	31.125		2014-05-09 22:04:42	29.949	31.0356	31.306
2014-05-09 23:04:42	27.5718	30.5728	32.7723	30.903	30.4164	30.5031	31.9487	31.8842	30.3133	31.4765	29.6756	31.125		2014-05-09 23:04:42	29.9445	31.0374	31.3088
2014-05-10 00:04:42	27.5718	30.5728	32.7723	30.8975	30.4104	30.5031	31.9487	31.8842	30.3188	31.4765	29.6708	31.125		2014-05-10 00:04:42	29.9444	31.0374	31.3062
2014-05-10 01:04:42	27.5663	30.5728	32.7723	30.8975	30.3924	30.4851	31.9443	31.8842	30.3243	31.4765	29.6708	31.125		2014-05-10 01:04:42	29.9399	31.0318	31.3062
2014-05-10 02:04:42	27.5718	30.5673	32.7723	30.892	30.3924	30.4851	31.9443	31.8787	30.3188	31.4765	29.6708	31.1202		2014-05-10 02:04:42	29.9399	31.0292	31.3035
2014-05-10 03:04:42	27.5663	30.5673	32.7723	30.8975	30.3924	30.4851	31.9388	31.8677	30.3133	31.4765	29.6527	31.1154		2014-05-10 03:04:42	29.9371	31.0267	31.2976
2014-05-10 04:04:42	27.5553	30.5728	32.7723	30.8865	30.3804	30.4851	31.9333	31.8732	30.3133	31.4655	29.6466	31.1106		2014-05-10 04:04:42	29.9286	31.0254	31.2947
2014-05-10 05:04:42	27.5498	30.5673	32.7723	30.881	30.3684	30.461	31.9224	31.8677	30.3023	31.46	29.6466	31.1058		2014-05-10 05:04:42	29.9201	31.0141	31.2919
2014-05-10 06:04:42	27.5498	30.5541	32.7614	30.8437	30.3684	30.4549	31.9224	31.8457	30.2914	31.4545	29.6466	31.0817		2014-05-10 06:04:42	29.916	31.0033	31.2744
2014-05-10 07:04:42	27.5498	30.4949	32.6954	30.8108	30.3528	30.3827	31.8619	31.8018	30.2507	31.4545	29.6105	31.0276		2014-05-10 07:04:42	29.902	30.9418	31.2296
2014-05-10 08:04:42	27.5333	30.462	32.635	30.8119	30.3252	30.3345	31.774	31.7358	30.142	31.3996	29.5622	30.9976		2014-05-10 08:04:42	29.85	30.892	31.1862
2014-05-10 09:04:42	27.5333	30.418	32.613	30.7866	30.342	30.3297	31.7521	31.7468	30.1365	31.3622	29.5501	30.9615		2014-05-10 09:04:42	29.8435	30.8653	31.1741
2014-05-10 10:04:42	27.5168	30.4071	32.5965	30.7976	30.3684	30.3345	31.7191	31.7523	30.1695	31.3677	29.5441	30.9615		2014-05-10 10:04:42	29.8556	30.8556	31.1726
2014-05-10 11:04:42	27.5114	30.4235	32.5965	30.8086	30.3804	30.3646	31.7411	31.7523	30.1585	31.3677	29.5682	30.9736		2014-05-10 11:04:42	29.8545	30.8757	31.1814
2014-05-10 12:04:42	27.5114	30.4235	32.613	30.8371	30.3984	30.3586	31.7905	31.8018	30.1969	31.3776	29.5803	30.9916		2014-05-10 12:04:42	29.8711	30.8911	31.208
2014-05-10 13:04:42	27.4949	30.4455	32.6185	30.8426	30.4164	30.3887	31.8235	31.7633	30.2244	31.3633	29.5924	30.9736		2014-05-10 13:04:42	29.8747	30.9078	31.2042
2014-05-10 14:04:42	27.4839	30.4345	32.6075	30.8338	30.4343	30.3827	31.8015	31.7523	30.2354	31.3578	29.6165	31.0096		2014-05-10 14:04:42	29.8778	30.9071	31.2025
2014-05-10 15:04:42	27.4784	30.44	32.624	30.8536	30.4224	30.3947	31.84	31.7413	30.1859	31.3259	29.6105	30.9976		2014-05-10 15:04:42	29.8531	30.9181	31.2073
2014-05-10 16:04:42	27.4729	30.451	32.569	30.8755	30.3828	30.4369	31.9059	31.7853	30.2189	31.2995	29.5984	31.0397		2014-05-10 16:04:42	29.8435	30.9584	31.2071
2014-05-10 17:04:42	27.4619	30.4839	32.5536	30.914	30.3744	30.479	31.9377	31.8128	30.265	31.3325	29.6406	31.0337		2014-05-10 17:04:42	29.8584	30.9836	31.2302
2014-05-10 18:04:42	27.4564	30.5278	32.6569	30.9524	30.3924	30.5573	32.0114	31.9062	30.3243	31.3534	29.6756	31.0817		2014-05-10 18:04:42	29.8816	31.0446	31.2978
2014-05-10 19:04:42	27.4729	30.5388	32.6624	30.9634	30.4104	30.5573	32.0443	31.9315	30.3188	31.3622	29.6684	31.0697		2014-05-10 19:04:42	29.8911	31.0525	31.3064
2014-05-10 20:04:42	27.4619	30.5443	32.6679	30.9579	30.3924	30.5573	32.0333	31.9227	30.3188	31.3666	29.6804	31.0998		2014-05-10 20:04:42	29.8849	31.0587	31.3072
2014-05-10 21:04:42	27.4619	30.5388	32.6734	30.9524	30.3804	30.5453	32.0278	31.9282	30.3298	31.3666	29.6853	31.0937		2014-05-10 21:04:42	29.8847	31.0514	31.3098
2014-05-10 22:04:42	27.4509	30.5223	32.6569	30.9414	30.3588	30.5272	32.0388	31.9172	30.3243	31.3666	29.6696	31.0937		2014-05-10 22:04:42	29.8751	31.0455	31.2963
2014-05-10 23:04:42	27.452	30.5223	32.6569	30.9414	30.3432	30.5152	32.0168	31.9062	30.3133	31.3622	29.6635	31.0637		2014-05-10 23:04:42	29.8677	31.0295	31.292
2014-05-11 00:04:42	27.4619	30.5223	32.6624	30.9414	30.3432	30.5092	32.0059	31.8897	30.2485	31.3534	29.6587	31.0697		2014-05-11 00:04:42	29.8518	31.0268	31.2881
2014-05-11 01:04:42	27.4454	30.5113	32.6514	30.9195	30.3012	30.473	31.963	31.8677	30.2749	31.327	29.6406	31.0637		2014-05-11 01:04:42	29.8371	31.0028	31.2698
2014-05-11 02:04:42	27.4202	30.4674	32.6404	30.881	30.2712	30.4369	31.9575	31.8567	30.2749	31.338	29.6346	31.0156		2014-05-11 02:04:42	29.8261	30.9694	31.2532
2014-05-11 03:04:42	27.3949	30.4345	32.6075	30.8283	30.3072	30.4489	31.952	31.8457	30.2463	31.3325	29.6165	31.0036		2014-05-11 03:04:42	29.8202	30.9598	31.2245
2014-05-11 04:04:42	27.4059	30.4345	32.635	30.8646	30.2712	30.4369	31.9487	31.8403	30.2408	31.327	29.6165	31.0216		2014-05-11 04:04:42	29.8112	30.9604	31.2391
2014-05-11 05:04:42	27.4224	30.4674	32.624	30.8755	30.2772	30.4309	31.9443	31.8348	30.2299	31.327	29.6165	31.0276		2014-05-11 05:04:42	29.8141	30.9676	31.2377
2014-05-11 06:04:42	27.4224	30.4455	32.602	30.8755	30.2652	30.4188	31.9224	31.7963	30.2299	31.316	29.6105	30.9796		2014-05-11 06:04:42	29.8084	30.9416	31.2211
2014-05-11 07:04:42	27.4169	30.4016	32.5745	30.8272	30.2052	30.3465	31.829	31.7193	30.1475	31.2665	29.5501	30.9495		2014-05-11 07:04:42	29.759	30.8817	31.1678
2014-05-11 08:04:42	27.4169	30.3313	32.547	30.8184	30.2292	30.3646	31.851	31.7413	30.1201	31.228	29.5562	30.9375		2014-05-11 08:04:42	29.7485	30.8711	31.1657
2014-05-11 09:04:42	27.4059	30.4016	32.536	30.7855	30.2532	30.4188	31.9004	31.8018	30.1695	31.206	29.5441	30.9315		2014-05-11 09:04:42	29.7586	30.9131	31.1669
2014-05-11 10:04:42	27.3894	30.3906	32.547	30.8119	30.2832	30.461	31.9059	31.8732	30.1969	31.261	29.5622	30.9495		2014-05-11 10:04:42	29.7826	30.9267	31.1986
2014-05-11 11:04:42	27.3949	30.4126	32.536	30.8382	30.3072	30.4911	31.9169	31.8622	30.2398	31.228	29.6044	30.9675		2014-05-11 11:04:42	29.7925	30.947	31.2102
2014-05-11 12:04:42	27.3949	30.4345	32.5635	30.8755	30.3432	30.5332	31.952	31.9051	30.2606	31.2225	29.6346	30.9916		2014-05-11 12:04:42	29.8053	30.9778	31.2447
2014-05-11 13:04:42	27.4004	30.4455	32.58	30.8975	30.3468	30.5573	31.996	31.9469	30.3188	31.239	29.6527	31.0337		2014-05-11 13:04:42	29.8262	31.0081	31.2693
2014-05-11 14:04:42	27.3949	30.451	32.591	30.9195	30.354	30.5561	32.0443	31.9678	30.3408	31.2555	29.6527	31.0156		2014-05-11 14:04:42	29.8363	31.0168	31.2827
2014-05-11 15:04:42	27.3839	30.4729	32.5855	30.8338	30.3696	30.5152	32.0773	31.9524	30.4012	31.2665	29.6406	31.0577		2014-05-11 15:04:42	29.8553	31.0308	31.2531
2014-05-11 16:04:42	27.3839	30.4016	32.6295	30.8865	30.3756	30.5923	32.0663	31.9579	30.3957	31.2775	29.6406	31.1046		2014-05-11 16:04:42	29.8582	31.0412	31.2786
2014-05-11 17:04:42	27.3784	30.462	32.6459	30.925	30.4044	30.6429	32.0883	32.0392	30.4616	31.3105	29.6406	31.131		2014-05-11 17:04:42	29.8887	31.081	31.3127
2014-05-11 18:04:42	27.4004	30.5059	32.6899	30.9414	30.4104	30.685	32.1267	32.0777	30.4835	31.3325	29.7082	31.149		2014-05-11 18:04:42	29.9067	31.1167	31.3543
2014-05-11 19:04:42	27.3949	30.5223	32.7119	30.9469	30.4044	30.685	32.1816	32.1052	30.511	31.3534	29.7082	31.149		2014-05-11 19:04:42	29.9159	31.1345	31.368
2014-05-11 20:04:42	27.4004	30.5278	32.7064	30.9414	30.3984	30.6971	32.1761	32.0997	30.511	31.3622	29.7142	31.149		2014-05-11 20:04:42	29.918	31.1375	31.3654
2014-05-11 21:04:42	27.3949	30.5388	32.7504	30.9414	30.3924	30.7091	32.1816	32.1052	30.5165	31.3666	29.7263	31.155		2014-05-11 21:04:42	29.9176	31.1461	31.3808
2014-05-11 22:04:42	27.3949	30.5388	32.7504	30.9414	30.3744	30.6971	32.1816	32.0942	30.5165	31.3666	29.7142	31.149		2014-05-11 22:04:42	29.9131	31.1416	31.375
2014-05-11 23:04:42	27.3839	30.5388	32.7723	30.9305	30.3684	30.6971	32.1707	32.0997	30.5275	31.3666	29.7142	31.149		2014-05-11 23:04:42	29.9116	31.1389	31.3792
2014-05-12 00:04:42	27.3839	30.5113	32.7723	30.9195	30.3492	30.6911	32.1597	32.0997	30.522	31.3666	29.7142	31.149		2014-05-12 00:04:42	29.9054	31.1278	31.3764
2014-05-12 01:04:42	27.3839	30.5443	32.7669	30.9195	30.3432	30.673	32.1597	32.0832	30.5165	31.3578	29.7021	31.149		2014-05-12 01:04:42	29.9003	31.1315	31.3679
2014-05-12 02:04:42	27.3784	30.5113	32.7723	30.9195	30.3312	30.673	32.1597	32.0777	30.511	31.349	29.6901	31.143		2014-05-12 02:04:42	29.8924	31.1218	31.3649
2014-05-12 03:04:42	27.3784	30.5333	32.7723	30.914	30.3312	30.667	32.1542	32.0777	30.5165	31.349	29.6901	31.137		2014-05-12 03:04:42	29.8938	31.1229	31.3635
2014-05-12 04:04:42	27.3839	30.5498	32.7669	30.9195	30.3252	30.6489	32.1267	32.0612	30.511	31.349	29.6901	31.125		2014-05-12 04:04:42	29.8923	31.1126	31.3594
2014-05-12 05:04:42	27.3839	30.5498	32.7723	30.903	30.3252	30.6489	32.1102	32.0612	30.511	31.349	29.6853	31.125		2014-05-12 05:04:42	29.8923	31.1085	31.3554
2014-05-12 06:04:42	27.3839	30.5223	32.7614	30.903	30.3192	30.6308	32.1322	32.0447	30.5	31.349	29.6756	31.1202		2014-05-12 06:04:42	29.888	31.1014	31.3462
2014-05-12 07:04:42	27.3564	30.4784	32.7174	30.8755	30.3012	30.5995	32.0992	32.0227	30.4561	31.316	29.6466	31.0817		2014-05-12 07:04:42	29.8574	31.0647	31.3156
2014-05-12 08:04:42	27.351	30.4565	32.6844	30.8701	30.3012	30.5814	32.0663	32.0062	30.3902	31.2555	29.6105	31.0697		2014-05-12 08:04:42	29.8245	31.0435	31.2928
2014-05-12 09:04:42	27.351	30.4071	32.6569	30.8283	30.2832	30.5634	32.0333	31.9524	30.3627	31.129	29.5803	31.0337		2014-05-12 09:04:42	29.7815	31.0094	31.2545
2014-05-12 10:04:42	27.3455	30.3741	32.58	30.8184	30.2892	30.5212	31.9674	31.9304	30.3353	31.0499	29.5562	30.9495		2014-05-12 10:04:42	29.755	30.9531	31.2212
2014-05-12 11:04:42	27.34	30.3193	32.547	30.7811	30.2772	30.479	31.952	31.9062	30.3188	30.9905	29.5682	30.8558		2014-05-12 11:04:42	29.7316	30.9015	31.2006
2014-05-12 12:04:42	27.3345	30.3248	32.5415	30.7921	30.2772	30.479	32.0114	31.8952	30.3408	30.941	29.5743	30.8029		2014-05-12 12:04:42	29.7234	30.9045	31.2008
2014-05-12 13:04:42	27.34	30.3302	32.547	30.8031	30.2832	30.4911	32.0333	31.9062	30.3518	30.9575	29.5924	30.8125		2014-05-12 13:04:42	29.7331	30.9168	31.2122
2014-05-12 14:04:42	27.3345	30.3357	32.5635	30.8141	30.2952	30.5272	32.0333	31.9381	30.2562	30.9355	29.6165	30.8353		2014-05-12 14:04:42	29.7053	30.9329	31.233
2014-05-12 15:04:42	27.34	30.3467	32.5053	30.8184	30.2112	30.4851	31.974	31.9842	30.2606	30.974	29.6044	30.8474		2014-05-12 15:04:42	29.6964	30.9133	31.2281
2014-05-12 16:04:42	27.318	30.3577	32.514	30.8426	30.2412	30.5453	32.0553	31.9787	30.3078	30.985	29.6044	30.8834		2014-05-12 16:04:42	29.713	30.9604	31.235
2014-05-12 17:04:42	27.3125	30.3851	32.5635	30.8975	30.2652	30.6043	32.1157	32.0612	30.3627	31.0015	29.6346	30.9315		2014-05-12 17:04:42	29.7355	31.0092	31.2892
2014-05-12 18:04:42	27.329	30.451	32.6075	30.9305	30.3072	30.667	32.1432	32.1546	30.4231	31.0762	29.6744	30.9796		2014-05-12 18:04:42	29.7839	31.0602	31.3417
2014-05-12 19:04:42	27.318	30.4784	32.6404	30.9414	30.3072	30.685	32.1816	32.1766	30.4451	31.173	29.7021	30.9976		2014-05-12 19:04:42	29.8108	31.0857	31.3652
2014-05-12 20:04:42	27.3235	30.4894	32.6404	30.9305	30.2892	30.6971	32.1816	32.1656	30.4451	31.206	29.7082	31.0096		2014-05-12 20:04:42	29.816	31.0944	31.3612
2014-05-12 21:04:42	27.318	30.4894	32.6624	30.925	30.2772	30.6971	32.1816	32.1656	30.4451	31.206	29.7021	31.0036		2014-05-12 21:04:42	29.8116	31.0929	31.3638
2014-05-12 22:04:42	27.285	30.5004	32.6624	30.914	30.2652	30.685	32.1761	32.1656	30.4506	31.2115	29.6901	30.9856		2014-05-12 22:04:42	29.8031	31.0868	31.358
2014-05-12 23:04:42	27.3125	30.4949	32.6624	30.914	30.2532	30.673	32.1761	32.1601	30.4451	31.217	29.6804	30.9856		2014-05-12 23:04:42	29.807	31.0824	31.3542
2014-05-13 00:04:42	27.3125	30.5004	32.6679	30.9085	30.2472	30.673	32.1597	32.1546	30.4451	31.217	29.6756	30.9856		2014-05-13 00:04:42	29.8055	31.0796	31.3517
2014-05-13 01:04:42	27.3125	30.4894	32.6624	30.9085	30.2352	30.6549	32.1597	32.1491	30.4451	31.2115	29.6708	30.9796		2014-05-13 01:04:42	29.8011	31.0709	31.3477
2014-05-13 02:04:42	27.3015	30.4839	32.6624	30.8975	30.2292	30.6489	32.1542	32.1436	30.4451	31.2115	29.6708	30.9615		2014-05-13 02:04:42	29.7968	31.0621	31.3436
2014-05-13 03:04:42	27.3015	30.4894	32.6514	30.8975	30.2292	30.6368	32.1267	32.0997	30.4396	31.206	29.6708	30.9555		2014-05-13 03:04:42	29.7941	31.0521	31.3298
2014-05-13 04:04:42	27.296	30.4839	32.6459	30.8975	30.2292	30.6368	32.1487	32.1052	30.4341	31.2115	29.6587	30.9615		2014-05-13 04:04:42	29.7927	31.0577	31.3268
2014-05-13 05:04:42	27.285	30.4729	32.6404	30.8602	30.1992	30.62	32.1267	32.1161	30.4122	31.1895	29.6406	30.9375		2014-05-13 05:04:42	29.7715	31.0393	31.3143
2014-05-13 06:04:42	27.2795	30.4565	32.624	30.8481	30.1992	30.5875	32.1212	32.0942	30.3957	31.1565	29.6346	30.9255		2014-05-13 06:04:42	29.7577	31.0227	31.3002
2014-05-13 07:04:42	27.2795	30.4071	32.602	30.8536	30.1813	30.5393	32.0828	32.0392	30.3408	31.0652	29.6044	30.8954		2014-05-13 07:04:42	29.7167	30.9811	31.2748
2014-05-13 08:04:42	27.2576	30.3467	32.536	30.8075	30.1333	30.4369	32.0004	31.9315	30.2189	30.9465	29.5441	30.8425		2014-05-13 08:04:42	29.6391	30.9066	31.2048
2014-05-13 09:04:42	27.2521	30.3193	32.4844	30.7427	30.1333	30.4128	31.9586	31.9007	30.2189	30.8145	29.5079	30.78		2014-05-13 09:04:42	29.6047	30.8677	31.1589
2014-05-13 10:04:42	27.2466	30.3083	32.4855	30.7646	30.1513	30.473	31.985	31.9908	30.2551	30.7738	29.5381	30.7909		2014-05-13 10:04:42	29.6067	30.8893	31.1948
2014-05-13 11:04:42	27.2356	30.3248	32.5195	30.8228	30.2052	30.5332	32.0443	32.0997	30.3078	31.0543	29.5863	30.8594		2014-05-13 11:04:42	29.7007	30.9404	31.2571
2014-05-13 12:04:42	27.2081	30.3577	32.4745	30.7855	30.1453	30.4851	31.9487	31.9645	30.287	31.0806	29.526	30.8197		2014-05-13 12:04:42	29.6803	30.9028	31.1876
2014-05-13 13:04:42	27.2466	30.294	32.458	30.7537	30.1333	30.473	31.9432	31.9359	30.2189	31.096	29.5501	30.78		2014-05-13 13:04:42	29.6737	30.8726	31.1744
2014-05-13 14:04:42	27.2356	30.3193	32.4745	30.7646	30.1513	30.4851	31.9839	32.0007	30.2507	31.0762	29.5803	30.7861		2014-05-13 14:04:42	29.6785	30.8936	31.205
2014-05-13 15:04:42	27.2246	30.2984	32.458	30.7207	30.1693	30.479	32.0059	32.0447	30.2562	31.0718	29.532	30.8017		2014-05-13 15:04:42	29.6805	30.8962	31.1889
2014-05-13 16:04:42	27.2246	30.2666	32.4998	30.7152	30.1753	30.4971	32.0059	32.0887	30.2804	31.0674	29.526	30.8029		2014-05-13 16:04:42	29.6869	30.8931	31.2074
2014-05-13 17:04:42	27.2081	30.2874	32.5151	30.7756	30.1873	30.5634	32.0608	32.1546	30.2859	31.0861	29.5562	30.8185		2014-05-13 17:04:42	29.6918	30.9325	31.2504
2014-05-13 18:04:42	27.2246	30.3632	32.558	30.8228	30.2232	30.614	32.0938	32.2766	30.3572	31.14	29.6105	30.8894		2014-05-13 18:04:42	29.7363	30.9901	31.317
2014-05-13 19:04:42	27.2191	30.4126	32.5965	30.8426	30.2592	30.6609	32.1597	32.3151	30.4012	31.14	29.6466	30.9014		2014-05-13 19:04:42	29.7549	31.0337	31.3502
2014-05-13 20:04:42	27.2081	30.4126	32.5965	30.8228	30.2292	30.6368	32.0938	32.2931	30.4012	31.129	29.6286	30.8954		2014-05-13 20:04:42	29.7419	31.0096	31.3352
2014-05-13 21:04:42	27.2136	30.4016	32.602	30.8141	30.2112	30.62	32.1102	32.2931	30.3957	31.129	29.6165	30.8834		2014-05-13 21:04:42	29.7374	31.0038	31.3314
2014-05-13 22:04:42	27.1971	30.3851	32.5965	30.8184	30.1992	30.6152	32.1322	32.2821	30.3792	31.118	29.6105	30.8714		2014-05-13 22:04:42	29.7234	31.001	31.3269
2014-05-13 23:04:42	27.1971	30.3851	32.6075	30.8031	30.1873	30.6043	32.1157	32.2711	30.3737	31.1125	29.6044	30.8714		2014-05-13 23:04:42	29.7177	30.9941	31.3215
2014-05-14 00:04:42	27.1807	30.3313	32.6075	30.7921	30.1813	30.5935	32.1102	32.2546	30.3463	31.107	29.5924	30.8534		2014-05-14 00:04:42	29.7038	30.9721	31.3116
2014-05-14 01:04:42	27.1807	30.3687	32.591	30.7866	30.1633	30.5513	32.1047	32.2283	30.3353	31.0817	29.5803	30.8413		2014-05-14 01:04:42	29.6902	30.9665	31.2965
2014-05-14 02:04:42	27.1543	30.3248	32.5855	30.7701	30.1513	30.5513	32.0773	32.2184	30.3298	31.051	29.5562	30.8185		2014-05-14 02:04:42	29.6716	30.943	31.2825
2014-05-14 03:04:42	27.1598	30.3302	32.569	30.7701	30.1213	30.4971	32.0773	32.2228	30.3243	31.0652	29.5682	30.8413		2014-05-14 03:04:42	29.6677	30.9365	31.2825
2014-05-14 04:04:42	27.1543	30.3357	32.5646	30.7427	30.1273	30.5212	32.0663	32.1986	30.3078	31.0762	29.5381	30.7608		2014-05-14 04:04:42	29.6664	30.921	31.261
2014-05-14 05:04:42	27.1246	30.2984	32.5525	30.6933	30.0853	30.4911	32.0223	32.1711	30.2815	31.0455	29.5562	30.7788		2014-05-14 05:04:42	29.6342	30.8977	31.2433
2014-05-14 06:04:42	27.1444	30.3467	32.558	30.7042	30.0517	30.479	32.0059	32.1216	30.265	31.0345	29.5079	30.768		2014-05-14 06:04:42	29.6239	30.8999	31.223
2014-05-14 07:04:42	27.1345	30.2918	32.5305	30.7207	30.0625	30.467	31.9949	32.1326	30.2398	31.04	29.5079	30.774		2014-05-14 07:04:42	29.6192	30.8819	31.2229
2014-05-14 08:04:42	27.14	30.2293	32.525	30.6988	30.0673	30.4429	31.985	32.1271	30.2299	31.0554	29.4958	30.744		2014-05-14 08:04:42	29.6231	30.8503	31.2117
2014-05-14 09:04:42	27.1224	30.1524	32.4899	30.6658	30.0349	30.4068	31.9487	32.1161	30.1914	31.0235	29.4838	30.732		2014-05-14 09:04:42	29.5931	30.81	31.1889
2014-05-14 10:04:42	27.1016	30.2337	32.4745	30.6768	30.0469	30.3766	31.9059	32.0392	30.1695	31.0015	29.4597	30.6959		2014-05-14 10:04:42	29.5799	30.803	31.1625
2014-05-14 11:04:42	27.1191	30.2029	32.4415	30.6548	30.0625	30.3947	31.8949	31.9897	30.1585	30.996	29.4536	30.6899		2014-05-14 11:04:42	29.584	30.7956	31.1349
2014-05-14 12:04:42	27.1246	30.2029	32.4415	30.6878	30.0517	30.4188	31.9169	31.9952	30.1585	30.9905	29.4717	30.6839		2014-05-14 12:04:42	29.5813	30.8056	31.1491
2014-05-14 13:04:42	27.1235	30.2084	32.436	30.7042	30.0397	30.4248	31.9531	32.0942	30.1859	30.9905	29.4777	30.6659		2014-05-14 13:04:42	29.5849	30.8131	31.178
2014-05-14 14:04:42	27.1246	30.1535	32.425	30.7207	30.0565	30.3947	31.9784	32.1326	30.2244	30.974	29.4657	30.6779		2014-05-14 14:04:42	29.5949	30.8011	31.186
2014-05-14 15:04:42	27.129	30.1645	32.414	30.7317	30.0337	30.3128	31.9949	32.1106	30.1859	30.9575	29.4777	30.6839		2014-05-14 15:04:42	29.5765	30.789	31.1835
2014-05-14 16:04:42	27.1082	30.1865	32.3755	30.7921	30.0121	30.3827	32.0443	32.2239	30.2079	30.9465	29.5019	30.7019		2014-05-14 16:04:42	29.5687	30.8288	31.2233
2014-05-14 17:04:42	27.1027	30.2238	32.3975	30.8283	30.0673	30.461	32.1377	32.3481	30.276	31.007	29.5441	30.75		2014-05-14 17:04:42	29.6132	30.8931	31.2795
2014-05-14 18:04:42	27.1082	30.3193	32.4635	30.892	30.1273	30.5332	32.2135	32.4998	30.3682	31.0565	29.5924	30.8065		2014-05-14 18:04:42	29.665	30.9681	31.3619
2014-05-14 19:04:42	27.1191	30.3522	32.4998	30.9085	30.1453	30.5573	32.2487	32.5525	30.4012	31.0674	29.6346	30.8353		2014-05-14 19:04:42	29.6833	30.9984	31.3988
2014-05-14 20:04:42	27.1136	30.3467	32.5042	30.8975	30.1273	30.5573	32.2432	32.536	30.4012	31.0674	29.6225	30.8173		2014-05-14 20:04:42	29.6774	30.9911	31.3901
2014-05-14 21:04:42	27.1191	30.3467	32.4954	30.8975	30.1213	30.5272	32.2432	32.5305	30.4012	31.0565	29.6165	30.8173		2014-05-14 21:04:42	29.6745	30.9836	31.385
2014-05-14 22:04:42	27.1082	30.3467	32.4998	30.8755	30.0973	30.5272	32.23	32.5085	30.3847	31.0565	29.5924	30.8005		2014-05-14 22:04:42	29.6616	30.9761	31.3691
2014-05-14 23:04:42	27.0972	30.3302	32.4954	30.8327	30.0913	30.5092	32.2344	32.4998	30.3792	31.0455	29.5924	30.7981		2014-05-14 23:04:42	29.6533	30.968	31.355
2014-05-15 00:04:42	27.1027	30.3248	32.4954	30.8437	30.0793	30.4911	32.2201	32.491	30.3737	31.04	29.5803	30.7969		2014-05-15 00:04:42	29.6489	30.9582	31.3526
2014-05-15 01:04:42	27.0972	30.3248	32.4954	30.8646	30.0793	30.4851	32.2036	32.4415	30.3682	31.0455	29.5863	30.7921		2014-05-15 01:04:42	29.6475	30.9514	31.3469
2014-05-15 02:04:42	27.0972	30.3248	32.491	30.8481	30.0733	30.479	32.1981	32.458	30.3572	31.0345	29.5682	30.7921		2014-05-15 02:04:42	29.6405	30.9485	31.3413
2014-05-15 03:04:42	27.0917	30.3083	32.4855	30.8536	30.0565	30.4549	32.1981	32.458	30.3408	31.018	29.5622	30.768		2014-05-15 03:04:42	29.6267	30.9323	31.3398
2014-05-15 04:04:42	27.0862	30.2973	32.4954	30.8481	30.0265	30.4309	32.1871	32.447	30.3298	31.0235	29.5441	30.75		2014-05-15 04:04:42	29.6165	30.9163	31.3336
2014-05-15 05:04:42	27.0862	30.282	32.4635	30.8283	30.0409	30.4248	32.1652	32.425	30.3243	31.0125	29.5562	30.768		2014-05-15 05:04:42	29.616	30.91	31.3182
2014-05-15 06:04:42	27.0642	30.2721	32.4635	30.802	30.0061	30.4128	32.0992	32.3316	30.2716	31.0015	29.5381	30.732		2014-05-15 06:04:42	29.5859	30.879	31.2838
2014-05-15 07:04:42	27.0642	30.17	32.4085	30.7592	29.9582	30.3405	32.0004	32.214	30.1859	30.952	29.4717	30.6779		2014-05-15 07:04:42	29.5401	30.7972	31.2133
2014-05-15 08:04:42	27.0862	30.148	32.3975	30.7482	29.9641	30.3236	32.0333	32.2546	30.1805	30.952	29.4476	30.6659		2014-05-15 08:04:42	29.5457	30.7927	31.212
2014-05-15 09:04:42	27.0312	30.2183	32.3591	30.7592	29.9462	30.3116	32.0059	32.3206	30.1914	30.941	29.4597	30.6238		2014-05-15 09:04:42	29.5275	30.7899	31.2246
2014-05-15 10:04:42	27.0477	30.1426	32.3316	30.7537	29.9402	30.3116	32.0223	32.3591	30.2024	30.886	29.4536	30.5937		2014-05-15 10:04:42	29.5191	30.7676	31.2245
2014-05-15 11:04:42	27.0367	30.1426	32.3041	30.7482	29.9821	30.3345	32.0388	32.414	30.2244	30.897	29.4597	30.6058		2014-05-15 11:04:42	29.5351	30.7804	31.2315
2014-05-15 12:04:42	27.0422	30.181	32.3371	30.8086	30.0121	30.3706	32.0718	32.4844	30.2299	30.93	29.4958	30.6178		2014-05-15 12:04:42	29.5536	30.8103	31.2815
2014-05-15 13:04:42	27.0422	30.192	32.3371	30.8228	30.0409	30.3947	32.1157	32.4932	30.2606	30.9355	29.5079	30.6358		2014-05-15 13:04:42	29.5698	30.8346	31.2902
2014-05-15 14:04:42	27.0422	30.192	32.3316	30.8426	30.0565	30.4068	32.1322	32.5745	30.3023	30.9245	29.526	30.6478		2014-05-15 14:04:42	29.5814	30.8447	31.3187
2014-05-15 15:04:42	27.0312	30.1755	32.3316	30.8228	30.0685	30.3887	32.1597	32.6185	30.3353	30.9135	29.4958	30.6418		2014-05-15 15:04:42	29.5871	30.8414	31.3172
2014-05-15 16:04:42	27.0203	30.1865	32.3371	30.813	30.0673	30.4369	32.2036	32.6954	30.3737	30.9135	29.5139	30.6118		2014-05-15 16:04:42	29.5937	30.8597	31.3398
2014-05-15 17:04:42	27.0038	30.2567	32.3536	30.8591	30.0913	30.5152	32.3146	32.835	30.4506	30.9795	29.5622	30.6659		2014-05-15 17:04:42	29.6313	30.9381	31.4025
2014-05-15 18:04:42	27.0148	30.3248	32.414	30.914	30.1513	30.5875	32.4135	32.9768	30.5307	31.0235	29.6225	30.732		2014-05-15 18:04:42	29.6801	31.0144	31.4818
2014-05-15 19:04:42	27.0258	30.4016	32.4635	30.9195	30.1753	30.6308	32.4574	33.0098	30.556	31.0455	29.6466	30.75		2014-05-15 19:04:42	29.7006	31.06	31.5098
2014-05-15 20:04:42	27.0203	30.418	32.4745	30.9195	30.1453	30.6429	32.4574	33.0098	30.5505	31.0455	29.6466	30.75		2014-05-15 20:04:42	29.6904	31.0671	31.5126
2014-05-15 21:04:42	27.0093	30.418	32.4855	30.9085	30.1333	30.6248	32.4464	33.0043	30.5615	31.0455	29.6466	30.75		2014-05-15 21:04:42	29.6874	31.0598	31.5112
2014-05-15 22:04:42	27.0093	30.418	32.4855	30.903	30.1093	30.6248	32.4519	32.9878	30.556	31.04	29.6406	30.75		2014-05-15 22:04:42	29.6786	31.0612	31.5042
2014-05-15 23:04:42	27.0093	30.418	32.491	30.8975	30.1093	30.6248	32.4409	32.9713	30.5615	31.0345	29.6406	30.75		2014-05-15 23:04:42	29.6786	31.0584	31.5001
2014-05-16 00:04:42	27.0093	30.4126	32.491	30.8865	30.0853	30.62	32.4409	32.9713	30.556	31.04	29.6225	30.744		2014-05-16 00:04:42	29.6726	31.0544	31.4928
2014-05-16 01:04:42	26.9983	30.418	32.491	30.892	30.0853	30.6103	32.4409	32.9548	30.5505	31.029	29.6225	30.744		2014-05-16 01:04:42	29.6658	31.0533	31.4901
2014-05-16 02:04:42	26.9983	30.4126	32.491	30.8755	30.0853	30.6055	32.4244	32.9548	30.5505	31.0235	29.6225	30.726		2014-05-16 02:04:42	29.6644	31.0421	31.486
2014-05-16 03:04:42	26.9983	30.4126	32.4954	30.8755	30.0733	30.5995	32.4189	32.9438	30.556	31.0235	29.6225	30.726		2014-05-16 03:04:42	29.6628	31.0392	31.4843
2014-05-16 04:04:42	26.9928	30.4071	32.491	30.8382	30.0613	30.5875	32.4189	32.9438	30.5505	31.0235	29.6105	30.726		2014-05-16 04:04:42	29.657	31.0349	31.4709
2014-05-16 05:04:42	26.9983	30.4071	32.491	30.8547	30.0613	30.5814	32.4135	32.9273	30.5505	31.0235	29.6044	30.726		2014-05-16 05:04:42	29.6584	31.032	31.4694
2014-05-16 06:04:42	26.9928	30.4071	32.4954	30.8646	30.0469	30.5573	32.386	32.8944	30.5318	31.0235	29.5924	30.6959		2014-05-16 06:04:42	29.6488	31.0116	31.4617
2014-05-16 07:04:42	26.9609	30.3149	32.3975	30.8338	29.9821	30.461	32.241	32.7427	30.4506	31.0015	29.52	30.6238		2014-05-16 07:04:42	29.5988	30.9102	31.3735
2014-05-16 08:04:42	26.9653	30.2622	32.3371	30.802	29.9342	30.3706	32.1377	32.6185	30.3353	30.908	29.4597	30.5577		2014-05-16 08:04:42	29.5357	30.8321	31.3043
2014-05-16 09:04:42	26.9763	30.181	32.3371	30.7646	29.9701	30.3887	32.1267	32.591	30.3133	30.875	29.4476	30.4952		2014-05-16 09:04:42	29.5337	30.7979	31.2851
2014-05-16 10:04:42	26.9653	30.1755	32.3206	30.7701	30.0121	30.4248	32.1432	32.6404	30.3408	30.908	29.4597	30.5048		2014-05-16 10:04:42	29.5566	30.8121	31.2977
2014-05-16 11:04:42	26.9708	30.192	32.3151	30.8141	30.0421	30.4549	32.1487	32.6734	30.3463	30.9135	29.4958	30.5048		2014-05-16 11:04:42	29.5682	30.8251	31.3246
2014-05-16 12:04:42	26.9708	30.2029	32.3096	30.8272	30.0397	30.4429	32.2289	32.7603	30.3737	30.93	29.526	30.5216		2014-05-16 12:04:42	29.5786	30.8491	31.3558
2014-05-16 13:04:42	26.9818	30.2402	32.3316	30.8536	30.0853	30.4971	32.2761	32.8174	30.3957	30.963	29.5562	30.5637		2014-05-16 13:04:42	29.6064	30.8943	31.3897
2014-05-16 14:04:42	26.9763	30.2512	32.3206	30.8382	30.0793	30.5152	32.3146	32.8614	30.4176	30.963	29.5682	30.5817		2014-05-16 14:04:42	29.6091	30.9157	31.3971
2014-05-16 15:04:42	26.9434	30.2567	32.2986	30.8371	30.0613	30.4971	32.342	32.9438	30.4231	30.9575	29.5562	30.5757		2014-05-16 15:04:42	29.5963	30.9179	31.4089
2014-05-16 16:04:42	26.9489	30.2995	32.2986	30.8316	30.0169	30.461	32.386	32.9658	30.3847	30.9465	29.5441	30.5877		2014-05-16 16:04:42	29.5742	30.9336	31.41
2014-05-16 17:04:42	26.9324	30.3094	32.2239	30.8327	30.0241	30.5393	32.4838	33.0779	30.4725	30.985	29.6044	30.6358		2014-05-16 17:04:42	29.6035	30.9921	31.4347
2014-05-16 18:04:42	26.9269	30.3851	32.2931	30.914	30.0625	30.6381	32.5793	33.2637	30.5681	31.04	29.6527	30.6779		2014-05-16 18:04:42	29.6494	31.0701	31.5309
2014-05-16 19:04:42	26.9434	30.451	32.3371	30.914	30.0913	30.6971	32.6178	33.3241	30.6109	31.051	29.6853	30.7019		2014-05-16 19:04:42	29.6741	31.1169	31.5651
2014-05-16 20:04:42	26.9269	30.4565	32.3426	30.8975	30.0613	30.6911	32.6178	33.3186	30.6054	31.0455	29.6804	30.6839		2014-05-16 20:04:42	29.6598	31.1123	31.5598
2014-05-16 21:04:42	26.9269	30.44	32.3426	30.8865	30.0469	30.679	32.6123	33.2912	30.5944	31.051	29.6587	30.6779		2014-05-16 21:04:42	29.6548	31.1023	31.5447
2014-05-16 22:04:42	26.9214	30.44	32.3371	30.8701	30.0421	30.673	32.6013	33.2857	30.5944	31.04	29.6708	30.6779		2014-05-16 22:04:42	29.6495	31.098	31.5409
2014-05-16 23:04:42	26.9159	30.4345	32.3371	30.8701	30.0421	30.673	32.5903	33.2692	30.5944	31.0455	29.6708	30.6779		2014-05-16 23:04:42	29.6495	31.0939	31.5368
2014-05-17 00:04:42	26.9214	30.44	32.3371	30.8755	30.0181	30.6609	32.5903	33.2472	30.5944	31.0455	29.6708	30.6779		2014-05-17 00:04:42	29.6449	31.0923	31.5326
2014-05-17 01:04:42	26.9214	30.4455	32.3591	30.8646	30.0181	30.673	32.6068	33.2472	30.5944	31.04	29.6647	30.6779		2014-05-17 01:04:42	29.6435	31.1008	31.5339
2014-05-17 02:04:42	26.9214	30.44	32.3591	30.8646	29.9941	30.673	32.5903	33.2472	30.5736	31.0345	29.6587	30.6779		2014-05-17 02:04:42	29.6309	31.0953	31.5324
2014-05-17 03:04:42	26.9049	30.44	32.3701	30.8382	29.9821	30.6609	32.5848	33.2417	30.5461	31.0235	29.6466	30.6659		2014-05-17 03:04:42	29.6142	31.0879	31.5242
2014-05-17 04:04:42	26.8994	30.44	32.3701	30.8481	29.9701	30.6489	32.5793	33.2252	30.5626	31.0235	29.6466	30.6538		2014-05-17 04:04:42	29.6139	31.0805	31.5225
2014-05-17 05:04:42	26.9049	30.4235	32.3646	30.8426	29.9701	30.6489	32.5684	33.2142	30.5889	31.018	29.6466	30.6538		2014-05-17 05:04:42	29.6205	31.0737	31.517
2014-05-17 06:04:42	26.8939	30.4126	32.3536	30.8327	29.9402	30.6152	32.5464	33.2087	30.567	31.0235	29.6406	30.6358		2014-05-17 06:04:42	29.6061	31.0525	31.5089
2014-05-17 07:04:42	26.884	30.3357	32.2546	30.7921	29.8622	30.4911	32.3256	32.9592	30.4769	30.963	29.52	30.5457		2014-05-17 07:04:42	29.5465	30.9245	31.3815
2014-05-17 08:04:42	26.8687	30.2348	32.2283	30.7921	29.8322	30.4068	32.2542	32.8559	30.3463	30.875	29.4476	30.4363		2014-05-17 08:04:42	29.4805	30.833	31.331
2014-05-17 09:04:42	26.8884	30.1535	32.2118	30.7262	29.8802	30.4369	32.2761	32.8834	30.3572	30.9025	29.4597	30.3942		2014-05-17 09:04:42	29.5071	30.8152	31.3202
2014-05-17 10:04:42	26.8687	30.2194	32.2327	30.7592	29.9162	30.479	32.3146	32.9438	30.3847	30.952	29.5019	30.4183		2014-05-17 10:04:42	29.5304	30.8578	31.3594
2014-05-17 11:04:42	26.8829	30.192	32.2118	30.7921	29.9342	30.5152	32.3585	32.9823	30.4067	30.963	29.532	30.4363		2014-05-17 11:04:42	29.5467	30.8755	31.3795
2014-05-17 12:04:42	26.8829	30.2732	32.2327	30.8184	29.9582	30.5332	32.3915	33.0526	30.4396	30.985	29.5803	30.4892		2014-05-17 12:04:42	29.5664	30.9218	31.421
2014-05-17 13:04:42	26.8741	30.2885	32.2382	30.8316	29.9821	30.5513	32.4464	33.1153	30.4561	30.9905	29.5984	30.5156		2014-05-17 13:04:42	29.5757	30.9505	31.4459
2014-05-17 14:04:42	26.8643	30.3028	32.2382	30.8426	29.9881	30.5694	32.4958	33.1757	30.4835	30.9905	29.6105	30.5397		2014-05-17 14:04:42	29.5816	30.9769	31.4667
2014-05-17 15:04:42	26.8687	30.3028	32.2074	30.8217	29.9761	30.5634	32.5255	33.2087	30.511	30.985	29.6165	30.5517		2014-05-17 15:04:42	29.5852	30.9858	31.4636
2014-05-17 16:04:42	26.8324	30.3313	32.2294	30.7427	29.9641	30.5453	32.5464	33.2307	30.5055	30.9465	29.5803	30.5577		2014-05-17 16:04:42	29.5621	30.9952	31.4458
2014-05-17 17:04:42	26.8434	30.3138	32.2436	30.7427	29.9462	30.6043	32.6288	33.3494	30.5626	31.0015	29.5863	30.5577		2014-05-17 17:04:42	29.5884	31.0261	31.4805
2014-05-17 18:04:42	26.8379	30.3741	32.2821	30.8228	29.9821	30.7031	32.7386	33.5176	30.6548	31.0554	29.6225	30.5937		2014-05-17 18:04:42	29.6326	31.1024	31.5613
2014-05-17 19:04:42	26.8379	30.451	32.3096	30.8382	30.0181	30.7633	32.7925	33.5945	30.7042	31.0674	29.6708	30.6298		2014-05-17 19:04:42	29.6569	31.1591	31.6033
2014-05-17 20:04:42	26.8434	30.4729	32.3096	30.8272	30.0001	30.7633	32.7881	33.578	30.6988	31.0674	29.6708	30.6358		2014-05-17 20:04:42	29.6524	31.165	31.5964
2014-05-17 21:04:42	26.8379	30.4674	32.3096	30.8217	29.9941	30.7513	32.7925	33.5616	30.7042	31.0674	29.6708	30.6298		2014-05-17 21:04:42	29.6509	31.1603	31.5909
2014-05-17 22:04:42	26.8379	30.4784	32.3316	30.8184	29.9761	30.7633	32.7925	33.5506	30.7097	31.0674	29.6708	30.6298		2014-05-17 22:04:42	29.6478	31.166	31.5928
2014-05-17 23:04:42	26.8379	30.4784	32.3371	30.8141	29.9582	30.7694	32.7925	33.5506	30.7097	31.0674	29.6708	30.6298		2014-05-17 23:04:42	29.6433	31.1675	31.5931
2014-05-18 00:04:42	26.8379	30.4839	32.3481	30.7976	29.9402	30.7694	32.7881	33.5506	30.7097	31.062	29.6647	30.6298		2014-05-18 00:04:42	29.6374	31.1678	31.5902
2014-05-18 01:04:42	26.8379	30.4784	32.3481	30.7976	29.9222	30.7513	32.7826	33.5451	30.7152	31.0674	29.6466	30.6058		2014-05-18 01:04:42	29.6357	31.1545	31.5843
2014-05-18 02:04:42	26.8214	30.4784	32.3371	30.7921	29.9222	30.7272	32.7661	33.5286	30.7097	31.0565	29.6466	30.6058		2014-05-18 02:04:42	29.6274	31.1444	31.5761
2014-05-18 03:04:42	26.8159	30.4674	32.3481	30.7921	29.9222	30.7212	32.7716	33.5231	30.7042	31.051	29.6466	30.6058		2014-05-18 03:04:42	29.6233	31.1415	31.5775
2014-05-18 04:04:42	26.8214	30.4729	32.3371	30.7921	29.9162	30.7212	32.7496	33.5066	30.7042	31.0455	29.6406	30.6058		2014-05-18 04:04:42	29.6218	31.1374	31.5691
2014-05-18 05:04:42	26.8159	30.462	32.3371	30.7866	29.8982	30.7091	32.7496	33.5066	30.6933	31.0455	29.6346	30.6058		2014-05-18 05:04:42	29.6132	31.1316	31.5662
2014-05-18 06:04:42	26.8049	30.4455	32.3371	30.7811	29.8982	30.6911	32.7386	33.4846	30.6933	31.0345	29.6165	30.5877		2014-05-18 06:04:42	29.6077	31.1157	31.5548
2014-05-18 07:04:42	26.8159	30.3588	32.2491	30.7372	29.8322	30.6091	32.6178	33.4187	30.6164	31.018	29.532	30.5216		2014-05-18 07:04:42	29.5706	31.0268	31.4843
2014-05-18 08:04:42	26.7939	30.2787	32.2085	30.7262	29.7722	30.5152	32.4519	33.2307	30.5362	30.9245	29.4536	30.4123		2014-05-18 08:04:42	29.5067	30.9145	31.4048
2014-05-18 09:04:42	26.7885	30.2293	32.214	30.6768	29.7962	30.5152	32.3915	33.1483	30.4286	30.897	29.4416	30.3702		2014-05-18 09:04:42	29.4776	30.8765	31.3701
2014-05-18 10:04:42	26.7939	30.2194	32.1986	30.6439	29.8322	30.5332	32.4135	33.1648	30.4286	30.9465	29.4657	30.3762		2014-05-18 10:04:42	29.5003	30.8856	31.3682
2014-05-18 11:04:42	26.783	30.2622	32.1931	30.7042	29.8502	30.5814	32.4409	33.2087	30.4671	30.974	29.5079	30.4002		2014-05-18 11:04:42	29.5185	30.9212	31.4035
2014-05-18 12:04:42	26.7885	30.2776	32.1931	30.7152	29.8562	30.5754	32.4958	33.2692	30.489	30.9905	29.532	30.4483		2014-05-18 12:04:42	29.531	30.9493	31.4274
2014-05-18 13:04:42	26.783	30.2918	32.1876	30.7427	29.8802	30.5875	32.5145	33.2967	30.5	30.996	29.5441	30.4483		2014-05-18 13:04:42	29.5398	30.9605	31.4428
2014-05-18 14:04:42	26.783	30.3193	32.1876	30.7042	29.8862	30.5995	32.5464	33.323	30.522	30.985	29.5441	30.4483		2014-05-18 14:04:42	29.544	30.9784	31.4397
2014-05-18 15:04:42	26.783	30.3138	32.1766	30.7152	29.8682	30.5875	32.5958	33.3692	30.5275	30.9685	29.5381	30.4663		2014-05-18 15:04:42	29.5368	30.9909	31.4498
2014-05-18 16:04:42	26.7665	30.283	32.1601	30.6988	29.8022	30.5513	32.6288	33.3593	30.4561	30.908	29.532	30.4603		2014-05-18 16:04:42	29.4832	30.9809	31.4376
2014-05-18 17:04:42	26.7665	30.2523	32.0887	30.7152	29.7902	30.6031	32.6947	33.4461	30.5461	30.9465	29.5501	30.3882		2014-05-18 17:04:42	29.5123	30.9846	31.45
2014-05-18 18:04:42	26.75	30.3687	32.1216	30.7537	29.8502	30.7151	32.7859	33.6198	30.6274	31.0125	29.5984	30.4603		2014-05-18 18:04:42	29.56	31.0825	31.5234
2014-05-18 19:04:42	26.761	30.4126	32.1546	30.7756	29.8802	30.7392	32.8221	33.6671	30.6768	31.0345	29.6225	30.4904		2014-05-18 19:04:42	29.5881	31.1161	31.555
2014-05-18 20:04:42	26.7555	30.429	32.1656	30.7646	29.8622	30.7392	32.8221	33.6671	30.6823	31.029	29.6286	30.4904		2014-05-18 20:04:42	29.5822	31.1202	31.5565
2014-05-18 21:04:42	26.7555	30.4016	32.1546	30.7427	29.8322	30.7212	32.8167	33.6561	30.6713	31.029	29.6105	30.4663		2014-05-18 21:04:42	29.572	31.1014	31.541
2014-05-18 22:04:42	26.75	30.3961	32.1546	30.7427	29.8382	30.7212	32.8057	33.6396	30.6603	31.0235	29.6165	30.4724		2014-05-18 22:04:42	29.568	31.0988	31.5383
2014-05-18 23:04:42	26.7445	30.4071	32.1601	30.7482	29.8202	30.7212	32.8068	33.6341	30.6658	31.018	29.5803	30.4724		2014-05-18 23:04:42	29.5621	31.1018	31.5307
2014-05-19 00:04:42	26.7445	30.3961	32.1601	30.7317	29.8202	30.7091	32.7969	33.6165	30.6603	31.007	29.5984	30.4663		2014-05-19 00:04:42	29.558	31.0921	31.5267
2014-05-19 01:04:42	26.7445	30.418	32.1711	30.7372	29.7962	30.7212	32.8013	33.6165	30.6603	31.0015	29.5984	30.4663		2014-05-19 01:04:42	29.5506	31.1017	31.5308
2014-05-19 02:04:42	26.7335	30.4016	32.1766	30.7262	29.7842	30.7031	32.7969	33.6165	30.6603	31.0015	29.5984	30.4483		2014-05-19 02:04:42	29.5449	31.0875	31.5294
2014-05-19 03:04:42	26.728	30.3961	32.1821	30.7262	29.7782	30.6971	32.7881	33.6	30.6603	31.0015	29.5984	30.4483		2014-05-19 03:04:42	29.542	31.0824	31.5267
2014-05-19 04:04:42	26.728	30.4126	32.1876	30.7207	29.7782	30.7031	32.7925	33.6055	30.6603	31.0015	29.5984	30.4423		2014-05-19 04:04:42	29.542	31.0876	31.5281
2014-05-19 05:04:42	26.728	30.4016	32.1876	30.7097	29.7542	30.6911	32.7716	33.5945	30.6603	30.985	29.5924	30.4423		2014-05-19 05:04:42	29.5319	31.0766	31.5211
2014-05-19 06:04:42	26.728	30.3796	32.1766	30.6713	29.7542	30.6609	32.7606	33.589	30.6384	30.996	29.5622	30.4183		2014-05-19 06:04:42	29.5291	31.0549	31.4998
2014-05-19 07:04:42	26.7115	30.3149	32.1052	30.6548	29.6811	30.6091	32.6672	33.4791	30.5791	30.9575	29.4717	30.3462		2014-05-19 07:04:42	29.4823	30.9844	31.4277
2014-05-19 08:04:42	26.6786	30.2282	32.0722	30.6384	29.6151	30.4851	32.4893	33.3065	30.4934	30.875	29.4174	30.268		2014-05-19 08:04:42	29.4155	30.8676	31.3586
2014-05-19 09:04:42	26.6896	30.2084	32.0667	30.5889	29.6331	30.4911	32.4519	33.2857	30.4122	30.8585	29.4114	30.244		2014-05-19 09:04:42	29.3983	30.8488	31.3382
2014-05-19 10:04:42	26.6786	30.1865	32.0502	30.6329	29.6691	30.5272	32.4684	33.3021	30.4176	30.886	29.4295	30.25		2014-05-19 10:04:42	29.4128	30.858	31.3537
2014-05-19 11:04:42	26.6841	30.2029	32.0722	30.6768	29.7159	30.5802	32.5859	33.4033	30.4714	30.908	29.4777	30.2921		2014-05-19 11:04:42	29.4448	30.9153	31.4075
2014-05-19 12:04:42	26.9214	30.5322	32.2876	30.9359	30.0181	30.8778	32.921	33.8374	30.8119	31.2005	29.7564	30.5877		2014-05-19 12:04:42	29.738	31.2297	31.7044
2014-05-19 13:04:42	26.9214	30.5322	32.2766	30.9195	30.0241	30.8236	32.8562	33.7935	30.802	31.1675	29.7383	30.5457		2014-05-19 13:04:42	29.7288	31.1894	31.682
2014-05-19 14:04:42	26.9324	30.4839	32.2711	30.925	30.0181	30.8898	32.787	33.6781	30.7372	31.14	29.7323	30.5877		2014-05-19 14:04:42	29.7069	31.1871	31.6516
2014-05-19 15:04:42	26.9104	30.4949	32.2711	30.903	30.0301	30.8778	32.8013	33.6462	30.7427	31.1565	29.7685	30.5998		2014-05-19 15:04:42	29.7099	31.1934	31.6472
2014-05-19 16:04:42	26.9049	30.5157	32.2656	30.892	30.0181	30.8717	32.8386	33.6891	30.7537	31.162	29.7806	30.6058		2014-05-19 16:04:42	29.7097	31.208	31.6568
2014-05-19 17:04:42	26.9049	30.5113	32.2821	30.8865	29.9821	30.8838	32.899	33.7605	30.7811	31.162	29.7745	30.5998		2014-05-19 17:04:42	29.7075	31.2235	31.6759
2014-05-19 18:04:42	26.8884	30.5783	32.3096	30.903	30.0241	30.9464	32.943	33.8704	30.8481	31.195	29.8168	30.6418		2014-05-19 18:04:42	29.7389	31.2774	31.7249
2014-05-19 19:04:42	26.8829	30.6057	32.3206	30.914	30.0421	30.9693	32.9924	33.932	30.8975	31.206	29.8349	30.6538		2014-05-19 19:04:42	29.7571	31.3053	31.7503
2014-05-19 20:04:42	26.8994	30.6112	32.3316	30.925	30.0181	30.9633	32.9485	33.9265	30.8975	31.2005	29.8349	30.6538		2014-05-19 20:04:42	29.7539	31.2942	31.7545
2014-05-19 21:04:42	26.8884	30.6167	32.3371	30.9195	30.0121	30.9573	32.9869	33.9155	30.8975	31.195	29.8288	30.6538		2014-05-19 21:04:42	29.7483	31.3037	31.7502
2014-05-19 22:04:42	26.8939	30.6112	32.3371	30.9085	29.9821	30.9452	32.9485	33.9111	30.8975	31.195	29.8228	30.6298		2014-05-19 22:04:42	29.7421	31.2837	31.7449
2014-05-19 23:04:42	26.873	30.5948	32.3316	30.8975	29.9821	30.9344	32.976	33.8979	30.8975	31.195	29.8107	30.6298		2014-05-19 23:04:42	29.7369	31.2837	31.7344
2014-05-20 00:04:42	26.8829	30.5893	32.3316	30.892	29.9761	30.9332	32.9814	33.8869	30.8755	31.184	29.8107	30.6298		2014-05-20 00:04:42	29.7297	31.2834	31.7303
2014-05-20 01:04:42	26.8774	30.5893	32.3371	30.8975	29.9701	30.9235	32.965	33.8759	30.8865	31.1785	29.8047	30.6238		2014-05-20 01:04:42	29.7282	31.2754	31.7288
2014-05-20 02:04:42	26.873	30.5838	32.3371	30.8975	29.9582	30.9139	32.9705	33.8649	30.8755	31.173	29.8047	30.6238		2014-05-20 02:04:42	29.7199	31.273	31.7261
2014-05-20 03:04:42	26.873	30.5893	32.3316	30.8865	29.9462	30.9139	32.9595	33.8539	30.8755	31.173	29.7987	30.6118		2014-05-20 03:04:42	29.7169	31.2686	31.7177
2014-05-20 04:04:42	26.8687	30.5673	32.3206	30.8701	29.9342	30.9019	32.954	33.8429	30.8755	31.1675	29.7866	30.6058		2014-05-20 04:04:42	29.7115	31.2572	31.705
2014-05-20 05:04:42	26.8588	30.5102	32.3096	30.8646	29.9222	30.8597	32.943	33.788	30.8338	31.1675	29.7866	30.5998		2014-05-20 05:04:42	29.6956	31.2282	31.6872
2014-05-20 06:04:42	26.8544	30.5267	32.2821	30.8591	29.8982	30.8537	32.8826	33.744	30.8272	31.151	29.7444	30.5577		2014-05-20 06:04:42	29.6827	31.2052	31.6574
2014-05-20 07:04:42	26.8159	30.4784	32.2129	30.8283	29.7962	30.7573	32.7595	33.6308	30.7262	31.0817	29.6575	30.4663		2014-05-20 07:04:42	29.605	31.1154	31.5824
2014-05-20 08:04:42	26.8269	30.4016	32.192	30.8086	29.8022	30.7392	32.6947	33.5725	30.6603	31.0565	29.6346	30.4243		2014-05-20 08:04:42	29.5865	31.065	31.5519
2014-05-20 09:04:42	26.8159	30.44	32.2173	30.8086	29.8022	30.7874	32.6947	33.6	30.6713	31.0806	29.6527	30.3882		2014-05-20 09:04:42	29.5925	31.0776	31.5696
2014-05-20 10:04:42	26.8324	30.4345	32.2074	30.8272	29.8262	30.8115	32.7277	33.6407	30.7042	31.1125	29.6853	30.4183		2014-05-20 10:04:42	29.6188	31.098	31.5901
2014-05-20 11:04:42	26.7939	30.4126	32.2184	30.8108	29.8502	30.8175	32.7277	33.6836	30.7042	31.1026	29.7021	30.4423		2014-05-20 11:04:42	29.6128	31.1	31.6037
2014-05-20 12:04:42	26.8159	30.4674	32.2327	30.8591	29.8862	30.8296	32.7661	33.722	30.7262	31.151	29.7154	30.4724		2014-05-20 12:04:42	29.6448	31.1339	31.6323
2014-05-20 13:04:42	26.7939	30.4565	32.2063	30.8591	29.8982	30.8175	32.8057	33.7275	30.7372	31.14	29.7323	30.4784		2014-05-20 13:04:42	29.6423	31.1395	31.6313
2014-05-20 14:04:42	26.7775	30.429	32.2283	30.8382	29.8742	30.8055	32.8112	33.7275	30.7317	31.129	29.7263	30.4904		2014-05-20 14:04:42	29.6281	31.134	31.6301
2014-05-20 15:04:42	26.8159	30.462	32.2272	30.7086	29.8982	30.7272	32.8167	33.7495	30.7262	31.0872	29.7263	30.4784		2014-05-20 15:04:42	29.6319	31.121	31.6029
2014-05-20 16:04:42	26.8159	30.4235	32.214	30.6823	29.8262	30.7151	32.7595	33.7605	30.6329	31.0674	29.6466	30.4844		2014-05-20 16:04:42	29.5856	31.0956	31.5759
2014-05-20 17:04:42	26.8104	30.4016	32.2184	30.7262	29.7962	30.7694	32.7859	33.7605	30.6988	31.0927	29.6792	30.4952		2014-05-20 17:04:42	29.5995	31.113	31.5961
2014-05-20 18:04:42	26.772	30.4784	32.192	30.7701	29.8562	30.8356	32.8507	33.8748	30.7756	31.14	29.7082	30.5156		2014-05-20 18:04:42	29.636	31.1701	31.6363
2014-05-20 19:04:42	26.7885	30.5004	32.2436	30.7866	29.8742	30.8477	32.8771	33.9155	30.8086	31.151	29.7323	30.5276		2014-05-20 19:04:42	29.6556	31.1882	31.6695
2014-05-20 20:04:42	26.7994	30.5113	32.2436	30.7866	29.8622	30.8537	32.8936	33.9111	30.8086	31.1455	29.7383	30.5337		2014-05-20 20:04:42	29.6539	31.1981	31.6699
2014-05-20 21:04:42	26.7994	30.5168	32.2711	30.7701	29.8502	30.8657	32.8936	33.9111	30.8141	31.1345	29.7383	30.5337		2014-05-20 21:04:42	29.6496	31.2024	31.6727
2014-05-20 22:04:42	26.7885	30.5278	32.2766	30.7701	29.8322	30.8657	32.8936	33.9023	30.8141	31.129	29.7383	30.5337		2014-05-20 22:04:42	29.6409	31.2052	31.6718
2014-05-20 23:04:42	26.7994	30.5278	32.2766	30.7701	29.8202	30.8597	32.8936	33.9067	30.8141	31.129	29.7383	30.5276		2014-05-20 23:04:42	29.6407	31.2022	31.6729
2014-05-21 00:04:42	26.7939	30.5223	32.2876	30.7592	29.8022	30.8537	32.8881	33.9067	30.8184	31.129	29.7323	30.5156		2014-05-21 00:04:42	29.6359	31.1949	31.6714
2014-05-21 01:04:42	26.7885	30.5113	32.2766	30.7482	29.8022	30.8296	32.8716	33.8869	30.8141	31.1235	29.7202	30.5096		2014-05-21 01:04:42	29.6321	31.1805	31.658
2014-05-21 02:04:42	26.7939	30.4949	32.2656	30.7537	29.8022	30.8115	32.8716	33.8814	30.8086	31.129	29.7142	30.5		2014-05-21 02:04:42	29.6334	31.1695	31.6537
2014-05-21 03:04:42	26.7939	30.5004	32.2711	30.7482	29.8022	30.8175	32.8716	33.8759	30.8086	31.1235	29.7142	30.5096		2014-05-21 03:04:42	29.6321	31.1748	31.6524
2014-05-21 04:04:42	26.783	30.5059	32.2821	30.7482	29.8022	30.8175	32.8716	33.8704	30.8031	31.1125	29.7142	30.5096		2014-05-21 04:04:42	29.6252	31.1761	31.6537
2014-05-21 05:04:42	26.7939	30.5059	32.2766	30.7482	29.7842	30.8236	32.8716	33.8704	30.7976	31.118	29.7142	30.5048		2014-05-21 05:04:42	29.6234	31.1765	31.6524
2014-05-21 06:04:42	26.7775	30.5168	32.2601	30.7317	29.7722	30.7934	32.8496	33.8265	30.7866	31.107	29.7021	30.4904		2014-05-21 06:04:42	29.6108	31.1626	31.6301
2014-05-21 07:04:42	26.7775	30.4565	32.1975	30.7152	29.7386	30.7392	32.798	33.7715	30.7427	31.0861	29.6515	30.4303		2014-05-21 07:04:42	29.5862	31.106	31.5839
2014-05-21 08:04:42	26.761	30.4565	32.1601	30.6933	29.6691	30.685	32.7277	33.6836	30.6878	31.029	29.5984	30.3462		2014-05-21 08:04:42	29.5367	31.0538	31.5338
2014-05-21 09:04:42	26.7555	30.3467	32.1546	30.6658	29.6571	30.679	32.6068	33.6209	30.6109	31.0235	29.5924	30.2861		2014-05-21 09:04:42	29.5117	30.9796	31.5084
2014-05-21 10:04:42	26.75	30.2732	32.1601	30.6439	29.6931	30.685	32.5958	33.6099	30.578	31.051	29.5924	30.28		2014-05-21 10:04:42	29.518	30.9585	31.5016
2014-05-21 11:04:42	26.7335	30.294	32.1436	30.601	29.7171	30.6911	32.6178	33.6308	30.5944	31.0663	29.6165	30.2981		2014-05-21 11:04:42	29.5278	30.9752	31.498
2014-05-21 12:04:42	26.728	30.2721	32.1436	30.6439	29.7386	30.7031	32.6453	33.6671	30.6054	31.0718	29.6286	30.3281		2014-05-21 12:04:42	29.536	30.9871	31.5208
2014-05-21 13:04:42	26.7225	30.2721	32.1326	30.59	29.7446	30.7212	32.6892	33.711	30.6164	31.0554	29.6334	30.3522		2014-05-21 13:04:42	29.5347	31.0087	31.5168
2014-05-21 14:04:42	26.728	30.3302	32.1491	30.6274	29.7494	30.7031	32.6892	33.7385	30.6493	31.0663	29.6394	30.3522		2014-05-21 14:04:42	29.5483	31.0187	31.5386
2014-05-21 15:04:42	26.728	30.3028	32.1491	30.6658	29.7386	30.685	32.6672	33.7055	30.5999	31.0565	29.6346	30.3401		2014-05-21 15:04:42	29.5308	30.9988	31.5388
2014-05-21 16:04:42	26.7225	30.2918	32.1326	30.6274	29.735	30.6971	32.6837	33.6616	30.6219	31.0345	29.6442	30.2452		2014-05-21 16:04:42	29.5285	30.9795	31.5165
2014-05-21 17:04:42	26.7335	30.3193	32.0172	30.6164	29.7278	30.7091	32.7551	33.6297	30.6384	31.04	29.6696	30.262		2014-05-21 17:04:42	29.5349	31.0114	31.4832
2014-05-21 18:04:42	26.739	30.3302	32.0502	30.6439	29.7614	30.7332	32.7826	33.7275	30.6823	31.0718	29.7021	30.28		2014-05-21 18:04:42	29.5636	31.0315	31.5309
2014-05-21 19:04:42	26.7445	30.3577	32.0612	30.6548	29.7662	30.7453	32.7925	33.7495	30.7097	31.0609	29.7034	30.2981		2014-05-21 19:04:42	29.5703	31.0484	31.5422
2014-05-21 20:04:42	26.7335	30.3741	32.0777	30.6603	29.7542	30.7513	32.8013	33.7495	30.7262	31.029	29.7142	30.2981		2014-05-21 20:04:42	29.5607	31.0562	31.5504
2014-05-21 21:04:42	26.7335	30.3851	32.0942	30.6603	29.7494	30.7694	32.8057	33.744	30.7207	31.04	29.7142	30.2981		2014-05-21 21:04:42	29.5609	31.0646	31.5532
2014-05-21 22:04:42	26.728	30.3906	32.1052	30.6548	29.735	30.7694	32.8013	33.755	30.7262	31.0762	29.7142	30.2981		2014-05-21 22:04:42	29.5664	31.0648	31.5573
2014-05-21 23:04:42	26.717	30.3906	32.0997	30.6384	29.729	30.7694	32.8057	33.744	30.7317	31.0674	29.7142	30.2981		2014-05-21 23:04:42	29.5613	31.0659	31.5491
2014-05-22 00:04:42	26.7225	30.3906	32.1216	30.6384	29.7171	30.7573	32.7925	33.755	30.7262	31.0674	29.7082	30.2981		2014-05-22 00:04:42	29.5583	31.0596	31.5558
2014-05-22 01:04:42	26.717	30.3906	32.1216	30.6329	29.7111	30.7453	32.7925	33.755	30.7317	31.0674	29.6961	30.2981		2014-05-22 01:04:42	29.5568	31.0566	31.5514
2014-05-22 02:04:42	26.7225	30.3961	32.1106	30.6384	29.6931	30.7453	32.7881	33.744	30.7262	31.0565	29.6901	30.2981		2014-05-22 02:04:42	29.5496	31.0569	31.5458
2014-05-22 03:04:42	26.7115	30.3906	32.1216	30.6274	29.6871	30.7453	32.7925	33.744	30.7262	31.062	29.6901	30.2981		2014-05-22 03:04:42	29.5467	31.0566	31.5458
2014-05-22 04:04:42	26.7225	30.3961	32.1216	30.6329	29.6931	30.7453	32.7881	33.744	30.7372	31.0455	29.6901	30.2981		2014-05-22 04:04:42	29.5496	31.0569	31.5472
2014-05-22 05:04:42	26.717	30.3961	32.1216	30.6329	29.6871	30.7453	32.7826	33.744	30.7372	31.0455	29.6901	30.2981		2014-05-22 05:04:42	29.5467	31.0555	31.5472
2014-05-22 06:04:42	26.7115	30.3796	32.1052	30.6164	29.6751	30.7272	32.7716	33.722	30.7317	31.0455	29.6804	30.274		2014-05-22 06:04:42	29.5409	31.0381	31.531
2014-05-22 07:04:42	26.7006	30.3259	32.0502	30.5999	29.6631	30.679	32.7441	33.7	30.6933	31.0345	29.6346	30.238		2014-05-22 07:04:42	29.5228	30.9967	31.4962
2014-05-22 08:04:42	26.6786	30.3149	32.0062	30.5889	29.6031	30.626	32.6782	33.6033	30.5999	30.985	29.5984	30.1695		2014-05-22 08:04:42	29.4666	30.9471	31.4492
2014-05-22 09:04:42	26.6841	30.2402	31.9842	30.4945	29.5731	30.6043	32.5695	33.5176	30.5264	30.974	29.5984	30.1286		2014-05-22 09:04:42	29.4394	30.8857	31.3987
2014-05-22 10:02:32	26.6621	30.2677	32.0062	30.578	29.6391	30.6248	32.4907	33.4033	30.4451	31.0235	29.5682	30.1154		2014-05-22 10:02:32	29.4424	30.8746	31.3889
2014-05-22 11:02:32	37.6968	30.2468	31.9579	30.4484	29.5271	30.4658	32.4794	33.3538		30.7694	29.4174	29.9423		2014-05-22 11:02:32	32.6644	30.7836	31.2944
2014-05-22 12:02:32	37.4448	29.9732	31.6864	30.3133	29.4364	30.3827	32.4574	33.323	30.3243	30.7694	29.4054	29.9483		2014-05-22 12:02:32	31.9937	30.6904	31.182
2014-05-22 13:02:32	37.3826	29.9713	31.6864	30.3133	29.4376	30.4007	32.4354	33.3747	30.3408	30.8145	29.4235	29.9603		2014-05-22 13:02:32	31.9939	30.692	31.1995
2014-05-22 14:02:32	37.4045	29.9867	31.6974	30.3463	29.4652	30.4188	32.408	33.3692	30.3243	30.7991	29.4114	29.9543		2014-05-22 14:02:32	31.9983	30.692	31.2061
2014-05-22 15:02:32	37.4595	29.9966	31.7138	30.3298	29.4544	30.3128	32.4135	33.3692	30.3243	30.7804	29.4174	29.9603		2014-05-22 15:02:32	32.0046	30.6708	31.2076
2014-05-22 16:02:32	37.421	29.9659	31.7193	30.3078	29.428	30.3345	32.4135	33.3538	30.3078	30.7199	29.3764	29.9784		2014-05-22 16:02:32	31.9692	30.673	31.1893
2014-05-22 17:02:32	37.3134	29.9922	31.7248	30.3023	29.4256	30.3706	32.4574	33.3912	30.3298	30.7529	29.3812	29.9784		2014-05-22 17:02:32	31.9554	30.6996	31.1999
2014-05-22 18:02:32	37.3232	30.0163	31.7468	30.3133	29.4484	30.3947	32.4629	33.4022	30.3572	30.7694	29.4114	29.9904		2014-05-22 18:02:32	31.9746	30.7161	31.2184
2014-05-22 19:02:32	37.3188	30.0218	31.7688	30.3078	29.4328	30.3947	32.4739	33.4132	30.3792	30.7639	29.4235	29.9844		2014-05-22 19:02:32	31.9737	30.7187	31.2283
2014-05-22 20:02:32	37.2991	30.0218	31.7743	30.3023	29.416	30.3887	32.4739	33.4022	30.3737	30.7639	29.4114	29.9904		2014-05-22 20:02:32	31.9632	30.7187	31.2226
2014-05-22 21:02:32	37.3046	30.0273	31.7688	30.2815	29.404	30.3887	32.4629	33.3967	30.3792	30.7694	29.4054	29.9904		2014-05-22 21:02:32	31.9643	30.7173	31.2131
2014-05-22 22:02:32	37.2881	30.0273	31.7743	30.2914	29.404	30.3887	32.4684	33.3912	30.3792	30.7639	29.4114	29.9904		2014-05-22 22:02:32	31.9588	30.7187	31.2171
2014-05-22 23:02:32	37.2881	30.001	31.7798	30.2969	29.392	30.3887	32.4684	33.3967	30.3847	30.7584	29.4054	29.9904		2014-05-22 23:02:32	31.9558	30.7121	31.2197
2014-05-23 00:02:32	37.2661	30.0229	31.7908	30.2914	29.386	30.3887	32.4684	33.3967	30.4012	30.7419	29.4054	29.9904		2014-05-23 00:02:32	31.9488	30.7176	31.221
2014-05-23 01:02:32	37.2606	30.0383	31.7908	30.2914	29.374	30.3887	32.4629	33.3967	30.3957	30.7474	29.4054	29.9904		2014-05-23 01:02:32	31.9444	30.7201	31.221
2014-05-23 02:02:32	37.2551	30.0218	31.7908	30.2914	29.362	30.3887	32.4629	33.3967	30.4012	30.7419	29.3933	29.9904		2014-05-23 02:02:32	31.9401	30.7159	31.218
2014-05-23 03:02:32	37.2441	30.0383	31.7963	30.2749	29.356	30.3827	32.4629	33.3912	30.3847	30.7419	29.3873	29.9904		2014-05-23 03:02:32	31.9317	30.7186	31.2124
2014-05-23 04:02:32	37.2386	30.0383	31.7963	30.2804	29.356	30.3887	32.4574	33.3857	30.3957	30.7364	29.3812	29.9844		2014-05-23 04:02:32	31.9317	30.7172	31.2109
2014-05-23 05:02:32	37.2386	30.012	31.7908	30.2749	29.332	30.3646	32.4519	33.3747	30.3902	30.7364	29.3812	29.9724		2014-05-23 05:02:32	31.9243	30.7002	31.2054
2014-05-23 06:02:32	37.2112	30.0163	31.7798	30.2694	29.332	30.3586	32.4464	33.3692	30.3792	30.7254	29.3668	29.9603		2014-05-23 06:02:32	31.912	30.6954	31.1963
2014-05-23 07:02:32	37.2002	29.9966	31.7523	30.2606	29.332	30.3285	32.4299	33.3483	30.3463	30.7309	29.3499	29.9303		2014-05-23 07:02:32	31.9024	30.6713	31.1778
2014-05-23 08:02:32	37.1947	29.9878	31.7193	30.2551	29.332	30.302	32.4025	33.2967	30.3188	30.7199	29.3438	29.9123		2014-05-23 08:02:32	31.8914	30.6511	31.1537
2014-05-23 09:02:32	37.1837	29.9604	31.6974	30.2496	29.308	30.261	32.3585	33.2417	30.276	30.7089	29.3257	29.8678		2014-05-23 09:02:32	31.8692	30.6119	31.1286
2014-05-23 10:02:32	37.1562	29.9165	31.6809	30.2343	29.272	30.2369	32.2816	33.2197	30.2463	30.6331	29.2956	29.8389		2014-05-23 10:02:32	31.8269	30.5685	31.1076
2014-05-23 11:02:32	37.1727	29.8835	31.6809	30.2354	29.314	30.2791	32.2981	33.2582	30.2463	30.7089	29.3197	29.851		2014-05-23 11:02:32	31.8605	30.5779	31.1235
2014-05-23 12:02:32	37.1947	29.889	31.6754	30.2452	29.344	30.255	32.2607	33.2197	30.2134	30.6979	29.3318	29.851		2014-05-23 12:02:32	31.8625	30.5639	31.118
2014-05-23 13:02:32	37.2002	29.878	31.6699	30.2079	29.356	30.249	32.2981	33.2252	30.2408	30.6979	29.3076	29.8269		2014-05-23 13:02:32	31.8737	30.563	31.1027
2014-05-23 14:02:32	37.2167	29.878	31.66	30.2189	29.344	30.2369	32.2926	33.2087	30.2354	30.687	29.3318	29.845		2014-05-23 14:02:32	31.8707	30.5631	31.1048
2014-05-23 15:02:32	37.2222	29.7738	31.6457	30.1805	29.332	30.2429	32.2025	33.1043	30.0926	30.676	29.3137	29.845		2014-05-23 15:02:32	31.8307	30.516	31.061
2014-05-23 16:02:32	37.2112	29.7902	31.5863	30.0816	29.2361	30.249	32.1926	33.1318	30.1146	30.6705	29.2534	29.7788		2014-05-23 16:02:32	31.8081	30.5027	31.0133
2014-05-23 17:02:32	37.1892	29.8287	31.6083	30.0981	29.272	30.273	32.2388	33.1922	30.1585	30.676	29.2172	29.7909		2014-05-23 17:02:32	31.8239	30.5328	31.029
2014-05-23 18:02:32	37.2057	29.8561	31.6248	30.1255	29.272	30.2851	32.2871	33.2197	30.2024	30.6924	29.2534	29.8029		2014-05-23 18:02:32	31.8431	30.5578	31.0559
2014-05-23 19:02:32	37.1892	29.878	31.6413	30.142	29.278	30.2971	32.3201	33.2252	30.2299	30.6924	29.2895	29.8269		2014-05-23 19:02:32	31.8474	30.5805	31.0745
2014-05-23 20:02:32	37.1892	29.878	31.6512	30.142	29.26	30.2971	32.353	33.2252	30.2299	30.6979	29.2956	29.8269		2014-05-23 20:02:32	31.8443	30.5888	31.0785
2014-05-23 21:02:32	37.1782	29.889	31.66	30.142	29.26	30.2971	32.353	33.2252	30.2299	30.6979	29.2956	29.8269		2014-05-23 21:02:32	31.8415	30.5915	31.0807
2014-05-23 22:02:32	37.1782	29.8945	31.66	30.142	29.2541	30.302	32.3475	33.2362	30.2299	30.687	29.2956	29.8269		2014-05-23 22:02:32	31.8373	30.5927	31.0834
2014-05-23 23:02:32	37.1562	29.9	31.6644	30.142	29.2361	30.3068	32.353	33.2307	30.2463	30.676	29.2895	29.8269		2014-05-23 23:02:32	31.8287	30.5967	31.0817
2014-05-24 00:02:32	37.1562	29.911	31.6809	30.131	29.2361	30.3068	32.353	33.2362	30.2463	30.6111	29.2895	29.8269		2014-05-24 00:02:32	31.8124	30.5994	31.0844
2014-05-24 01:02:32	37.1398	29.9055	31.6699	30.131	29.2181	30.3068	32.353	33.2417	30.2463	30.5946	29.2895	29.8269		2014-05-24 01:02:32	31.7997	30.5981	31.083
2014-05-24 02:02:32	37.1453	29.911	31.6809	30.1255	29.2121	30.2971	32.353	33.2307	30.2518	30.676	29.2895	29.8269		2014-05-24 02:02:32	31.8213	30.597	31.0817
2014-05-24 03:02:32	37.1288	29.9	31.6864	30.1201	29.2121	30.2971	32.353	33.2252	30.2518	30.6705	29.2895	29.8209		2014-05-24 03:02:32	31.8158	30.5928	31.0803
2014-05-24 04:02:32	37.1343	29.911	31.6919	30.1201	29.2121	30.2971	32.353	33.2472	30.2518	30.676	29.2895	29.8269		2014-05-24 04:02:32	31.8185	30.597	31.0872
2014-05-24 05:02:32	37.1233	29.9055	31.6864	30.1201	29.2061	30.2971	32.353	33.2307	30.2079	30.6705	29.2895	29.8209		2014-05-24 05:02:32	31.8019	30.5941	31.0817
2014-05-24 06:02:32	37.1123	29.889	31.6864	30.1255	29.1941	30.2851	32.3146	33.2087	30.2463	30.676	29.2775	29.8089		2014-05-24 06:02:32	31.8072	30.5744	31.0745
2014-05-24 07:02:32	37.1068	29.8616	31.6292	30.1036	29.1881	30.249	32.3036	33.2032	30.2079	30.6595	29.2353	29.7788		2014-05-24 07:02:32	31.7906	30.5482	31.0428
2014-05-24 08:02:32	37.0739	29.8341	31.5863	30.0871	29.1761	30.2008	32.3091	33.1483	30.1695	30.632	29.2232	29.7368		2014-05-24 08:02:32	31.7628	30.5202	31.0112
2014-05-24 09:02:32	37.0903	29.7738	31.5589	30.0816	29.1401	30.1827	32.2981	33.0724	30.1146	30.6155	29.2111	29.6887		2014-05-24 09:02:32	31.7401	30.4858	30.981
2014-05-24 10:02:32	37.0739	29.7409	31.5424	30.0597	29.1461	30.1646	32.3311	33.0372	30.0761	30.61	29.2172	29.6767		2014-05-24 10:02:32	31.7265	30.4783	30.9641
2014-05-24 11:02:32	37.0574	29.7244	31.5314	30.0487	29.1641	30.1707	32.3201	33.0372	30.0816	30.588	29.2111	29.6707		2014-05-24 11:02:32	31.7228	30.4714	30.9571
2014-05-24 12:02:32	37.0793	29.7189	31.5204	30.0542	29.1701	30.1707	32.3695	33.0581	30.0553	30.5616	29.2111	29.6587		2014-05-24 12:02:32	31.7166	30.4794	30.961
2014-05-24 13:02:32	37.0958	29.709	31.5259	30.0652	29.1761	30.1526	32.3915	33.0669	30.0761	30.5605	29.2232	29.6647		2014-05-24 13:02:32	31.7271	30.4794	30.9703
2014-05-24 14:02:32	37.0695	29.7079	31.5424	30.0432	29.2061	30.1586	32.4189	33.0581	30.0816	30.5605	29.2353	29.6707		2014-05-24 14:02:32	31.7294	30.489	30.9697
2014-05-24 15:02:32	36.9684	29.7189	31.5479	30.0059	29.2121	30.1466	32.4464	33.0669	30.0706	30.4879	29.2353	29.6707		2014-05-24 15:02:32	31.6848	30.4956	30.964
2014-05-24 16:02:32	36.9684	29.7354	31.5534	30.0432	29.1941	30.1586	32.4673	33.0933	30.0981	30.5286	29.2292	29.6827		2014-05-24 16:02:32	31.6973	30.511	30.9798
2014-05-24 17:02:32	36.9904	29.7518	31.5699	30.0322	29.1881	30.1526	32.5519	33.1263	30.1091	30.5451	29.2473	29.7187		2014-05-24 17:02:32	31.7082	30.5438	30.9939
2014-05-24 18:02:32	37.0068	29.7628	31.6028	30.0102	29.1701	30.1707	32.5958	33.1373	30.142	30.5715	29.2594	29.7308		2014-05-24 18:02:32	31.7226	30.565	31.0024
2014-05-24 19:02:32	37.0068	29.7848	31.5973	29.9751	29.1305	30.1767	32.6453	33.1208	30.1585	30.5605	29.2654	29.7308		2014-05-24 19:02:32	31.7141	30.5844	30.9897
2014-05-24 20:02:32	36.9739	29.8067	31.6083	29.9597	29.1209	30.2008	32.6727	33.1208	30.164	30.5495	29.2714	29.7428		2014-05-24 20:02:32	31.7021	30.6057	30.9901
2014-05-24 21:02:32	36.9849	29.7957	31.6248	29.9542	29.1029	30.1827	32.6562	33.1263	30.164	30.5605	29.2654	29.7368		2014-05-24 21:02:32	31.7031	30.5929	30.9927
2014-05-24 22:02:32	36.9684	29.7902	31.6193	29.9378	29.0729	30.1707	32.6562	33.1263	30.1585	30.5605	29.2594	29.7308		2014-05-24 22:02:32	31.6901	30.587	30.9857
2014-05-24 23:02:32	36.9629	29.7793	31.6193	29.9268	29.0669	30.1767	32.6562	33.1208	30.1585	30.566	29.2473	29.7248		2014-05-24 23:02:32	31.6886	30.5842	30.9786
2014-05-25 00:02:32	36.9574	29.7848	31.6083	29.9323	29.0729	30.1526	32.6562	33.1208	30.164	30.5605	29.2473	29.7308		2014-05-25 00:02:32	31.6887	30.5811	30.9772
2014-05-25 01:02:32	36.9519	29.7902	31.6248	29.9378	29.0729	30.1767	32.6562	33.1153	30.164	30.544	29.2413	29.7308		2014-05-25 01:02:32	31.6832	30.5885	30.9798
2014-05-25 02:02:32	36.9519	29.7902	31.6248	29.9323	29.0729	30.1767	32.6508	33.1043	30.164	30.5495	29.2473	29.7308		2014-05-25 02:02:32	31.6846	30.5871	30.9772
2014-05-25 03:02:32	36.9409	29.7902	31.6248	29.9268	29.0609	30.1767	32.6562	33.1098	30.164	30.544	29.2534	29.7308		2014-05-25 03:02:32	31.6775	30.5885	30.9787
2014-05-25 04:02:32	36.9354	29.7902	31.6248	29.9268	29.0549	30.1767	32.6398	33.1043	30.164	30.544	29.2534	29.7248		2014-05-25 04:02:32	31.6746	30.5829	30.9773
2014-05-25 05:02:32	36.9189	29.7902	31.6248	29.9213	29.0489	30.1646	32.6508	33.0933	30.164	30.544	29.2413	29.7308		2014-05-25 05:02:32	31.669	30.5841	30.9702
2014-05-25 06:02:32	36.9025	29.7902	31.6083	29.9103	29.0369	30.1466	32.6233	33.0988	30.1475	30.533	29.2292	29.7127		2014-05-25 06:02:32	31.655	30.5682	30.9617
2014-05-25 07:02:32	36.9025	29.7573	31.5644	29.8993	29.001	30.0984	32.6123	33.046	30.1255	30.5033	29.193	29.6827		2014-05-25 07:02:32	31.6331	30.5377	30.9257
2014-05-25 08:02:32	36.8585	29.6937	31.5369	29.8115	28.935	30.0502	32.5903	32.9493	30.0432	30.4714	29.181	29.6166		2014-05-25 08:02:32	31.577	30.4877	30.8697
2014-05-25 09:02:32	36.8365	29.619	31.5094	29.7456	28.917	30.0032	32.5519	32.8889	29.9938	30.4604	29.1629	29.5721		2014-05-25 09:02:32	31.5519	30.4366	30.8267
2014-05-25 10:02:32	36.853	29.5971	31.4874	29.7193	28.929	29.9345	32.5684	32.8999	29.9883	30.4604	29.1568	29.5673		2014-05-25 10:02:32	31.5577	30.4168	30.8158
2014-05-25 11:02:32	36.864	29.5916	31.4874	29.7511	28.947	29.9526	32.5903	32.9053	29.9894	30.4604	29.1568	29.5673		2014-05-25 11:02:32	31.5652	30.4255	30.8252
2014-05-25 12:02:32	36.8805	29.6135	31.4819	29.7786	28.959	29.9767	32.6013	32.9493	29.9839	30.4879	29.1689	29.5865		2014-05-25 12:02:32	31.5778	30.4445	30.8447
2014-05-25 13:02:32	36.908	29.619	31.4599	29.8115	28.965	29.9707	32.6398	32.9548	29.9883	30.4769	29.1689	29.5721		2014-05-25 13:02:32	31.5845	30.4504	30.8488
2014-05-25 14:02:32	36.8915	29.619	31.4654	29.8005	28.953	29.9767	32.6343	32.9493	29.9839	30.4714	29.1629	29.5769		2014-05-25 14:02:32	31.5749	30.4517	30.8445
2014-05-25 15:02:32	36.8475	29.6135	31.4654	29.8005	28.935	29.9647	32.6508	32.9493	29.9839	30.4439	29.1568	29.5865		2014-05-25 15:02:32	31.5526	30.4539	30.843
2014-05-25 16:02:32	36.8036	29.6135	31.3896	29.784	28.905	29.9767	32.6508	32.9548	29.9751	30.4329	29.0965	29.5469		2014-05-25 16:02:32	31.5292	30.447	30.8062
2014-05-25 17:02:32	36.8091	29.641	31.3522	29.7895	28.875	29.9936	32.6947	32.9603	29.9938	30.4549	29.0965	29.5312		2014-05-25 17:02:32	31.5332	30.4651	30.7996
2014-05-25 18:02:32	36.8256	29.6838	31.3995	29.7731	28.881	30.008	32.7277	32.9603	30.0048	30.4604	29.0965	29.5433		2014-05-25 18:02:32	31.5429	30.4907	30.8073
2014-05-25 19:02:32	36.842	29.6717	31.3995	29.7731	28.857	30.0321	32.7661	32.9823	30.0487	30.4604	29.1267	29.5553		2014-05-25 19:02:32	31.552	30.5063	30.8204
2014-05-25 20:02:32	36.8365	29.7134	31.4105	29.7731	28.851	30.0321	32.7881	32.9823	30.0706	30.4604	29.1327	29.5613		2014-05-25 20:02:32	31.5547	30.5237	30.8246
2014-05-25 21:02:32	36.8146	29.7134	31.427	29.7676	28.833	30.0381	32.7771	32.9768	30.0761	30.4604	29.1267	29.5673		2014-05-25 21:02:32	31.546	30.524	30.8245
2014-05-25 22:02:32	36.8146	29.7189	31.427	29.7731	28.833	30.0321	32.7826	32.9878	30.0652	30.4604	29.1267	29.5613		2014-05-25 22:02:32	31.5433	30.5237	30.8286
2014-05-25 23:02:32	36.8091	29.7189	31.4325	29.7566	28.8138	30.0321	32.7771	32.9658	30.0761	30.4604	29.1206	29.5553		2014-05-25 23:02:32	31.5399	30.5209	30.8189
2014-05-26 00:02:32	36.7926	29.6926	31.4325	29.7511	28.8138	30.0321	32.7716	32.9603	30.0706	30.4604	29.1206	29.5493		2014-05-26 00:02:32	31.5344	30.5114	30.8161
2014-05-26 01:02:32	36.7926	29.7079	31.427	29.7566	28.8138	30.0261	32.7661	32.9768	30.0761	30.4384	29.1206	29.5553		2014-05-26 01:02:32	31.5302	30.5139	30.8202
2014-05-26 02:02:32	36.7871	29.7079	31.4325	29.7566	28.8078	30.0321	32.7661	32.9768	30.0761	30.4384	29.1206	29.5613		2014-05-26 02:02:32	31.5274	30.5169	30.8216
2014-05-26 03:02:32	36.7816	29.7079	31.438	29.7401	28.7898	30.0261	32.7661	32.9878	30.0761	30.4384	29.1206	29.5433		2014-05-26 03:02:32	31.5215	30.5109	30.8216
2014-05-26 04:02:32	36.7706	29.7134	31.4489	29.7511	28.7898	30.0141	32.7661	32.9823	30.0816	30.4384	29.1206	29.5433		2014-05-26 04:02:32	31.5201	30.5092	30.8257
2014-05-26 05:02:32	36.7607	29.7024	31.438	29.7401	28.7898	30.008	32.7606	32.9658	30.0761	30.4384	29.1206	29.5433		2014-05-26 05:02:32	31.5163	30.5036	30.8161
2014-05-26 06:02:32	36.7563	29.6882	31.405	29.7401	28.7599	29.9876	32.7167	32.9328	30.0652	30.4219	29.0784	29.5312		2014-05-26 06:02:32	31.5008	30.4809	30.7891
2014-05-26 07:02:32	36.7311	29.5696	31.3643	29.6874	28.7119	29.8623	32.6453	32.8339	29.9949	30.3779	29.029	29.4591		2014-05-26 07:02:32	31.4539	30.3841	30.7286
2014-05-26 08:02:32	36.6652	29.5038	31.3434	29.5688	28.6699	29.796	32.5684	32.7723	29.9323	30.3504	29.0048	29.393		2014-05-26 08:02:32	31.4044	30.3153	30.6724
2014-05-26 09:02:32	36.6212	29.4709	31.3434	29.5688	28.6819	29.802	32.5684	32.7767	29.9048	30.3724	28.9988	29.369		2014-05-26 09:02:32	31.3951	30.3026	30.6719
2014-05-26 10:02:32	36.6487	29.4654	31.3214	29.5853	28.7059	29.8322	32.5739	32.8119	29.9048	30.3999	29.0229	29.375		2014-05-26 10:02:32	31.4148	30.3116	30.6854
2014-05-26 11:02:32	36.6377	29.4873	31.3214	29.6457	28.7419	29.8683	32.5958	32.8284	29.9158	30.4219	29.029	29.393		2014-05-26 11:02:32	31.4293	30.3361	30.7061
2014-05-26 12:02:32	36.6981	29.5093	31.2995	29.6622	28.7719	29.8743	32.6013	32.8449	29.9323	30.4384	29.029	29.393		2014-05-26 12:02:32	31.4602	30.3445	30.7089
2014-05-26 13:02:32	36.7256	29.5312	31.2995	29.672	28.7898	29.8683	32.6013	32.8504	29.9213	30.4274	29.035	29.399		2014-05-26 13:02:32	31.466	30.35	30.7142
2014-05-26 14:02:32	36.7311	29.5312	31.2995	29.6764	28.7898	29.8562	32.6178	32.8449	29.9323	30.4219	29.029	29.4171		2014-05-26 14:02:32	31.4688	30.3556	30.7124
2014-05-26 15:02:32	36.7036	29.5312	31.3105	29.6567	28.7898	29.8442	32.5958	32.8229	29.9268	30.3889	29.0169	29.4231		2014-05-26 15:02:32	31.4523	30.3486	30.7017
2014-05-26 16:02:32	36.6761	29.5202	31.2885	29.6237	28.7839	29.8322	32.5793	32.7438	29.9048	30.3229	29.0048	29.399		2014-05-26 16:02:32	31.4219	30.3327	30.6652
2014-05-26 17:02:32	36.6816	29.4928	31.2775	29.6347	28.7719	29.7779	32.5046	32.7504	29.9158	30.3449	29.0048	29.399		2014-05-26 17:02:32	31.4286	30.2936	30.6668
2014-05-26 18:02:32	36.7036	29.5202	31.294	29.6292	28.7659	29.802	32.52	32.7811	29.9158	30.3724	29.0048	29.399		2014-05-26 18:02:32	31.4394	30.3103	30.6773
2014-05-26 19:02:32	36.7036	29.5532	31.305	29.6237	28.7599	29.8261	32.5409	32.8064	29.9542	30.3669	29.0048	29.4171		2014-05-26 19:02:32	31.4462	30.3343	30.685
2014-05-26 20:02:32	36.6926	29.5751	31.316	29.6237	28.7299	29.8322	32.5464	32.8064	29.9707	30.3724	29.0169	29.4231		2014-05-26 20:02:32	31.4414	30.3442	30.6907
2014-05-26 21:02:32	36.6707	29.5696	31.3214	29.6182	28.7179	29.8261	32.5519	32.8119	29.9707	30.3724	29.0048	29.4231		2014-05-26 21:02:32	31.4329	30.3427	30.6891
2014-05-26 22:02:32	36.6597	29.5587	31.3379	29.6072	28.7119	29.8201	32.5409	32.7954	29.9707	30.3724	29.0048	29.4231		2014-05-26 22:02:32	31.4287	30.3357	30.6864
2014-05-26 23:02:32	36.6322	29.5641	31.3379	29.6127	28.6939	29.8201	32.5409	32.8009	29.9751	30.3724	29.0048	29.4231		2014-05-26 23:02:32	31.4184	30.3371	30.6891
2014-05-27 00:02:32	36.6432	29.5587	31.3324	29.6018	28.6939	29.8201	32.5409	32.8119	29.9751	30.3724	29.0048	29.4231		2014-05-27 00:02:32	31.4212	30.3357	30.6877
2014-05-27 01:02:32	36.6432	29.5751	31.3324	29.6018	28.6939	29.8201	32.5464	32.8009	29.9751	30.3669	29.0048	29.4231		2014-05-27 01:02:32	31.4198	30.3412	30.685
2014-05-27 02:02:32	36.6322	29.5751	31.3489	29.6018	28.6699	29.8201	32.5464	32.8009	29.9839	30.3559	29.0048	29.4231		2014-05-27 02:02:32	31.4105	30.3412	30.6891
2014-05-27 03:02:32	36.6322	29.5751	31.3489	29.6018	28.6699	29.8201	32.5409	32.8064	29.9751	30.3559	29.0048	29.4171		2014-05-27 03:02:32	31.4083	30.3383	30.6905
2014-05-27 04:02:32	36.6102	29.5751	31.3434	29.5908	28.6699	29.802	32.5409	32.7899	29.9883	30.3504	29.0048	29.405		2014-05-27 04:02:32	31.4047	30.3308	30.6822
2014-05-27 05:02:32	36.6047	29.5587	31.316	29.5908	28.6519	29.796	32.5354	32.7855	29.9707	30.3449	28.9807	29.4171		2014-05-27 05:02:32	31.3931	30.3268	30.6682
2014-05-27 06:02:32	36.5498	29.5312	31.294	29.5798	28.6099	29.7189	32.4948	32.7119	29.9323	30.2955	28.9324	29.363		2014-05-27 06:02:32	31.3469	30.277	30.6295
2014-05-27 07:02:32	36.4641	29.3973	31.2665	29.4755	28.5559	29.6081	32.3915	32.602	29.806	30.257	28.8842	29.2752		2014-05-27 07:02:32	31.2708	30.168	30.557
2014-05-27 08:02:32	36.4224	29.3545	31.25	29.4206	28.5619	29.596	32.3695	32.5965	29.7566	30.2471	28.8842	29.2536		2014-05-27 08:02:32	31.247	30.1434	30.5378
2014-05-27 09:02:32	36.4333	29.3271	31.228	29.4535	28.5979	29.6262	32.3585	32.6295	29.7676	30.2625	28.8842	29.2356		2014-05-27 09:02:32	31.2653	30.1368	30.5488
2014-05-27 10:02:32	36.4608	29.349	31.217	29.4974	28.6279	29.6731	32.4025	32.6569	29.8005	30.3065	28.9083	29.2596		2014-05-27 10:02:32	31.2989	30.1711	30.5699
2014-05-27 11:02:32	36.5004	29.382	31.195	29.5249	28.6639	29.7069	32.408	32.6514	29.817	30.3284	28.9204	29.2692		2014-05-27 11:02:32	31.3274	30.1915	30.5729
2014-05-27 12:02:32	36.5608	29.4072	31.1895	29.5688	28.6999	29.7177	32.4299	32.6899	29.8335	30.3339	28.9324	29.2849		2014-05-27 12:02:32	31.357	30.2099	30.5952
2014-05-27 13:02:32	36.5773	29.4379	31.1895	29.5578	28.7179	29.7237	32.4464	32.6899	29.8389	30.3284	28.9324	29.2969		2014-05-27 13:02:32	31.3656	30.2262	30.5924
2014-05-27 14:02:32	36.5992	29.4434	31.1731	29.5523	28.7299	29.7177	32.4519	32.6789	29.8389	30.3229	28.9204	29.3029		2014-05-27 14:02:32	31.3728	30.229	30.5812
2014-05-27 15:02:32	36.5718	29.4434	31.1566	29.5359	28.7239	29.7237	32.4409	32.6459	29.8389	30.312	28.9143	29.3089		2014-05-27 15:02:32	31.3616	30.2292	30.5632
2014-05-27 16:02:32	36.5718	29.4544	31.1456	29.5249	28.7179	29.7237	32.4135	32.6569	29.8225	30.301	28.8782	29.3029		2014-05-27 16:02:32	31.3533	30.2236	30.5514
2014-05-27 17:02:32	36.5608	29.4599	31.1126	29.5304	28.6639	29.7177	32.408	32.6514	29.817	30.2955	28.8661	29.274		2014-05-27 17:02:32	31.3343	30.2149	30.5401
2014-05-27 18:02:32	36.5553	29.4873	31.1181	29.5139	28.6699	29.7237	32.408	32.6569	29.8005	30.3065	28.8782	29.2476		2014-05-27 18:02:32	31.333	30.2167	30.5418
2014-05-27 19:02:32	36.5553	29.4983	31.1236	29.5084	28.6579	29.7237	32.4135	32.6624	29.784	30.301	28.8842	29.2596		2014-05-27 19:02:32	31.3245	30.2238	30.5447
2014-05-27 20:02:32	36.5333	29.4983	31.1181	29.4919	28.6339	29.7237	32.408	32.6624	29.7895	30.29	28.8782	29.2416		2014-05-27 20:02:32	31.3117	30.2179	30.5377
2014-05-27 21:02:32	36.5168	29.4873	31.1181	29.4645	28.6159	29.6996	32.4025	32.6459	29.795	30.2845	28.8782	29.2356		2014-05-27 21:02:32	31.3031	30.2063	30.5267
2014-05-27 22:02:32	36.5004	29.4873	31.1236	29.4919	28.6039	29.6996	32.4135	32.6624	29.795	30.2845	28.8842	29.2356		2014-05-27 22:02:32	31.2959	30.209	30.5405
2014-05-27 23:02:32	36.4894	29.4873	31.1346	29.4755	28.5919	29.6996	32.408	32.6185	29.795	30.2845	28.8782	29.2356		2014-05-27 23:02:32	31.2902	30.2076	30.5267
2014-05-28 00:02:32	36.485	29.4873	31.1346	29.47	28.5919	29.6996	32.4025	32.6404	29.795	30.279	28.8842	29.2356		2014-05-28 00:02:32	31.2877	30.2063	30.5323
2014-05-28 01:02:32	36.4663	29.4763	31.1291	29.3734	28.5799	29.6996	32.397	32.635	29.795	30.2845	28.8721	29.2356		2014-05-28 01:02:32	31.2814	30.2021	30.5024
2014-05-28 02:02:32	36.4608	29.4709	31.1291	29.47	28.5739	29.6852	32.4025	32.6404	29.795	30.2845	28.8842	29.2356		2014-05-28 02:02:32	31.2786	30.1985	30.5309
2014-05-28 03:02:32	36.4553	29.4709	31.1346	29.47	28.5739	29.6852	32.4135	32.635	29.7895	30.2625	28.8842	29.2356		2014-05-28 03:02:32	31.2703	30.2013	30.5309
2014-05-28 04:02:32	36.4498	29.4873	31.1401	29.47	28.5559	29.6996	32.4135	32.6295	29.795	30.2625	28.8782	29.2356		2014-05-28 04:02:32	31.2658	30.209	30.5294
2014-05-28 05:02:32	36.4333	29.4763	31.0928	29.4645	28.538	29.6743	32.4025	32.5965	29.7895	30.2515	28.842	29.2236		2014-05-28 05:02:32	31.2531	30.1942	30.4989
2014-05-28 06:02:32	36.34	29.4171	31.0928	29.4272	28.4648	29.5418	32.3365	32.5206	29.7083	30.2009	28.7997	29.1514		2014-05-28 06:02:32	31.1785	30.1117	30.4601
2014-05-28 07:02:32	36.2631	29.2887	31.0928	29.3261	28.4588	29.4816	32.2706	32.491	29.6512	30.2009	28.7635	29.1034		2014-05-28 07:02:32	31.1435	30.0361	30.4184
2014-05-28 08:02:32	36.2576	29.2722	31.0675	29.3261	28.4708	29.4455	32.2651	32.48	29.6512	30.2064	28.7696	29.0913		2014-05-28 08:02:32	31.1465	30.0185	30.4108
2014-05-28 09:02:32	36.296	29.2887	31.0565	29.3635	28.5104	29.5057	32.2761	32.5305	29.6665	30.2174	28.7816	29.0974		2014-05-28 09:02:32	31.1726	30.042	30.433
2014-05-28 10:02:32	36.351	29.3161	31.062	29.4206	28.544	29.5479	32.2871	32.558	29.7017	30.2229	28.8178	29.1334		2014-05-28 10:02:32	31.2049	30.0711	30.4646
2014-05-28 11:02:32	36.4004	29.3545	31.0565	29.4535	28.5859	29.5599	32.3036	32.569	29.7127	30.2317	28.8359	29.1394		2014-05-28 11:02:32	31.2327	30.0894	30.4787
2014-05-28 12:02:32	36.4443	29.36	31.0401	29.4645	28.6159	29.5599	32.3091	32.58	29.7401	30.2306	28.848	29.1635		2014-05-28 12:02:32	31.2577	30.0981	30.4831
2014-05-28 13:02:32	36.4696	29.3655	31.0181	29.459	28.6159	29.5539	32.3201	32.58	29.7291	30.2273	28.8359	29.1635		2014-05-28 13:02:32	31.2605	30.1007	30.4732
2014-05-28 14:02:32	36.4553	29.371	31.0181	29.448	28.6099	29.5659	32.3256	32.5525	29.7236	30.2009	28.8239	29.1695		2014-05-28 14:02:32	31.2474	30.108	30.4606
2014-05-28 15:02:32	36.4443	29.371	31.0181	29.448	28.6219	29.584	32.3091	32.536	29.7072	30.1789	28.8118	29.1635		2014-05-28 15:02:32	31.2381	30.1069	30.4535
2014-05-28 16:02:32	36.4224	29.382	31.0071	29.2932	28.6039	29.5659	32.2926	32.5096	29.6962	30.1734	28.7877	29.1635		2014-05-28 16:02:32	31.224	30.101	30.3994
2014-05-28 17:02:32	36.4224	29.4039	31.0071	29.3371	28.5979	29.578	32.2871	32.4954	29.7072	30.1129	28.7937	29.1575		2014-05-28 17:02:32	31.2101	30.1066	30.4083
2014-05-28 18:02:32	36.4114	29.3984	31.0016	29.3206	28.5799	29.578	32.2816	32.4844	29.7127	30.1239	28.7997	29.1514		2014-05-28 18:02:32	31.207	30.1024	30.4016
2014-05-28 19:02:32	36.3894	29.3984	31.0016	29.3152	28.5679	29.578	32.2871	32.5085	29.7291	30.1129	28.7997	29.1575		2014-05-28 19:02:32	31.1998	30.1052	30.4063
2014-05-28 20:02:32	36.3674	29.371	31.0126	29.3042	28.55	29.5599	32.2761	32.514	29.7236	30.1184	28.7877	29.1394		2014-05-28 20:02:32	31.1899	30.0866	30.4046
2014-05-28 21:02:32	36.3674	29.382	31.0181	29.2987	28.532	29.5539	32.2871	32.5085	29.7291	30.1129	28.7877	29.1394		2014-05-28 21:02:32	31.1854	30.0906	30.4032
2014-05-28 22:02:32	36.351	29.3765	31.0181	29.2987	28.526	29.5539	32.2871	32.5085	29.7291	30.1129	28.7877	29.1394		2014-05-28 22:02:32	31.1797	30.0892	30.4032
2014-05-28 23:02:32	36.3455	29.382	31.0181	29.2932	28.5068	29.5358	32.2871	32.5042	29.7291	30.1129	28.7877	29.1394		2014-05-28 23:02:32	31.1736	30.0861	30.4008
2014-05-29 00:02:32	36.329	29.371	31.0291	29.2877	28.5116	29.5358	32.2761	32.4954	29.7236	30.1074	28.7877	29.1334		2014-05-29 00:02:32	31.1679	30.0791	30.3999
2014-05-29 01:02:32	36.3125	29.3655	31.0291	29.2767	28.5068	29.5298	32.2761	32.491	29.7291	30.1074	28.7877	29.1154		2014-05-29 01:02:32	31.164	30.0717	30.3961
2014-05-29 02:02:32	36.3125	29.3435	31.0181	29.2767	28.5008	29.5238	32.2706	32.458	29.7291	30.0964	28.7877	29.1154		2014-05-29 02:02:32	31.1597	30.0633	30.3851
2014-05-29 03:02:32	36.3015	29.3545	31.0181	29.2767	28.4888	29.5117	32.2816	32.48	29.7291	30.0909	28.7877	29.1154		2014-05-29 03:02:32	31.1526	30.0658	30.3906
2014-05-29 04:02:32	36.2905	29.3655	31.0236	29.2767	28.4828	29.5117	32.2761	32.48	29.7236	30.0964	28.7877	29.1274		2014-05-29 04:02:32	31.1483	30.0702	30.392
2014-05-29 05:02:32	36.2795	29.349	30.9576	29.2602	28.4708	29.4816	32.2596	32.425	29.7017	30.0799	28.7479	29.0853		2014-05-29 05:02:32	31.133	30.0439	30.3477
2014-05-29 06:02:32	36.184	29.2777	30.9686	29.1779	28.4048	29.3708	32.1981	32.3426	29.6237	30.0084	28.708	29.0433		2014-05-29 06:02:32	31.0552	29.9725	30.2993
2014-05-29 07:02:32	36.1466	29.2009	30.9741	29.1395	28.3868	29.3913	32.1432	32.3261	29.5853	30.0249	28.702	29.0192		2014-05-29 07:02:32	31.0359	29.9386	30.2854
2014-05-29 08:02:32	36.1246	29.1844	30.9631	29.1614	28.3988	29.4274	32.1707	32.3591	29.6127	30.0579	28.7141	29.0312		2014-05-29 08:02:32	31.0485	29.9534	30.2994
2014-05-29 09:02:32	36.2466	29.2612	30.9851	29.2328	28.4528	29.5177	32.2146	32.4085	29.6676	30.0909	28.7587	29.0793		2014-05-29 09:02:32	31.1145	30.0182	30.3463
2014-05-29 10:02:32	36.285	29.2667	30.9686	29.2438	28.4588	29.5177	32.2036	32.436	29.6676	30.1019	28.7647	29.0673		2014-05-29 10:02:32	31.1283	30.0138	30.3533
2014-05-29 11:02:32	36.307	29.2996	30.9796	29.2548	28.4708	29.5117	32.2201	32.4855	29.6962	30.1074	28.7877	29.0733		2014-05-29 11:02:32	31.1453	30.0262	30.3769
2014-05-29 12:02:32	36.2905	29.2777	30.9741	29.2328	28.4768	29.5238	32.23	32.4954	29.6907	30.0964	28.7877	29.0613		2014-05-29 12:02:32	31.1386	30.0232	30.3725
2014-05-29 13:02:32	36.285	29.3435	31.0236	29.2822	28.4828	29.5298	32.2706	32.5635	29.7236	30.1184	28.8118	29.1034		2014-05-29 13:02:32	31.1525	30.0618	30.4203
2014-05-29 14:02:32	36.307	29.3051	31.0126	29.2548	28.4408	29.4937	32.2443	32.5855	29.6918	30.0964	28.7816	29.0673		2014-05-29 14:02:32	31.134	30.0276	30.4086
2014-05-29 15:02:32	36.296	29.2667	30.9796	29.2218	28.3928	29.5057	32.2344	32.6075	29.6863	30.1019	28.7756	29.0325		2014-05-29 15:02:32	31.1193	30.0098	30.3961
2014-05-29 16:02:32	36.2422	29.2667	30.9521	29.2657	28.3508	29.4816	32.1652	32.613	29.6611	30.0744	28.7237	28.9663		2014-05-29 16:02:32	31.0821	29.97	30.3886
2014-05-29 17:02:32	36.1686	29.2063	30.9356	29.2767	28.3868	29.4876	32.1487	32.5965	29.5523	30.0194	28.696	28.9772		2014-05-29 17:02:32	31.0318	29.955	30.3762
2014-05-29 18:02:32	36.1741	29.2283	30.9301	29.2877	28.4108	29.4816	32.1597	32.6514	29.5743	30.0414	28.702	28.9952		2014-05-29 18:02:32	31.0502	29.9662	30.3928
2014-05-29 19:02:32	36.1796	29.2612	30.9411	29.2987	28.4228	29.5057	32.1816	32.6954	29.6127	30.0524	28.7382	29.0132		2014-05-29 19:02:32	31.0669	29.9904	30.4184
2014-05-29 20:02:32	36.1851	29.2722	30.9686	29.2987	28.4108	29.5117	32.1816	32.7064	29.6237	30.0469	28.7442	29.0192		2014-05-29 20:02:32	31.0666	29.9962	30.4295
2014-05-29 21:02:32	36.1631	29.2722	30.9686	29.2877	28.3988	29.5057	32.1816	32.7064	29.6237	30.0469	28.7442	29.0192		2014-05-29 21:02:32	31.0581	29.9947	30.4267
2014-05-29 22:02:32	36.1466	29.2612	30.9741	29.2767	28.3808	29.4937	32.1816	32.7064	29.6237	30.0524	28.7382	29.0192		2014-05-29 22:02:32	31.0509	29.9889	30.4239
2014-05-29 23:02:32	36.1301	29.2667	30.9741	29.2767	28.3688	29.4876	32.1816	32.7119	29.6237	30.0469	28.7382	29.0132		2014-05-29 23:02:32	31.0424	29.9873	30.4252
2014-05-30 00:02:32	36.1466	29.2722	30.9741	29.2767	28.3628	29.4876	32.1761	32.7009	29.6237	30.0469	28.7382	29.0192		2014-05-30 00:02:32	31.045	29.9888	30.4225
2014-05-30 01:02:32	36.1411	29.2832	30.9851	29.2767	28.3628	29.4937	32.1816	32.6954	29.6237	30.0469	28.7442	29.0252		2014-05-30 01:02:32	31.0436	29.9959	30.4254
2014-05-30 02:02:32	36.1356	29.2667	30.9851	29.2767	28.3568	29.4937	32.1816	32.7064	29.6237	30.0469	28.7382	29.0192		2014-05-30 02:02:32	31.0408	29.9903	30.4266
2014-05-30 03:02:32	36.1246	29.2722	30.9796	29.2712	28.3448	29.4876	32.1816	32.7009	29.6237	30.0469	28.7261	29.0192		2014-05-30 03:02:32	31.035	29.9902	30.4195
2014-05-30 04:02:32	36.1136	29.2667	30.9741	29.2712	28.3388	29.4876	32.1707	32.6899	29.6237	30.0414	28.7201	29.0192		2014-05-30 04:02:32	31.0294	29.9861	30.4138
2014-05-30 05:02:32	36.1082	29.2722	30.9356	29.2657	28.3328	29.4635	32.1707	32.6404	29.6127	30.0304	28.702	28.9952		2014-05-30 05:02:32	31.021	29.9754	30.386
2014-05-30 06:02:32	36.0477	29.2173	30.9356	29.2108	28.2849	29.3587	32.1157	32.569	29.5414	29.9754	28.6477	28.9567		2014-05-30 06:02:32	30.9623	29.9121	30.3408
2014-05-30 07:02:32	35.9763	29.1328	30.9137	29.1449	28.2549	29.3419	32.0608	32.5745	29.4974	29.9754	28.6236	28.9219		2014-05-30 07:02:32	30.926	29.8643	30.3142
2014-05-30 08:02:32	35.9708	29.1229	30.8972	29.1504	28.2789	29.3816	32.0553	32.624	29.4919	29.9809	28.6236	28.9038		2014-05-30 08:02:32	30.9306	29.8659	30.3238
2014-05-30 09:02:32	36.0038	29.1273	30.8917	29.2053	28.3149	29.4093	32.0773	32.7009	29.5249	29.9919	28.6417	28.9038		2014-05-30 09:02:32	30.9589	29.8794	30.3599
2014-05-30 10:02:32	36.0642	29.157	30.8752	29.2328	28.3388	29.4334	32.0828	32.7669	29.5578	30.0029	28.6658	28.9279		2014-05-30 10:02:32	30.991	29.9003	30.3852
2014-05-30 11:02:32	36.1082	29.1844	30.8477	29.2493	28.3808	29.4334	32.1047	32.8119	29.5633	30.0194	28.6839	28.9339		2014-05-30 11:02:32	31.0179	29.9141	30.3982
2014-05-30 12:02:32	36.1466	29.1844	30.8422	29.2602	28.3928	29.4394	32.1047	32.8119	29.5688	30.0194	28.6779	28.9519		2014-05-30 12:02:32	31.0319	29.9201	30.3981
2014-05-30 13:02:32	36.1521	29.2009	30.8367	29.2712	28.3988	29.4154	32.1102	32.8174	29.5578	30.0139	28.6658	28.9459		2014-05-30 13:02:32	31.0307	29.9181	30.3978
2014-05-30 14:02:32	36.1466	29.2063	30.8422	29.2657	28.4048	29.4154	32.1047	32.8229	29.5578	29.9974	28.6598	28.9519		2014-05-30 14:02:32	31.0267	29.9196	30.3977
2014-05-30 15:02:32	36.1741	29.2118	30.8367	29.2493	28.4108	29.4154	32.0883	32.8229	29.5414	29.9974	28.6477	28.9519		2014-05-30 15:02:32	31.0309	29.9168	30.3892
2014-05-30 16:02:32	36.184	29.2283	30.7631	29.2053	28.4108	29.3648	32.0883	32.8229	29.5304	29.9919	28.6417	28.9519		2014-05-30 16:02:32	31.0293	29.9083	30.3583
2014-05-30 17:02:32	36.1884	29.2448	30.7532	29.2218	28.4048	29.366	32.0663	32.8559	29.5304	29.9919	28.6477	28.9399		2014-05-30 17:02:32	31.0289	29.9042	30.3696
2014-05-30 18:02:32	36.1982	29.2722	30.7477	29.2163	28.3988	29.372	32.0663	32.8724	29.5469	29.9974	28.6477	28.9279		2014-05-30 18:02:32	31.0353	29.9096	30.371
2014-05-30 19:02:32	36.1851	29.2777	30.7752	29.2163	28.3868	29.372	32.0773	32.8779	29.5578	29.9864	28.6598	28.9339		2014-05-30 19:02:32	31.029	29.9152	30.3823
2014-05-30 20:02:32	36.1631	29.2722	30.8026	29.2108	28.3628	29.372	32.0718	32.8779	29.5633	29.9809	28.6598	28.9279		2014-05-30 20:02:32	31.0175	29.911	30.3878
2014-05-30 21:02:32	36.1356	29.2667	30.8114	29.1834	28.3388	29.372	32.0773	32.8779	29.5633	29.9809	28.6598	28.9279		2014-05-30 21:02:32	31.0047	29.911	30.3831
2014-05-30 22:02:32	36.1356	29.2502	30.8026	29.168	28.3388	29.3539	32.0718	32.8779	29.5578	29.9754	28.6477	28.9099		2014-05-30 22:02:32	31.0019	29.8964	30.3741
2014-05-30 23:02:32	36.1136	29.2448	30.7971	29.1625	28.3208	29.3479	32.0718	32.8779	29.5633	29.9754	28.6477	28.9159		2014-05-30 23:02:32	30.9933	29.8951	30.3713
2014-05-31 00:02:32	36.0917	29.2502	30.8026	29.1834	28.3149	29.3479	32.0718	32.8559	29.5578	29.9754	28.6477	28.9099		2014-05-31 00:02:32	30.985	29.8949	30.3724
2014-05-31 01:02:32	36.0917	29.2502	30.807	29.1669	28.2969	29.3479	32.0718	32.8559	29.5688	29.9644	28.6477	28.9159		2014-05-31 01:02:32	30.9804	29.8964	30.3694
2014-05-31 02:02:32	36.0807	29.2502	30.8202	29.1669	28.2909	29.3479	32.0718	32.8559	29.5743	29.9754	28.6477	28.9279		2014-05-31 02:02:32	30.9803	29.8995	30.3727
2014-05-31 03:02:32	36.0642	29.2557	30.8257	29.1669	28.2849	29.3479	32.0773	32.8559	29.5414	29.9589	28.6477	28.9279		2014-05-31 03:02:32	30.9623	29.9022	30.3741
2014-05-31 04:02:32	36.0477	29.2502	30.8257	29.1504	28.2729	29.3479	32.0718	32.8559	29.4865	29.9589	28.6477	28.9159		2014-05-31 04:02:32	30.9415	29.8964	30.3699
2014-05-31 05:02:32	36.0477	29.2448	30.7916	29.1449	28.2609	29.3358	32.0663	32.7965	29.5633	29.9402	28.6176	28.8978		2014-05-31 05:02:32	30.953	29.8862	30.3377
2014-05-31 06:02:32	35.9489	29.169	30.7807	29.0824	28.2045	29.2274	32.0114	32.7504	29.4919	29.8919	28.5633	28.8437		2014-05-31 06:02:32	30.8843	29.8129	30.2942
2014-05-31 07:02:32	35.9038	29.101	30.7587	29.0231	28.1937	29.1973	31.9685	32.7559	29.448	29.9139	28.5331	28.8137		2014-05-31 07:02:32	30.8648	29.7701	30.2677
2014-05-31 08:02:32	35.8983	29.0516	30.7312	29.0286	28.2093	29.2335	31.9531	32.791	29.4425	29.9249	28.5271	28.8077		2014-05-31 08:02:32	30.8687	29.7615	30.2695
2014-05-31 09:02:32	35.9335	29.0516	30.7202	29.0725	28.2309	29.2816	31.9729	32.8449	29.4755	29.9457	28.5633	28.7957		2014-05-31 09:02:32	30.8964	29.7755	30.3002
2014-05-31 10:02:32	35.9983	29.0845	30.6982	29.1197	28.2789	29.3178	31.963	32.8944	29.5139	29.9589	28.5995	28.8137		2014-05-31 10:02:32	30.9375	29.7948	30.3279
2014-05-31 11:02:32	36.0587	29.1229	30.7037	29.1504	28.3029	29.2997	31.974	32.9108	29.5139	29.9699	28.6236	28.8317		2014-05-31 11:02:32	30.9614	29.8071	30.3471
2014-05-31 12:02:32	36.0752	29.1361	30.6872	29.1395	28.3149	29.3118	32.0059	32.9053	29.5084	29.9589	28.6055	28.8498		2014-05-31 12:02:32	30.9644	29.8259	30.3344
2014-05-31 13:02:32	36.0917	29.157	30.6927	29.134	28.3268	29.3178	32.0059	32.8834	29.5139	29.949	28.6236	28.8678		2014-05-31 13:02:32	30.9704	29.8371	30.3334
2014-05-31 14:02:32	36.0807	29.1405	30.6817	29.123	28.3388	29.3178	31.9949	32.8779	29.4865	29.9304	28.6055	28.8798		2014-05-31 14:02:32	30.9591	29.8332	30.322
2014-05-31 15:02:32	36.0752	29.146	30.6652	29.1449	28.3149	29.2816	31.9729	32.8614	29.4919	29.9194	28.5874	28.8738		2014-05-31 15:02:32	30.9503	29.8186	30.3147
2014-05-31 16:02:32	36.0587	29.1361	30.6378	29.0922	28.3208	29.2937	31.9465	32.8559	29.47	29.8589	28.5874	28.8618		2014-05-31 16:02:32	30.9271	29.8095	30.2933
2014-05-31 17:02:32	36.0477	29.1174	30.6268	29.1186	28.3089	29.2937	31.963	32.7976	29.4645	29.8809	28.5753	28.8558		2014-05-31 17:02:32	30.9255	29.8075	30.2796
2014-05-31 18:02:32	35.917	29.1262	30.6378	29.1054	28.2909	29.2816	31.963	32.8229	29.459	29.8974	28.5693	28.8317		2014-05-31 18:02:32	30.8911	29.8007	30.2838
2014-05-31 19:02:32	35.9082	29.1361	30.6488	29.1054	28.2669	29.2756	31.9619	32.8394	29.4535	29.8809	28.5753	28.8317		2014-05-31 19:02:32	30.8774	29.8013	30.2922
2014-05-31 20:02:32	35.9082	29.1273	30.6652	29.0835	28.2489	29.2756	31.9575	32.8339	29.4535	29.8754	28.5753	28.8317		2014-05-31 20:02:32	30.8715	29.798	30.2895
2014-05-31 21:02:32	35.8873	29.1174	30.6707	29.0835	28.2309	29.2756	31.9575	32.8394	29.4535	29.8754	28.5753	28.8137		2014-05-31 21:02:32	30.8618	29.7911	30.2922
2014-05-31 22:02:32	35.8654	29.1229	30.6762	29.078	28.2189	29.2756	31.9619	32.8339	29.47	29.8754	28.5753	28.8077		2014-05-31 22:02:32	30.8574	29.792	30.2909
2014-05-31 23:02:32	35.8434	29.1273	30.6872	29.078	28.2093	29.2756	31.9619	32.8284	29.47	29.8754	28.5753	28.8137		2014-05-31 23:02:32	30.8495	29.7946	30.2922
2014-06-01 00:02:32	35.8434	29.1229	30.7037	29.0615	28.1997	29.2756	31.9674	32.8339	29.47	29.8754	28.5753	28.8317		2014-06-01 00:02:32	30.8471	29.7994	30.2936
2014-06-01 01:02:32	35.8324	29.1273	30.7092	29.0615	28.1817	29.2636	31.9619	32.8394	29.4755	29.8754	28.5753	28.8197		2014-06-01 01:02:32	30.8412	29.7931	30.2964
2014-06-01 02:02:32	35.8104	29.1273	30.7092	29.056	28.1757	29.2756	31.9619	32.8394	29.4755	29.8754	28.5753	28.8317		2014-06-01 02:02:32	30.8342	29.7991	30.295
2014-06-01 03:02:32	35.8104	29.1273	30.7147	29.0615	28.1637	29.2636	31.9674	32.8339	29.4755	29.8589	28.5753	28.8197		2014-06-01 03:02:32	30.8271	29.7945	30.2964
2014-06-01 04:02:32	35.8049	29.1317	30.7202	29.045	28.1517	29.2636	31.9619	32.8339	29.4865	29.8534	28.5753	28.8257		2014-06-01 04:02:32	30.8241	29.7957	30.2936
2014-06-01 05:02:32	35.7939	29.1317	30.6817	29.0505	28.1457	29.2515	31.963	32.7965	29.481	29.8369	28.5512	28.8077		2014-06-01 05:02:32	30.8144	29.7885	30.27
2014-06-01 06:02:32	35.7115	29.079	30.6872	29.0121	28.0977	29.1612	31.9224	32.7229	29.4063	29.7929	28.4969	28.7656		2014-06-01 06:02:32	30.7521	29.732	30.2298
2014-06-01 07:02:32	35.6313	28.9857	30.6543	28.9297	28.0798	29.107	31.8674	32.7449	29.3536	29.7929	28.4607	28.7175		2014-06-01 07:02:32	30.7144	29.6694	30.1974
2014-06-01 08:02:32	35.6412	28.9363	30.6213	28.9462	28.0977	29.125	31.8564	32.7658	29.3591	29.7874	28.4547	28.7055		2014-06-01 08:02:32	30.7214	29.6558	30.197
2014-06-01 09:02:32	35.6786	28.9254	30.6103	28.9956	28.1337	29.1672	31.8674	32.8284	29.3755	29.8039	28.4728	28.6935		2014-06-01 09:02:32	30.7479	29.6634	30.2268
2014-06-01 10:02:32	35.7225	28.9583	30.6048	29.045	28.1637	29.1913	31.8784	32.8669	29.4041	29.8259	28.4969	28.6935		2014-06-01 10:02:32	30.7791	29.6804	30.2534
2014-06-01 11:02:32	35.7939	28.9748	30.5773	29.078	28.2045	29.1973	31.8949	32.8944	29.3942	29.8314	28.515	28.7115		2014-06-01 11:02:32	30.806	29.6946	30.2662
2014-06-01 12:02:32	35.8654	29.0022	30.5773	29.0944	28.2141	29.1792	31.8949	32.8999	29.4261	29.8204	28.5512	28.7236		2014-06-01 12:02:32	30.8315	29.7	30.2807
2014-06-01 13:02:32	35.8708	29.0241	30.5718	29.0889	28.2369	29.1792	31.8894	32.8999	29.3997	29.8204	28.5331	28.7476		2014-06-01 13:02:32	30.832	29.7101	30.2734
2014-06-01 14:02:32	35.8654	29.0241	30.5399	29.0835	28.2249	29.1552	31.9004	32.8724	29.4096	29.7984	28.521	28.7356		2014-06-01 14:02:32	30.8246	29.7038	30.2542
2014-06-01 15:02:32	35.8434	29.0296	30.4927	29.078	28.2309	29.1552	31.8894	32.8614	29.3723	29.7984	28.5029	28.7356		2014-06-01 15:02:32	30.8112	29.7024	30.2337
2014-06-01 16:02:32	35.8434	29.0296	30.5256	28.9297	28.2189	29.1082	31.8729	32.7493	29.3865	29.7489	28.439	28.6599		2014-06-01 16:02:32	30.7994	29.6676	30.1609
2014-06-01 17:02:32	35.8434	29.0461	30.53	28.9682	28.1625	29.0781	31.8125	32.7713	29.3261	29.7544	28.4294	28.649		2014-06-01 17:02:32	30.7716	29.6464	30.1747
2014-06-01 18:02:32	35.8379	29.0571	30.53	29.0011	28.1037	29.0829	31.7905	32.7811	29.2438	29.7654	28.4499	28.649		2014-06-01 18:02:32	30.7377	29.6449	30.1905
2014-06-01 19:02:32	35.7885	29.0626	30.5443	28.9901	28.0977	29.0829	31.8015	32.7811	29.2822	29.7544	28.4668	28.6442		2014-06-01 19:02:32	30.7307	29.6478	30.1956
2014-06-01 20:02:32	35.8049	29.0571	30.5498	28.9736	28.0738	29.0781	31.8015	32.7723	29.2822	29.7489	28.4607	28.6442		2014-06-01 20:02:32	30.7274	29.6452	30.1891
2014-06-01 21:02:32	35.772	29.0351	30.5553	28.9572	28.0558	29.0732	31.796	32.7723	29.2932	29.7434	28.4547	28.6322		2014-06-01 21:02:32	30.7161	29.6341	30.1849
2014-06-01 22:02:32	35.7555	29.0351	30.5553	28.9352	28.0438	29.0636	31.796	32.7614	29.2877	29.7434	28.4547	28.6262		2014-06-01 22:02:32	30.7076	29.6302	30.1766
2014-06-01 23:02:32	35.7445	29.0351	30.5608	28.9352	28.0318	29.0636	31.796	32.7614	29.2877	29.7434	28.4547	28.6202		2014-06-01 23:02:32	30.7018	29.6287	30.178
2014-06-02 00:02:32	35.728	29.0351	30.5608	28.9242	28.0198	29.0636	31.8015	32.7614	29.2877	29.7214	28.4547	28.6202		2014-06-02 00:02:32	30.6892	29.6301	30.1753
2014-06-02 01:02:32	35.7225	29.0516	30.5718	28.9242	28.0078	29.0636	31.8015	32.7559	29.2877	29.7214	28.4547	28.6382		2014-06-02 01:02:32	30.6849	29.6387	30.1766
2014-06-02 02:02:32	35.7061	29.0406	30.5828	28.9078	27.9898	29.0636	31.8125	32.7559	29.2987	29.7269	28.4547	28.6202		2014-06-02 02:02:32	30.6804	29.6342	30.1753
2014-06-02 03:02:32	35.7006	29.0406	30.5828	28.9133	27.9838	29.0636	31.8015	32.7559	29.2932	29.7214	28.4547	28.6262		2014-06-02 03:02:32	30.6747	29.633	30.1767
2014-06-02 04:02:32	35.6896	29.0406	30.5773	28.9023	27.9778	29.0636	31.7905	32.7504	29.2987	29.7214	28.445	28.6262		2014-06-02 04:02:32	30.6719	29.6302	30.1687
2014-06-02 05:02:32	35.6731	29.0351	30.5443	28.8858	27.9538	29.0395	31.796	32.7009	29.2877	29.6884	28.4173	28.6082		2014-06-02 05:02:32	30.6508	29.6197	30.1371
2014-06-02 06:02:32	35.6039	28.9748	30.5498	28.8386	27.9082	28.9552	31.7521	32.6404	29.2218	29.6609	28.369	28.5601		2014-06-02 06:02:32	30.5987	29.5605	30.0995
2014-06-02 07:02:32	35.5182	28.8661	30.4993	28.7639	27.8974	28.913	31.7026	32.6514	29.1889	29.6554	28.3389	28.524		2014-06-02 07:02:32	30.565	29.5014	30.0634
2014-06-02 08:02:32	35.5292	28.8463	30.4773	28.7749	27.9178	28.9371	31.6917	32.6899	29.1889	29.6719	28.3389	28.512		2014-06-02 08:02:32	30.5769	29.4968	30.0702
2014-06-02 09:02:32	35.5995	28.8507	30.4718	28.8331	27.9658	28.9913	31.7136	32.7713	29.2383	29.6829	28.3509	28.516		2014-06-02 09:02:32	30.6216	29.5179	30.1068
2014-06-02 10:09:46	35.6577	28.9089	30.4608	28.8968	25.7515	29.0275	31.7356	32.7899	29.2822	29.7049	28.4354	28.5601		2014-06-02 10:09:46	30.0991	29.558	30.1457
2014-06-02 11:09:46	35.7335	28.9418	30.4553	28.9297	28.0258	29.0455	31.7301	32.7954	29.2932	29.7104	28.4294	28.5661		2014-06-02 11:09:46	30.6907	29.5709	30.1525
2014-06-02 12:09:46	35.7445	28.9418	30.4278	28.9242	28.0498	29.0636	31.7246	32.8009	29.2932	29.6939	28.4354	28.5781		2014-06-02 12:09:46	30.6953	29.577	30.1471
2014-06-02 13:09:46	35.761	28.9693	30.4223	28.9023	28.0558	29.0576	31.7246	32.7855	29.2767	29.6939	28.4354	28.5962		2014-06-02 13:09:46	30.6968	29.5869	30.1364
2014-06-02 14:09:46	35.7225	28.9748	30.4278	28.9023	28.0498	29.0455	31.7136	32.7756	29.2383	29.6939	28.4233	28.6082		2014-06-02 14:09:46	30.6761	29.5855	30.1323
2014-06-02 15:09:46	35.75	28.9748	30.4223	28.9133	28.0558	29.0395	31.7191	32.7614	29.2438	29.6664	28.4113	28.6142		2014-06-02 15:09:46	30.679	29.5869	30.127
2014-06-02 16:09:46	35.7335	28.9583	30.4168	28.9297	28.0798	29.0395	31.7136	32.7504	29.2493	29.6521	28.4052	28.6262		2014-06-02 16:09:46	30.6787	29.5844	30.1255
2014-06-02 17:09:46	35.7335	28.9254	30.4333	28.9297	28.0738	29.0395	31.7136	32.7559	29.2328	29.6466	28.4052	28.6322		2014-06-02 17:09:46	30.6717	29.5777	30.131
2014-06-02 18:09:46	35.7061	28.9638	30.4113	28.9023	28.0438	29.0275	31.6971	32.7174	29.2328	29.6378	28.3992	28.6142		2014-06-02 18:09:46	30.6551	29.5756	30.1075
2014-06-02 19:09:46	35.6786	28.9693	30.4223	28.8968	28.0198	29.0154	31.6818	32.7229	29.2602	29.6378	28.4052	28.5962		2014-06-02 19:09:46	30.6491	29.5657	30.1118
2014-06-02 20:09:46	35.6621	28.9528	30.4443	28.8748	27.9838	29.0094	31.6807	32.7174	29.2767	29.6268	28.4052	28.5841		2014-06-02 20:09:46	30.6374	29.5567	30.1104
2014-06-02 21:09:46	35.6204	28.9418	30.4388	28.8375	27.9718	28.9973	31.6862	32.7174	29.2767	29.6158	28.4052	28.5721		2014-06-02 21:09:46	30.6212	29.5494	30.0997
2014-06-02 22:09:46	35.6226	28.9254	30.4388	28.8221	27.9538	28.9913	31.6862	32.7064	29.2657	29.6103	28.3992	28.5721		2014-06-02 22:09:46	30.6131	29.5437	30.0916
2014-06-02 23:09:46	35.6116	28.9254	30.4278	28.8287	27.9598	28.9913	31.6917	32.7009	29.2548	29.6158	28.4052	28.5721		2014-06-02 23:09:46	30.6105	29.5451	30.0907
2014-06-03 00:09:46	35.6116	28.9254	30.4443	28.8287	27.9418	28.9913	31.6862	32.7064	29.2602	29.6103	28.3992	28.5721		2014-06-03 00:09:46	30.606	29.5437	30.0947
2014-06-03 01:09:46	35.6006	28.9309	30.4608	28.8243	27.9298	28.9973	31.7026	32.7064	29.2657	29.6048	28.4113	28.5721		2014-06-03 01:09:46	30.6002	29.5507	30.1007
2014-06-03 02:09:46	35.5951	28.9254	30.4553	28.8243	27.9118	28.9913	31.7026	32.7064	29.2767	29.6103	28.4113	28.5721		2014-06-03 02:09:46	30.5985	29.5479	30.0993
2014-06-03 03:09:46	35.5896	28.9309	30.4608	28.8243	27.9118	28.9913	31.7026	32.7119	29.2767	29.5993	28.4113	28.5721		2014-06-03 03:09:46	30.5944	29.5492	30.1021
2014-06-03 04:09:46	35.5896	28.9199	30.4663	28.8133	27.8926	28.9913	31.7026	32.7064	29.2767	29.6048	28.4113	28.5721		2014-06-03 04:09:46	30.5909	29.5465	30.0993
2014-06-03 05:09:46	35.5511	28.9144	30.4333	28.7969	27.8806	28.9733	31.6971	32.6679	29.2767	29.5663	28.3811	28.5481		2014-06-03 05:09:46	30.5687	29.5332	30.0698
2014-06-03 06:09:46	35.4907	28.8145	30.4113	28.7365	27.8327	28.895	31.6664	32.6185	29.2218	29.5499	28.3328	28.5		2014-06-03 06:09:46	30.5238	29.469	30.0248
2014-06-03 07:09:46	35.4303	28.7651	30.3674	28.7035	27.8447	28.8769	31.6246	32.624	29.1779	29.5499	28.3147	28.4519		2014-06-03 07:09:46	30.5007	29.4296	30.0024
2014-06-03 08:09:46	35.4797	28.7487	30.3674	28.7419	27.8866	28.907	31.6301	32.6624	29.2108	29.5499	28.3208	28.4519		2014-06-03 08:09:46	30.5318	29.4344	30.0231
2014-06-03 09:09:46	35.5017	28.7541	30.3564	28.7914	27.9022	28.913	31.6191	32.7009	29.2163	29.5663	28.3328	28.4459		2014-06-03 09:09:46	30.5467	29.4331	30.0454
2014-06-03 10:09:46	35.5457	28.7596	30.3454	28.8287	27.9418	28.919	31.6082	32.7174	29.2383	29.5609	28.3389	28.4519		2014-06-03 10:09:46	30.5717	29.4347	30.0576
2014-06-03 11:09:46	35.5511	28.7596	30.3124	28.8056	27.9718	28.919	31.6136	32.7009	29.2273	29.5554	28.3509	28.47		2014-06-03 11:09:46	30.5764	29.4406	30.0425
2014-06-03 12:09:46	35.5731	28.798	30.3234	28.8419	27.9838	28.9251	31.6356	32.7229	29.2328	29.5554	28.363	28.488		2014-06-03 12:09:46	30.5863	29.4617	30.0628
2014-06-03 13:09:46	35.5676	28.8255	30.2959	28.8265	27.9958	28.919	31.6246	32.7174	29.2163	29.5663	28.363	28.506		2014-06-03 13:09:46	30.5865	29.4688	30.0507
2014-06-03 14:09:46	35.5841	28.831	30.3069	28.843	27.9958	28.919	31.6191	32.6899	29.2108	29.5609	28.357	28.524		2014-06-03 14:09:46	30.5879	29.4733	30.0492
2014-06-03 15:09:46	35.5731	28.8507	30.3124	28.8331	28.0078	28.919	31.6246	32.6624	29.1889	29.5499	28.357	28.518		2014-06-03 15:09:46	30.5799	29.4781	30.0412
2014-06-03 16:09:46	35.5511	28.8606	30.3069	28.8001	28.0018	28.8239	31.6246	32.558	29.1779	29.5334	28.2605	28.518		2014-06-03 16:09:46	30.566	29.4568	29.9814
2014-06-03 17:09:46	35.5457	28.887	30.2904	28.7474	27.9838	28.7865	31.6301	32.5745	29.1999	29.5224	28.2846	28.518		2014-06-03 17:09:46	30.5629	29.4554	29.9742
2014-06-03 18:09:46	35.5347	28.8924	30.2531	28.7365	27.9658	28.7926	31.6356	32.5855	29.2163	29.5334	28.3027	28.4459		2014-06-03 18:09:46	30.5625	29.4416	29.9694
2014-06-03 19:09:46	35.5511	28.8979	30.2629	28.731	27.9358	28.7745	31.6191	32.58	29.2218	29.5224	28.3147	28.4219		2014-06-03 19:09:46	30.5578	29.4284	29.9722
2014-06-03 20:09:46	35.5182	28.8595	30.2531	28.7145	27.9178	28.7745	31.6136	32.58	29.2273	29.5059	28.3147	28.4038		2014-06-03 20:09:46	30.5423	29.4129	29.9656
2014-06-03 21:09:46	35.5017	28.865	30.2574	28.7145	27.8974	28.7697	31.6136	32.5745	29.2273	29.5059	28.3147	28.4038		2014-06-03 21:09:46	30.5331	29.413	29.9653
2014-06-03 22:09:46	35.4907	28.865	30.2849	28.698	27.8866	28.7745	31.6246	32.5745	29.2328	29.5059	28.3147	28.3978		2014-06-03 22:09:46	30.529	29.4155	29.968
2014-06-03 23:09:46	35.4578	28.865	30.2904	28.6925	27.8686	28.7745	31.6301	32.58	29.2163	29.5059	28.3147	28.4038		2014-06-03 23:09:46	30.5121	29.4184	29.9694
2014-06-04 00:09:46	35.4578	28.8705	30.3014	28.687	27.8447	28.7745	31.6246	32.58	29.2438	29.5059	28.3147	28.4038		2014-06-04 00:09:46	30.513	29.4184	29.9708
2014-06-04 01:09:46	35.4468	28.8595	30.3014	28.6816	27.8447	28.7649	31.6191	32.5965	29.2493	29.5059	28.3087	28.4038		2014-06-04 01:09:46	30.5116	29.4118	29.972
2014-06-04 02:09:46	35.4468	28.8551	30.3069	28.6761	27.8447	28.76	31.6191	32.5855	29.2438	29.5004	28.3087	28.4038		2014-06-04 02:09:46	30.5089	29.4095	29.9693
2014-06-04 03:09:46	35.4248	28.8507	30.3014	28.6706	27.8267	28.76	31.6301	32.5745	29.2493	29.4894	28.2966	28.4038		2014-06-04 03:09:46	30.4975	29.4112	29.9608
2014-06-04 04:09:46	35.4303	28.8551	30.3014	28.6706	27.8267	28.7649	31.6191	32.5745	29.2493	29.4894	28.2906	28.4038		2014-06-04 04:09:46	30.4989	29.4107	29.9593
2014-06-04 05:09:46	35.4083	28.8255	30.2684	28.6596	27.8027	28.7432	31.6246	32.558	29.2493	29.4454	28.2786	28.3738		2014-06-04 05:09:46	30.4764	29.3918	29.9411
2014-06-04 06:09:46	35.3556	28.7761	30.2487	28.5992	27.7547	28.695	31.6082	32.4998	29.1834	29.4399	28.2424	28.3353		2014-06-04 06:09:46	30.4334	29.3536	29.8975
2014-06-04 07:09:46	35.2919	28.7102	30.2069	28.5717	27.7607	28.6588	31.5532	32.4899	29.1395	29.4289	28.2122	28.2885		2014-06-04 07:09:46	30.4052	29.3027	29.8702
2014-06-04 08:09:46	35.3083	28.6828	30.1794	28.6102	27.7907	28.6588	31.5312	32.5195	29.1285	29.4399	28.1941	28.2764		2014-06-04 08:09:46	30.4168	29.2873	29.8758
2014-06-04 09:09:46	35.3193	28.6663	30.1574	28.6486	27.8027	28.6709	31.5093	32.5305	29.1449	29.4399	28.1941	28.2885		2014-06-04 09:09:46	30.4267	29.2837	29.8827
2014-06-04 10:09:46	35.3699	28.6718	30.1574	28.6706	27.8387	28.6649	31.5038	32.536	29.1559	29.4454	28.2182	28.2885		2014-06-04 10:09:46	30.4525	29.2822	29.8956
2014-06-04 11:09:46	35.3973	28.6883	30.1574	28.687	27.8686	28.6769	31.5038	32.5525	29.1669	29.4399	28.2363	28.3125		2014-06-04 11:09:46	30.4682	29.2954	29.9083
2014-06-04 12:09:46	35.3918	28.6773	30.1409	28.6816	27.8926	28.6588	31.4983	32.5415	29.1614	29.4399	28.2363	28.3305		2014-06-04 12:09:46	30.4714	29.2912	29.9001
2014-06-04 13:09:46	35.3973	28.7102	30.1409	28.6761	27.8926	28.6588	31.5148	32.536	29.1449	29.4399	28.2424	28.3365		2014-06-04 13:09:46	30.4687	29.3051	29.8988
2014-06-04 14:09:46	35.4138	28.7212	30.1464	28.6761	27.8866	28.6588	31.4708	32.5151	29.1285	29.4289	28.2303	28.3413		2014-06-04 14:09:46	30.4645	29.2981	29.892
2014-06-04 15:09:46	35.4138	28.7157	30.1354	28.6706	27.8866	28.6408	31.4983	32.5085	29.1186	29.3915	28.2122	28.351		2014-06-04 15:09:46	30.4526	29.3014	29.8817
2014-06-04 16:09:46	35.4138	28.6565	30.1299	28.6706	27.8566	28.6107	31.5148	32.4954	29.1098	29.4069	28.2122	28.3558		2014-06-04 16:09:46	30.4468	29.2844	29.877
2014-06-04 17:09:46	35.3809	28.6499	30.1354	28.6596	27.7907	28.6348	31.5093	32.4899	29.0066	29.3794	28.2182	28.351		2014-06-04 17:09:46	30.3894	29.2862	29.8758
2014-06-04 18:09:46	35.3073	28.6773	30.1409	28.6541	27.7967	28.6107	31.5038	32.4954	29.0011	29.3904	28.2122	28.3462		2014-06-04 18:09:46	30.3739	29.2845	29.8756
2014-06-04 19:09:46	35.3029	28.6718	30.1464	28.6321	27.7847	28.6107	31.5038	32.491	29.034	29.3794	28.2182	28.3365		2014-06-04 19:09:46	30.3752	29.2807	29.8719
2014-06-04 20:09:46	35.2754	28.6554	30.1574	28.6157	27.7547	28.6167	31.5038	32.491	29.0395	29.3739	28.2182	28.3365		2014-06-04 20:09:46	30.3609	29.2781	29.8706
2014-06-04 21:09:46	35.2644	28.6554	30.1519	28.6047	27.7367	28.6107	31.5093	32.458	29.0395	29.3739	28.2182	28.3245		2014-06-04 21:09:46	30.3536	29.275	29.8582
2014-06-04 22:09:46	35.2424	28.6554	30.1739	28.6047	27.7187	28.6107	31.5093	32.48	29.045	29.3651	28.2182	28.3185		2014-06-04 22:09:46	30.3428	29.2735	29.8692
2014-06-04 23:09:46	35.2369	28.6609	30.1739	28.5992	27.7007	28.6107	31.5093	32.491	29.0615	29.3651	28.2182	28.3305		2014-06-04 23:09:46	30.3411	29.2778	29.8706
2014-06-05 00:09:46	35.215	28.6663	30.1574	28.5827	27.6887	28.6167	31.5093	32.4954	29.0615	29.3651	28.2182	28.3185		2014-06-05 00:09:46	30.3326	29.2777	29.8634
2014-06-05 01:09:46	35.2095	28.6554	30.1959	28.5827	27.6767	28.6107	31.5093	32.4954	29.067	29.3651	28.2182	28.3245		2014-06-05 01:09:46	30.3296	29.275	29.8731
2014-06-05 02:09:46	35.204	28.6663	30.1959	28.5772	27.6647	28.6107	31.5093	32.4954	29.0615	29.3563	28.2182	28.3125		2014-06-05 02:09:46	30.3216	29.2747	29.8717
2014-06-05 03:09:46	35.1985	28.6499	30.1959	28.5772	27.6587	28.6046	31.5093	32.4954	29.0615	29.3563	28.2062	28.3125		2014-06-05 03:09:46	30.3188	29.2691	29.8687
2014-06-05 04:09:46	35.1875	28.6444	30.1684	28.5772	27.6587	28.5866	31.5148	32.48	29.0615	29.3563	28.1941	28.3125		2014-06-05 04:09:46	30.316	29.2646	29.8549
2014-06-05 05:09:46	35.1765	28.6389	30.1629	28.5608	27.6467	28.5745	31.5093	32.4525	29.056	29.3123	28.182	28.2885		2014-06-05 05:09:46	30.2979	29.2528	29.8396
2014-06-05 06:09:46	35.1216	28.5862	30.1135	28.5102	27.6048	28.5263	31.5038	32.414	29.0176	29.2474	28.1579	28.2464		2014-06-05 06:09:46	30.2478	29.2157	29.7989
2014-06-05 07:09:46	35.0886	28.5226	30.053	28.4828	27.6048	28.4962	31.4543	32.392	28.9791	29.3123	28.1265	28.1983		2014-06-05 07:09:46	30.2462	29.1679	29.7636
2014-06-05 08:09:46	35.0886	28.5116	29.9772	28.5048	27.6227	28.4962	31.4324	32.3975	28.9517	29.3123	28.1084	28.1743		2014-06-05 08:09:46	30.2438	29.1536	29.747
2014-06-05 09:09:46	35.1381	28.4951	30.0035	28.5575	27.6527	28.5022	31.3961	32.425	28.9791	29.3178	28.1205	28.1683		2014-06-05 09:09:46	30.2719	29.1404	29.7766
2014-06-05 10:09:46	35.16	28.4951	30.0145	28.5992	27.6827	28.5022	31.3994	32.4415	29.0066	29.3288	28.1265	28.1863		2014-06-05 10:09:46	30.2945	29.1458	29.7954
2014-06-05 11:09:46	35.1875	28.5116	30.0145	28.6047	27.7247	28.4902	31.3851	32.4415	29.0121	29.2793	28.1458	28.2043		2014-06-05 11:09:46	30.3009	29.1478	29.8016
2014-06-05 12:09:46	35.204	28.5171	30.0145	28.6102	27.7427	28.4962	31.4159	32.4415	29.0121	29.3123	28.1471	28.2284		2014-06-05 12:09:46	30.3178	29.1644	29.8033
2014-06-05 13:09:46	35.2205	28.5335	29.9882	28.5937	27.7547	28.4962	31.4104	32.447	29.0121	29.3123	28.1471	28.2344		2014-06-05 13:09:46	30.3249	29.1686	29.794
2014-06-05 14:09:46	35.204	28.539	29.9816	28.5772	27.7487	28.4842	31.4324	32.425	28.9956	29.3123	28.1302	28.2404		2014-06-05 14:09:46	30.3151	29.174	29.7785
2014-06-05 15:09:46	35.2095	28.55	29.9816	28.5882	27.7367	28.4733	31.4324	32.4085	28.9846	29.2903	28.141	28.2344		2014-06-05 15:09:46	30.3053	29.1725	29.7798
2014-06-05 16:09:46	35.2205	28.539	29.9772	28.5882	27.7187	28.4468	31.4269	32.3865	28.9791	29.2903	28.0964	28.2404		2014-06-05 16:09:46	30.3022	29.1633	29.7621
2014-06-05 17:09:46	35.204	28.5599	29.9871	28.5827	27.7487	28.4468	31.3851	32.3701	28.9627	29.2738	28.1145	28.2464		2014-06-05 17:09:46	30.2973	29.1596	29.7636
2014-06-05 18:09:46	35.171	28.5785	29.998	28.5772	27.7127	28.4408	31.3599	32.3755	28.9791	29.2573	28.1265	28.2344		2014-06-05 18:09:46	30.28	29.1534	29.7693
2014-06-05 19:09:46	35.171	28.5741	29.998	28.5608	27.7127	28.4468	31.3599	32.3865	29.0011	29.2518	28.1362	28.2163		2014-06-05 19:09:46	30.2842	29.1493	29.7704
2014-06-05 20:09:46	35.1545	28.5741	29.998	28.5476	27.6887	28.4468	31.3599	32.381	29.0066	29.2463	28.1458	28.2103		2014-06-05 20:09:46	30.274	29.1478	29.7681
2014-06-05 21:09:46	35.1007	28.5654	30.0035	28.5421	27.6767	28.4468	31.3599	32.3865	29.0176	29.2463	28.1458	28.2103		2014-06-05 21:09:46	30.2603	29.1456	29.7695
2014-06-05 22:09:46	35.1216	28.5654	30.0255	28.5322	27.6527	28.4468	31.3654	32.381	29.0176	29.2463	28.1458	28.2103		2014-06-05 22:09:46	30.2596	29.147	29.7712
2014-06-05 23:09:46	35.0996	28.5698	30.02	28.5212	27.6347	28.4468	31.3599	32.3865	29.0231	29.2463	28.1458	28.2043		2014-06-05 23:09:46	30.2509	29.1452	29.7684
2014-06-06 00:09:46	35.0941	28.5785	30.0365	28.5212	27.6227	28.4468	31.3763	32.392	29.0176	29.2408	28.1458	28.2163		2014-06-06 00:09:46	30.2438	29.1545	29.7739
2014-06-06 01:09:46	35.0831	28.5785	30.053	28.5102	27.6048	28.4468	31.3708	32.3975	29.0231	29.2243	28.1458	28.2103		2014-06-06 01:09:46	30.2338	29.1516	29.7767
2014-06-06 02:09:46	35.0787	28.584	30.0585	28.5102	27.6048	28.4468	31.3708	32.3975	29.0286	29.2243	28.1458	28.2163		2014-06-06 02:09:46	30.2341	29.1545	29.778
2014-06-06 03:09:46	35.0645	28.5785	30.064	28.4993	27.5808	28.4408	31.3654	32.392	29.0395	29.2243	28.141	28.2163		2014-06-06 03:09:46	30.2273	29.1503	29.7741
2014-06-06 04:09:46	35.0601	28.5785	30.042	28.4993	27.5808	28.4468	31.3654	32.392	29.034	29.2243	28.141	28.2043		2014-06-06 04:09:46	30.2248	29.1488	29.7686
2014-06-06 05:09:46	35.0491	28.5741	30.031	28.4663	27.576	28.4227	31.3654	32.3646	29.0231	29.1968	28.1265	28.1923		2014-06-06 05:09:46	30.2112	29.1386	29.7471
2014-06-06 06:09:46	35.0161	28.5445	29.9882	28.4553	27.5436	28.3866	31.3599	32.3371	29.0011	29.1804	28.1024	28.1502		2014-06-06 06:09:46	30.1853	29.1103	29.7207
2014-06-06 07:09:46	34.9612	28.4896	29.9255	28.4224	27.5256	28.3384	31.3269	32.2931	28.9297	29.1804	28.0662	28.1082		2014-06-06 07:09:46	30.1492	29.0658	29.6768
2014-06-06 08:09:46	34.9557	28.4732	29.8815	28.4279	27.5496	28.3444	31.2885	32.2931	28.8913	29.1804	28.0421	28.0962		2014-06-06 08:09:46	30.1442	29.0506	29.6612
2014-06-06 09:09:46	34.9502	28.4677	29.8925	28.4828	27.5868	28.3505	31.2775	32.3261	28.9023	29.1639	28.0481	28.0841		2014-06-06 09:09:46	30.1508	29.0449	29.6874
2014-06-06 10:09:46	34.9832	28.4677	29.8815	28.5048	27.6168	28.3444	31.25	32.3371	28.8924	29.1529	28.0542	28.0962		2014-06-06 10:09:46	30.1613	29.0396	29.6944
2014-06-06 11:09:46	34.9886	28.4677	29.887	28.5157	27.6407	28.3264	31.2775	32.3316	28.8869	29.1584	28.0361	28.1202		2014-06-06 11:09:46	30.1687	29.0479	29.6926
2014-06-06 12:09:46	35.0161	28.4677	29.887	28.5267	27.6527	28.3324	31.283	32.3371	28.9242	29.1529	28.0542	28.1262		2014-06-06 12:09:46	30.1865	29.0523	29.7012
2014-06-06 13:09:46	35.059	28.4896	29.876	28.5212	27.6647	28.3204	31.2939	32.3316	28.9242	29.1529	28.0542	28.1202		2014-06-06 13:09:46	30.2002	29.056	29.6958
2014-06-06 14:09:46	35.0381	28.5061	29.8705	28.5212	27.6587	28.3143	31.2994	32.3261	28.8759	29.1364	28.0481	28.1382		2014-06-06 14:09:46	30.1773	29.0645	29.6915
2014-06-06 15:09:46	35.0381	28.5006	29.8596	28.5048	27.6527	28.2842	31.2994	32.3041	28.9023	29.1254	28.03	28.0793		2014-06-06 15:09:46	30.1796	29.0409	29.6746
2014-06-06 16:09:46	34.9941	28.5116	29.8431	28.3302	27.6347	28.1939	31.2885	32.2986	28.8858	29.1199	27.9999	28.0192		2014-06-06 16:09:46	30.1586	29.0033	29.6179
2014-06-06 17:09:46	34.9612	28.4732	29.8266	28.351	27.5424	28.2059	31.2939	32.2239	28.8067	29.1034	27.9456	28.0421		2014-06-06 17:09:46	30.1034	29.0038	29.5868
2014-06-06 18:09:46	34.9282	28.4622	29.7716	28.3565	27.5616	28.23	31.2885	32.1876	28.7969	29.0979	27.9697	28.03		2014-06-06 18:09:46	30.0961	29.0027	29.5714
2014-06-06 19:09:46	34.9557	28.4787	29.7936	28.3455	27.5436	28.23	31.2939	32.214	28.832	29.1089	27.9938	28.0361		2014-06-06 19:09:46	30.11	29.0097	29.5867
2014-06-06 20:09:46	34.9612	28.4896	29.8046	28.3455	27.5316	28.2481	31.2939	32.2228	28.8419	29.0979	28.0059	28.0481		2014-06-06 20:09:46	30.1081	29.0199	29.5947
2014-06-06 21:09:46	34.9447	28.4951	29.8211	28.3236	27.5016	28.236	31.2445	32.2272	28.8529	29.1034	28.0059	28.0421		2014-06-06 21:09:46	30.1006	29.0044	29.5944
2014-06-06 22:09:46	34.9172	28.4787	29.8266	28.3071	27.4836	28.23	31.2775	32.2041	28.8583	29.0979	28.0059	28.0361		2014-06-06 22:09:46	30.0893	29.0055	29.5859
2014-06-06 23:09:46	34.9062	28.4841	29.8266	28.3181	27.4716	28.236	31.2885	32.2184	28.8474	29.0924	28.0059	28.03		2014-06-06 23:09:46	30.0794	29.0097	29.5922
2014-06-07 00:09:46	34.8953	28.4951	29.8431	28.3016	27.4656	28.236	31.2939	32.2228	28.8638	29.0924	28.0059	28.0481		2014-06-07 00:09:46	30.0793	29.0183	29.5933
2014-06-07 01:09:46	34.8898	28.4787	29.8431	28.3016	27.4536	28.236	31.3049	32.2272	28.8638	29.0924	28.0059	28.0421		2014-06-07 01:09:46	30.0749	29.0154	29.5944
2014-06-07 02:09:46	34.8788	28.4951	29.8486	28.3016	27.4416	28.23	31.2939	32.2184	28.8693	29.0924	27.9999	28.0421		2014-06-07 02:09:46	30.0705	29.0153	29.5921
2014-06-07 03:09:46	34.8623	28.4896	29.8101	28.3016	27.4356	28.23	31.2939	32.2228	28.8638	29.0924	27.9938	28.03		2014-06-07 03:09:46	30.0635	29.0109	29.5821
2014-06-07 04:09:46	34.8568	28.4951	29.8376	28.2906	27.4176	28.23	31.2994	32.214	28.8583	29.0924	27.9878	28.0481		2014-06-07 04:09:46	30.0563	29.0182	29.5825
2014-06-07 05:09:46	34.8513	28.4841	29.8266	28.2807	27.4176	28.218	31.3049	32.1986	28.8638	29.0693	27.9878	28.024		2014-06-07 05:09:46	30.0505	29.0078	29.5734
2014-06-07 06:09:46	34.792	28.4348	29.7661	28.2401	27.3757	28.1698	31.261	32.1601	28.8232	29.0583	27.9576	27.9988		2014-06-07 06:09:46	30.0123	28.9661	29.531
2014-06-07 07:09:46	34.7129	28.3909	29.7167	28.2127	27.3637	28.1336	31.2665	32.1381	28.7694	29.0473	27.9154	27.9567		2014-06-07 07:09:46	29.9733	28.9369	29.4957
2014-06-07 08:09:46	34.7129	28.3689	29.7167	28.2182	27.3817	28.1336	31.239	32.1601	28.7639	29.0363	27.8792	27.9387		2014-06-07 08:09:46	29.9737	28.9201	29.4935
2014-06-07 09:09:46	34.7557	28.3151	29.7112	28.2555	27.4116	28.124	31.217	32.1546	28.7584	29.0308	27.8672	27.9327		2014-06-07 09:09:46	29.9891	28.8972	29.4971
2014-06-07 10:09:46	34.77	28.347	29.7167	28.2961	27.4416	28.1336	31.2115	32.1711	28.7804	29.0528	27.8792	27.9507		2014-06-07 10:09:46	30.0112	28.9107	29.5158
2014-06-07 11:09:46	34.8458	28.3799	29.7167	28.3236	27.4776	28.1336	31.2115	32.1711	28.7859	29.0198	27.8853	27.9748		2014-06-07 11:09:46	30.0323	28.925	29.5241
2014-06-07 12:09:46	34.8733	28.3854	29.7167	28.3181	27.4956	28.1336	31.2335	32.1931	28.8023	29.0693	27.8973	27.9808		2014-06-07 12:09:46	30.0601	28.9333	29.5313
2014-06-07 13:09:46	34.8678	28.3963	29.7112	28.2917	27.4956	28.1288	31.2335	32.1986	28.8078	29.0418	27.8853	27.9868		2014-06-07 13:09:46	30.0533	28.9364	29.5217
2014-06-07 14:09:46	34.8689	28.4128	29.7222	28.2862	27.5016	28.1336	31.2445	32.1821	28.8023	29.0748	27.8792	27.9988		2014-06-07 14:09:46	30.0619	28.9474	29.5174
2014-06-07 15:09:46	34.8623	28.4402	29.7277	28.3016	27.5076	28.124	31.239	32.1436	28.7969	29.0583	27.8792	27.9988		2014-06-07 15:09:46	30.0563	28.9505	29.513
2014-06-07 16:09:46	34.8293	28.4293	29.7167	28.2851	27.5136	28.1144	31.217	32.1601	28.7749	29.0088	27.8551	28.0036		2014-06-07 16:09:46	30.0317	28.9411	29.5043
2014-06-07 17:09:46	34.8074	28.4402	29.6892	28.2796	27.4896	28.1083	31.217	32.1601	28.7694	28.9538	27.8611	27.9928		2014-06-07 17:09:46	30.005	28.9396	29.4975
2014-06-07 18:09:46	34.7601	28.4348	29.6727	28.2796	27.4896	28.1144	31.217	32.1546	28.7804	28.9703	27.8491	27.9808		2014-06-07 18:09:46	30.0001	28.9367	29.489
2014-06-07 19:09:46	34.792	28.4457	29.7013	28.2665	27.4656	28.124	31.217	32.1601	28.8078	28.9868	27.8792	27.9748		2014-06-07 19:09:46	30.0131	28.9404	29.5018
2014-06-07 20:09:46	34.7909	28.4457	29.7277	28.2621	27.4476	28.1336	31.228	32.1876	28.8133	28.9868	27.9154	27.9808		2014-06-07 20:09:46	30.0097	28.947	29.5232
2014-06-07 21:09:46	34.7799	28.4457	29.7386	28.2511	27.4416	28.1336	31.228	32.1876	28.8243	28.9868	27.9094	27.9808		2014-06-07 21:09:46	30.0082	28.947	29.5217
2014-06-07 22:09:46	34.77	28.4348	29.7551	28.2401	27.4176	28.1336	31.228	32.1876	28.8243	28.9813	27.9094	27.9808		2014-06-07 22:09:46	29.9983	28.9443	29.5231
2014-06-07 23:09:46	34.7612	28.4348	29.7606	28.2346	27.4116	28.1336	31.2335	32.1766	28.8331	28.9758	27.9094	27.9687		2014-06-07 23:09:46	29.9954	28.9427	29.5203
2014-06-08 00:09:46	34.7568	28.4512	29.7606	28.2401	27.3936	28.1288	31.239	32.1876	28.8375	28.9813	27.9094	27.9687		2014-06-08 00:09:46	29.9923	28.9469	29.5244
2014-06-08 01:09:46	34.7404	28.4512	29.7606	28.2401	27.3936	28.1288	31.2335	32.1876	28.8331	28.9703	27.9154	27.9687		2014-06-08 01:09:46	29.9843	28.9456	29.5259
2014-06-08 02:09:46	34.7404	28.4512	29.7771	28.2236	27.3817	28.1336	31.228	32.1876	28.8419	28.9648	27.9094	27.9748		2014-06-08 02:09:46	29.9822	28.9469	29.5244
2014-06-08 03:09:46	34.7349	28.4457	29.7716	28.2291	27.3697	28.1336	31.2335	32.1876	28.8419	28.9758	27.9094	27.9627		2014-06-08 03:09:46	29.9805	28.9439	29.5244
2014-06-08 04:09:46	34.7239	28.4457	29.7661	28.2236	27.3697	28.1336	31.2335	32.1876	28.8419	28.9703	27.9094	27.9748		2014-06-08 04:09:46	29.9764	28.9469	29.5217
2014-06-08 05:09:46	34.7184	28.4402	29.7112	28.2182	27.3637	28.1192	31.2335	32.1766	28.8419	28.9593	27.9094	27.9627		2014-06-08 05:09:46	29.9708	28.9389	29.5038
2014-06-08 06:09:46	34.6689	28.3909	29.6331	28.1687	27.3157	28.0903	31.239	32.1381	28.8276	28.9483	27.8913	27.9327		2014-06-08 06:09:46	29.9401	28.9132	29.4578
2014-06-08 07:09:46	34.5865	28.3524	29.6221	28.1358	27.3277	28.0541	31.2225	32.1161	28.7639	28.9208	27.837	27.9147		2014-06-08 07:09:46	29.8997	28.8859	29.4278
2014-06-08 08:09:46	34.6085	28.3085	29.6111	28.1468	27.3457	28.0421	31.1731	32.1052	28.7365	28.9153	27.808	27.8846		2014-06-08 08:09:46	29.9015	28.8521	29.4178
2014-06-08 09:09:46	34.636	28.2888	29.6221	28.1852	27.3757	28.0421	31.1566	32.1326	28.7365	28.9153	27.808	27.8606		2014-06-08 09:09:46	29.9159	28.837	29.437
2014-06-08 10:09:46	34.6854	28.303	29.6221	28.2346	27.4056	28.0361	31.0918	32.1216	28.7035	28.9318	27.8141	27.8726		2014-06-08 10:09:46	29.9316	28.8259	29.4481
2014-06-08 11:09:46	34.7349	28.325	29.6441	28.2764	27.4416	28.0421	31.1511	32.1326	28.7529	28.9428	27.837	27.8966		2014-06-08 11:09:46	29.9681	28.8537	29.4725
2014-06-08 12:09:46	34.7667	28.3524	29.6441	28.2906	27.4416	28.0481	31.1566	32.1326	28.7639	28.9593	27.843	27.9026		2014-06-08 12:09:46	29.9829	28.865	29.4776
2014-06-08 13:09:46	34.7865	28.3689	29.654	28.2961	27.4416	28.0361	31.1511	32.1271	28.7419	28.9538	27.8491	27.9207		2014-06-08 13:09:46	29.981	28.8692	29.4816
2014-06-08 14:09:46	34.8019	28.3854	29.6551	28.2796	27.4596	28.0421	31.1456	32.1106	28.7035	28.9428	27.8491	27.9327		2014-06-08 14:09:46	29.977	28.8764	29.4736
2014-06-08 15:09:46	34.7755	28.3854	29.6331	28.2753	27.4656	28.024	31.1676	32.1052	28.731	28.9373	27.8551	27.9327		2014-06-08 15:09:46	29.9774	28.8774	29.4672
2014-06-08 16:09:46	34.7656	28.3426	29.5947	28.2654	27.4536	28.012	31.1676	32.0942	28.731	28.9263	27.8261	27.9087		2014-06-08 16:09:46	29.9691	28.8577	29.4451
2014-06-08 17:09:46	34.7294	28.303	29.5507	28.2709	27.4596	28.012	31.1621	32.0612	28.6321	28.9043	27.7574	27.8606		2014-06-08 17:09:46	29.9314	28.8344	29.41
2014-06-08 18:09:46	34.6799	28.325	29.5507	28.2621	27.4536	28.0059	31.1621	32.0722	28.6376	28.9153	27.7694	27.8365		2014-06-08 18:09:46	29.9216	28.8324	29.4136
2014-06-08 19:09:46	34.7349	28.3634	29.6331	28.2511	27.4416	28.018	31.1621	32.1216	28.687	28.9208	27.8092	27.8365		2014-06-08 19:09:46	29.9461	28.845	29.4538
2014-06-08 20:09:46	34.7458	28.3634	29.6551	28.2346	27.4236	28.024	31.1621	32.1271	28.6925	28.9208	27.837	27.8305		2014-06-08 20:09:46	29.9457	28.845	29.4635
2014-06-08 21:09:46	34.7349	28.3634	29.6639	28.2182	27.4056	28.024	31.1731	32.1326	28.6925	28.9208	27.837	27.8365		2014-06-08 21:09:46	29.9385	28.8493	29.4629
2014-06-08 22:09:46	34.7294	28.3579	29.6595	28.2127	27.3936	28.018	31.1676	32.1381	28.698	28.9208	27.8201	27.8305		2014-06-08 22:09:46	29.9355	28.8435	29.4576
2014-06-08 23:09:46	34.6964	28.3579	29.6727	28.2127	27.3757	28.018	31.1731	32.1436	28.7035	28.9208	27.837	27.8365		2014-06-08 23:09:46	29.9241	28.8464	29.4665
2014-06-09 00:09:46	34.6964	28.3744	29.6793	28.2127	27.3697	28.03	31.1841	32.1436	28.709	28.9208	27.837	27.8365		2014-06-09 00:09:46	29.924	28.8563	29.4681
2014-06-09 01:09:46	34.6799	28.3744	29.6837	28.2017	27.3457	28.024	31.1841	32.1436	28.7145	28.9208	27.831	27.8365		2014-06-09 01:09:46	29.9152	28.8548	29.465
2014-06-09 02:09:46	34.6799	28.3689	29.6947	28.1962	27.3457	28.018	31.1841	32.1106	28.7145	28.9208	27.831	27.8365		2014-06-09 02:09:46	29.9152	28.8519	29.4581
2014-06-09 03:09:46	34.6689	28.3689	29.6947	28.1962	27.3457	28.018	31.1786	32.1381	28.7145	28.9153	27.8249	27.8365		2014-06-09 03:09:46	29.9111	28.8505	29.4635
2014-06-09 04:09:46	34.6689	28.3744	29.6892	28.1962	27.3337	28.018	31.1731	32.1326	28.72	28.9208	27.8129	27.8365		2014-06-09 04:09:46	29.9109	28.8505	29.4577
2014-06-09 05:09:46	34.6525	28.3634	29.6045	28.1907	27.3217	27.9999	31.1786	32.1216	28.7145	28.9043	27.8129	27.8185		2014-06-09 05:09:46	29.8982	28.8401	29.4324
2014-06-09 06:09:46	34.6195	28.2998	29.5342	28.1303	27.2917	27.9698	31.1731	32.0887	28.698	28.8713	27.7972	27.8065		2014-06-09 06:09:46	29.8701	28.8123	29.3876
2014-06-09 07:09:46	34.4998	28.2416	29.5287	28.0754	27.2737	27.9337	31.1456	32.0447	28.6266	28.8548	27.7332	27.7524		2014-06-09 07:09:46	29.8137	28.7683	29.3455
2014-06-09 08:09:46	34.4943	28.2306	29.5397	28.0809	27.2689	27.9156	31.1039	32.0667	28.6047	28.8493	27.7212	27.7404		2014-06-09 08:09:46	29.8043	28.7476	29.3521
2014-06-09 09:09:46	34.5261	28.2196	29.5782	28.1248	27.1945	27.9216	31.0984	32.0447	28.6212	28.8548	27.7453	27.7163		2014-06-09 09:09:46	29.7992	28.739	29.3732
2014-06-09 10:09:46	34.614	28.2306	29.6111	28.2017	27.2533	27.9216	31.0951	32.0777	28.6266	28.8823	27.7453	27.7284		2014-06-09 10:09:46	29.8441	28.7439	29.409
2014-06-09 11:09:46	34.6415	28.2471	29.654	28.2401	27.2977	27.9397	31.0896	32.0722	28.6376	28.8768	27.7694	27.7404		2014-06-09 11:09:46	29.8634	28.7542	29.4339
2014-06-09 12:09:46	34.6689	28.2745	29.6837	28.2401	27.3277	27.9397	31.105	32.0887	28.6266	28.8988	27.7694	27.7584		2014-06-09 12:09:46	29.8805	28.7694	29.4455
2014-06-09 13:09:46	34.7129	28.2888	29.6463	28.2291	27.3337	27.9276	31.105	32.0777	28.6431	28.8933	27.7634	27.7704		2014-06-09 13:09:46	29.8958	28.773	29.4291
2014-06-09 14:09:46	34.7129	28.3085	29.6639	28.2291	27.3397	27.9397	31.1138	32.0832	28.6541	28.8988	27.7694	27.7945		2014-06-09 14:09:46	29.9014	28.7891	29.4364
2014-06-09 15:09:46	34.7074	28.2987	29.6441	28.2127	27.3397	27.9276	31.1094	32.0667	28.6431	28.8768	27.7634	27.8065		2014-06-09 15:09:46	29.8918	28.7855	29.4217
2014-06-09 16:09:46	34.6909	28.2987	29.6166	28.2127	27.3457	27.9156	31.0841	32.0337	28.6266	28.8284	27.7393	27.7945		2014-06-09 16:09:46	29.8729	28.7732	29.4006
2014-06-09 17:09:46	34.7294	28.303	29.5782	28.2017	27.3397	27.8975	31.0511	31.9952	28.6321	28.7922	27.7393	27.8065		2014-06-09 17:09:46	29.8733	28.7646	29.3786
2014-06-09 18:09:46	34.6964	28.3085	29.5507	28.1962	27.3217	27.8975	31.0676	31.9897	28.6376	28.8065	27.7393	27.7945		2014-06-09 18:09:46	29.8655	28.767	29.369
2014-06-09 19:09:46	34.7349	28.336	29.6166	28.1852	27.3217	27.9156	31.0841	32.0447	28.6761	28.8163	27.7863	27.7885		2014-06-09 19:09:46	29.8872	28.781	29.4082
2014-06-09 20:09:46	34.7404	28.3415	29.6331	28.1742	27.3037	27.9276	31.0951	32.0612	28.6816	28.8109	27.7984	27.7945		2014-06-09 20:09:46	29.8841	28.7897	29.4167
2014-06-09 21:09:46	34.7184	28.3096	29.6441	28.1523	27.2737	27.9216	31.0951	32.0557	28.6925	28.8109	27.7984	27.7885		2014-06-09 21:09:46	29.8739	28.7787	29.4126
2014-06-09 22:09:46	34.7074	28.3415	29.6331	28.1523	27.2593	27.9216	31.1006	32.0722	28.687	28.8109	27.7936	27.7885		2014-06-09 22:09:46	29.8661	28.788	29.4128
2014-06-09 23:09:46	34.6909	28.336	29.6386	28.1413	27.2545	27.9216	31.1006	32.0667	28.6925	28.8021	27.7936	27.7885		2014-06-09 23:09:46	29.86	28.7867	29.41
2014-06-10 00:09:46	34.6854	28.3261	29.6496	28.1358	27.2305	27.9216	31.1006	32.0722	28.6925	28.8021	27.7936	27.7885		2014-06-10 00:09:46	29.8526	28.7842	29.4128
2014-06-10 01:09:46	34.6744	28.3305	29.6551	28.1303	27.2245	27.9216	31.1006	32.0722	28.6925	28.8021	27.7936	27.7885		2014-06-10 01:09:46	29.8484	28.7853	29.4128
2014-06-10 02:09:46	34.6689	28.3151	29.6551	28.1303	27.2185	27.9216	31.1006	32.0722	28.698	28.7977	27.7875	27.7885		2014-06-10 02:09:46	29.8458	28.7814	29.4113
2014-06-10 03:09:46	34.6525	28.3096	29.6595	28.1303	27.2065	27.9216	31.1006	32.0777	28.698	28.7933	27.7936	27.7885		2014-06-10 03:09:46	29.8376	28.7801	29.4153
2014-06-10 04:09:46	34.647	28.336	29.6595	28.1303	27.2065	27.9216	31.0951	32.0777	28.698	28.7933	27.7936	27.7825		2014-06-10 04:09:46	29.8362	28.7838	29.4153
2014-06-10 05:09:46	34.6415	28.336	29.5562	28.1193	27.2005	27.9156	31.1006	32.0612	28.7035	28.7933	27.7875	27.7764		2014-06-10 05:09:46	29.8347	28.7821	29.3811
2014-06-10 06:09:46	34.5756	28.2624	29.5232	28.0919	27.1645	27.8674	31.0896	32.0282	28.6816	28.7658	27.7574	27.7404		2014-06-10 06:09:46	29.7969	28.74	29.3502
2014-06-10 07:09:46	34.4701	28.2087	29.5122	28.0205	27.1406	27.8252	31.0676	31.9952	28.6157	28.7438	27.6971	27.6851		2014-06-10 07:09:46	29.7425	28.6967	29.3062
2014-06-10 08:09:46	34.4536	28.1757	29.5287	28.037	27.1645	27.8252	31.0182	31.9733	28.5992	28.7218	27.6729	27.6731		2014-06-10 08:09:46	29.7348	28.6731	29.303
2014-06-10 09:09:46	34.5261	28.1702	29.5617	28.0754	27.2005	27.8252	31.0072	31.9952	28.5882	28.7493	27.679	27.6671		2014-06-10 09:09:46	29.766	28.6674	29.3278
2014-06-10 10:09:46	34.614	28.2087	29.6166	28.1468	27.2305	27.8265	31.0072	31.9897	28.6047	28.7823	27.6971	27.6791		2014-06-10 10:09:46	29.8079	28.6804	29.3626
2014-06-10 11:09:46	34.6854	28.2251	29.6441	28.1797	27.2689	27.8674	31.0127	32.0117	28.6266	28.8109	27.7151	27.7115		2014-06-10 11:09:46	29.848	28.7042	29.3877
2014-06-10 12:09:46	34.7074	28.2635	29.6496	28.1687	27.2917	27.8734	31.0292	32.0117	28.6321	28.8218	27.7212	27.7344		2014-06-10 12:09:46	29.8633	28.7251	29.3878
2014-06-10 13:09:46	34.7239	28.269	29.6331	28.1523	27.2917	27.8795	31.0402	32.0172	28.6321	28.8273	27.7151	27.7524		2014-06-10 13:09:46	29.8688	28.7353	29.3794
2014-06-10 14:09:46	34.7239	28.2822	29.6221	28.1468	27.2977	27.8734	31.0182	31.9689	28.6266	28.8065	27.7151	27.7416		2014-06-10 14:09:46	29.8637	28.7289	29.3632
2014-06-10 15:09:46	34.77	28.2987	29.632	28.1303	27.2857	27.8325	31.0292	31.9897	28.6212	28.7933	27.7031	27.7644		2014-06-10 15:09:46	29.8675	28.7312	29.3638
2014-06-10 16:09:46	34.7502	28.28	29.6111	28.1468	27.2857	27.8433	31.0237	32.0007	28.6102	28.7933	27.7031	27.7524		2014-06-10 16:09:46	29.8598	28.7249	29.3654
2014-06-10 17:09:46	34.7184	28.2526	29.5892	28.1303	27.2641	27.8036	31.0072	31.9787	28.5992	28.7768	27.6729	27.7404		2014-06-10 17:09:46	29.8396	28.7009	29.3428
2014-06-10 18:09:46	34.6799	28.1702	29.5397	28.1138	27.2593	27.8108	30.9907	31.9623	28.6102	28.7658	27.6307	27.7344		2014-06-10 18:09:46	29.8288	28.6765	29.3116
2014-06-10 19:09:46	34.7129	28.1977	29.5727	28.1083	27.2545	27.8252	31.0017	32.0282	28.6212	28.7658	27.6548	27.7224		2014-06-10 19:09:46	29.8386	28.6867	29.341
2014-06-10 20:09:46	34.7184	28.1977	29.5892	28.0919	27.2425	27.8252	31.0127	32.0502	28.6266	28.7603	27.679	27.7224		2014-06-10 20:09:46	29.837	28.6895	29.3525
2014-06-10 21:09:46	34.6799	28.2032	29.5947	28.0919	27.2245	27.8252	31.0127	32.0557	28.6431	28.7548	27.691	27.7163		2014-06-10 21:09:46	29.8256	28.6894	29.3583
2014-06-10 22:09:46	34.6689	28.1977	29.5892	28.0864	27.2125	27.8204	31.0182	32.0502	28.6431	28.7658	27.679	27.7163		2014-06-10 22:09:46	29.8226	28.6882	29.3512
2014-06-10 23:09:46	34.6689	28.1977	29.5892	28.0754	27.2125	27.8204	31.0182	32.0557	28.6431	28.7658	27.679	27.7163		2014-06-10 23:09:46	29.8226	28.6882	29.3498
2014-06-11 00:09:46	34.636	28.1922	29.5892	28.0644	27.2065	27.8108	31.0237	32.0557	28.6376	28.7108	27.679	27.7163		2014-06-11 00:09:46	29.7977	28.6858	29.3471
2014-06-11 01:09:46	34.603	28.1757	29.5892	28.0644	27.1885	27.806	31.0127	32.0502	28.6266	28.7493	27.6729	27.7163		2014-06-11 01:09:46	29.7919	28.6777	29.3442
2014-06-11 02:09:46	34.6195	28.1867	29.5782	28.0589	27.1885	27.806	31.0127	32.0502	28.6266	28.7493	27.6729	27.7163		2014-06-11 02:09:46	29.796	28.6804	29.3401
2014-06-11 03:09:46	34.603	28.1648	29.5782	28.048	27.1885	27.806	31.0127	32.0447	28.6212	28.7493	27.6729	27.7067		2014-06-11 03:09:46	29.7905	28.6725	29.3359
2014-06-11 04:09:46	34.5865	28.1538	29.5617	28.0425	27.1525	27.7819	31.0072	32.0282	28.6212	28.7493	27.6729	27.6959		2014-06-11 04:09:46	29.7774	28.6597	29.3263
2014-06-11 05:09:46	34.5811	28.1263	29.4573	28.0425	27.1705	27.7698	31.0127	31.9853	28.6102	28.6943	27.6488	27.6791		2014-06-11 05:09:46	29.764	28.647	29.2835
2014-06-11 06:09:46	34.5481	28.0879	29.4518	27.9898	27.1226	27.7397	31.0017	31.9326	28.5838	28.6723	27.6066	27.643		2014-06-11 06:09:46	29.7317	28.6181	29.2452
2014-06-11 07:09:46	34.3932	28.0341	29.4737	27.948	27.0926	27.7217	30.9688	31.9227	28.5267	28.6833	27.5643	27.5829		2014-06-11 07:09:46	29.6739	28.5769	29.2272
2014-06-11 08:09:46	34.48	28.066	29.5397	28.0106	27.1286	27.7337	30.9303	31.9326	28.5377	28.7273	27.5824	27.5709		2014-06-11 08:09:46	29.7184	28.5752	29.2663
2014-06-11 09:09:46	34.5261	28.0824	29.5672	28.0754	27.1525	27.7457	30.9248	31.9524	28.5575	28.7493	27.6126	27.5709		2014-06-11 09:09:46	29.7464	28.581	29.3019
2014-06-11 10:09:46	34.5975	28.1154	29.5947	28.1029	27.1525	27.7638	30.9358	31.9842	28.5564	28.7658	27.6247	27.613		2014-06-11 10:09:46	29.7681	28.607	29.3266
2014-06-11 11:09:46	34.614	28.1373	29.5947	28.1029	27.1825	27.7578	30.9523	31.937	28.5289	28.7713	27.6307	27.625		2014-06-11 11:09:46	29.7742	28.6181	29.3163
2014-06-11 12:09:46	34.6635	28.1483	29.5947	28.0919	27.2065	27.7518	30.9358	31.9897	28.5608	28.7548	27.6367	27.6731		2014-06-11 12:09:46	29.7964	28.6272	29.3282
2014-06-11 13:09:46	34.6689	28.1648	29.5782	28.0809	27.2305	27.7578	30.9468	31.9952	28.552	28.7493	27.6367	27.6731		2014-06-11 13:09:46	29.8002	28.6356	29.3228
2014-06-11 14:09:46	34.6635	28.1702	29.5507	28.0754	27.2245	27.7457	30.9468	31.9952	28.5355	28.7603	27.6247	27.6671		2014-06-11 14:09:46	29.7959	28.6325	29.3115
2014-06-11 15:09:46	34.6964	28.1757	29.5562	27.903	27.2125	27.7277	30.9578	31.9842	28.552	28.7493	27.6428	27.6671		2014-06-11 15:09:46	29.8025	28.6321	29.2715
2014-06-11 16:09:46	34.6964	28.1867	29.5507	27.9206	27.2305	27.6735	30.9303	31.9787	28.5037	28.7163	27.6488	27.631		2014-06-11 16:09:46	29.7867	28.6054	29.2747
2014-06-11 17:09:46	34.5591	28.1757	29.5507	27.948	27.2125	27.6494	30.9083	31.9513	28.4114	28.6613	27.6307	27.5349		2014-06-11 17:09:46	29.7111	28.5671	29.2702
2014-06-11 18:09:46	34.5481	28.1702	29.5012	27.9535	27.2065	27.6554	30.9083	31.9733	28.4334	28.6613	27.6488	27.5589		2014-06-11 18:09:46	29.7123	28.5732	29.2692
2014-06-11 19:09:46	34.5426	28.1812	29.5232	27.948	27.2125	27.6614	30.9248	32.0062	28.4608	28.6778	27.6488	27.5589		2014-06-11 19:09:46	29.7234	28.5816	29.2816
2014-06-11 20:09:46	34.5261	28.1702	29.5397	27.937	27.2065	27.6674	30.9248	32.0227	28.4718	28.6668	27.6669	27.5529		2014-06-11 20:09:46	29.7178	28.5788	29.2916
2014-06-11 21:09:46	34.5151	28.1538	29.5452	27.9151	27.1945	27.6614	30.9248	32.0172	28.4718	28.6558	27.6729	27.5529		2014-06-11 21:09:46	29.7093	28.5732	29.2876
2014-06-11 22:09:46	34.5042	28.1538	29.5287	27.9151	27.1825	27.6614	30.9248	32.0117	28.4773	28.6613	27.6729	27.5529		2014-06-11 22:09:46	29.7063	28.5732	29.2821
2014-06-11 23:09:46	34.4943	28.1648	29.5342	27.8986	27.1645	27.6614	30.9248	32.0117	28.4718	28.6613	27.6729	27.5469		2014-06-11 23:09:46	29.698	28.5745	29.2794
2014-06-12 00:09:46	34.4756	28.1702	29.5232	27.8986	27.1585	27.6614	30.9248	32.0117	28.4828	28.6613	27.6729	27.5529		2014-06-12 00:09:46	29.6946	28.5773	29.2766
2014-06-12 01:09:46	34.48	28.1648	29.5397	27.8931	27.1585	27.6614	30.9358	32.0062	28.4773	28.6558	27.6729	27.5409		2014-06-12 01:09:46	29.6929	28.5757	29.278
2014-06-12 02:09:46	34.4646	28.1263	29.5452	27.8931	27.1525	27.6614	30.9248	32.0172	28.4773	28.6503	27.6729	27.5529		2014-06-12 02:09:46	29.6862	28.5664	29.2821
2014-06-12 03:09:46	34.4646	28.1483	29.5452	27.8821	27.1346	27.6674	30.9413	32.0117	28.4828	28.6558	27.6729	27.5409		2014-06-12 03:09:46	29.6844	28.5745	29.278
2014-06-12 04:09:46	34.4536	28.1648	29.5287	27.8766	27.1346	27.6614	30.9358	32.0062	28.4938	28.6448	27.679	27.5409		2014-06-12 04:09:46	29.6817	28.5757	29.2726
2014-06-12 05:09:46	34.4371	28.1428	29.4408	27.8547	27.1286	27.6434	30.9303	31.9952	28.4773	28.6283	27.6669	27.5349		2014-06-12 05:09:46	29.6678	28.5628	29.2394
2014-06-12 06:09:46	34.4042	28.0824	29.4353	27.8053	27.0926	27.6313	30.9358	31.9579	28.4718	28.5953	27.6609	27.4988		2014-06-12 06:09:46	29.641	28.5371	29.2148
2014-06-12 07:09:46	34.3108	28.0495	29.4463	27.7833	27.0446	27.6072	30.8864	31.9271	28.4114	28.5898	27.5945	27.4567		2014-06-12 07:09:46	29.5892	28.5	29.1878
2014-06-12 08:09:46	34.2888	28.033	29.4188	27.8053	27.0446	27.5952	30.8589	31.9172	28.384	28.5953	27.5764	27.4327		2014-06-12 08:09:46	29.5782	28.4799	29.1794
2014-06-12 09:09:46	34.2833	28.0221	29.4078	27.8108	27.0566	27.5771	30.8325	31.9062	28.351	28.5733	27.5704	27.4147		2014-06-12 09:09:46	29.5661	28.4616	29.1738
2014-06-12 10:09:46	34.425	28.0122	29.4682	27.7888	27.0626	27.547	30.8281	31.8842	28.3346	28.5623	27.5583	27.393		2014-06-12 10:09:46	29.5961	28.4451	29.1749
2014-06-12 11:09:46	34.5646	27.9661	29.4847	27.7295	27.0266	27.4783	30.7864	31.9216	28.2961	28.5458	27.5704	27.3942		2014-06-12 11:09:46	29.6083	28.4063	29.1766
2014-06-12 12:09:46	34.5865	27.9277	29.5067	27.6834	27.0086	27.4374	30.8029	31.9227	28.2753	28.4842	27.5764	27.3594		2014-06-12 12:09:46	29.5887	28.3818	29.1723
2014-06-12 13:09:46	34.5701	27.9002	29.5012	27.6285	27.0746	27.4675	30.7809	31.9172	28.1907	28.4512	27.5885	27.3113		2014-06-12 13:09:46	29.5716	28.365	29.1588
2014-06-12 14:09:46	34.5371	27.9057	29.4902	27.601	27.0926	27.553	30.7589	31.9117	28.1852	28.4677	27.5704	27.3353		2014-06-12 14:09:46	29.5707	28.3882	29.1433
2014-06-12 15:09:46	34.5206	27.9716	29.4737	27.6823	27.0866	27.5831	30.7534	31.8952	28.1797	28.5007	27.5704	27.4279		2014-06-12 15:09:46	29.5719	28.434	29.1554
2014-06-12 16:09:46	34.5096	27.9968	29.4408	27.7613	27.0446	27.5771	30.726	31.8787	28.2346	28.5161	27.5523	27.4687		2014-06-12 16:09:46	29.5762	28.4422	29.1583
2014-06-12 17:09:46	34.5096	28.0287	29.3715	27.8272	27.0266	27.5711	30.726	31.8457	28.2862	28.5348	27.5523	27.4928		2014-06-12 17:09:46	29.5893	28.4546	29.1492
2014-06-12 18:09:46	34.4899	28.0067	29.3352	27.8108	27.0086	27.547	30.726	31.8348	28.3126	28.515	27.5523	27.4808		2014-06-12 18:09:46	29.5815	28.4401	29.1333
2014-06-12 19:09:46	34.48	28.0385	29.3243	27.8108	27.0266	27.559	30.7534	31.8842	28.3565	28.5293	27.5704	27.4748		2014-06-12 19:09:46	29.5981	28.4564	29.1474
2014-06-12 20:09:46	34.3987	28.0276	29.3682	27.7888	27.0266	27.553	30.7644	31.9227	28.362	28.5249	27.5824	27.4687		2014-06-12 20:09:46	29.5781	28.4534	29.1655
2014-06-12 21:09:46	34.4426	28.0166	29.3572	27.7833	27.0026	27.541	30.7699	31.9062	28.3675	28.5205	27.5824	27.4567		2014-06-12 21:09:46	29.5833	28.446	29.1573
2014-06-12 22:09:46	34.4261	28.0166	29.3682	27.7668	27.0026	27.547	30.7754	31.9117	28.3675	28.5249	27.5764	27.4567		2014-06-12 22:09:46	29.5803	28.4489	29.1558
2014-06-12 23:09:46	34.4097	28.0276	29.3737	27.7613	26.9906	27.553	30.7754	31.9172	28.3675	28.5293	27.5824	27.4627		2014-06-12 23:09:46	29.5743	28.4547	29.1587
2014-06-13 00:09:46	34.4042	28.0276	29.3869	27.7504	26.9786	27.547	30.7754	31.9062	28.384	28.5205	27.5824	27.4567		2014-06-13 00:09:46	29.5718	28.4517	29.1565
2014-06-13 01:09:46	34.3767	28.0385	29.3825	27.7613	26.9666	27.559	30.7754	31.9227	28.3455	28.5249	27.5945	27.4567		2014-06-13 01:09:46	29.5534	28.4574	29.1653
2014-06-13 02:09:46	34.3712	28.0166	29.3781	27.7504	26.9666	27.553	30.7809	31.9282	28.384	28.5293	27.5945	27.4567		2014-06-13 02:09:46	29.5628	28.4518	29.1628
2014-06-13 03:09:46	34.3547	28.033	29.3869	27.7504	26.9618	27.559	30.7809	31.9282	28.3895	28.5205	27.5885	27.4567		2014-06-13 03:09:46	29.5566	28.4574	29.1635
2014-06-13 04:09:46	34.3602	28.0276	29.3869	27.7504	26.957	27.565	30.7974	31.9227	28.3895	28.5205	27.5945	27.4567		2014-06-13 04:09:46	29.5568	28.4617	29.1636
2014-06-13 05:09:46	34.3492	28.0067	29.3023	27.7339	26.9474	27.5229	30.7919	31.9117	28.3895	28.5117	27.5824	27.4507		2014-06-13 05:09:46	29.5495	28.443	29.1326
2014-06-13 06:09:46	34.3163	27.9771	29.3298	27.7174	26.9234	27.5169	30.7644	31.8842	28.373	28.5117	27.5764	27.4267		2014-06-13 06:09:46	29.5311	28.4213	29.127
2014-06-13 07:09:46	34.2668	27.9551	29.3572	27.7042	26.8995	27.4976	30.7589	31.8457	28.34	28.5117	27.5282	27.3942		2014-06-13 07:09:46	29.5045	28.4015	29.1088
2014-06-13 08:09:46	34.3383	27.9551	29.3924	27.7086	26.9294	27.4976	30.7479	31.8622	28.3236	28.5117	27.5282	27.3834		2014-06-13 08:09:46	29.5258	28.396	29.1229
2014-06-13 09:04:04	34.4042	27.9716	29.4243	27.7284	26.9678	27.4976	30.7424	31.8842	28.3346	28.4831	27.5462	27.3894		2014-06-13 09:04:04	29.5474	28.4003	29.1458
2014-06-13 10:04:04	34.3712	27.9259	29.366	27.7116	26.9906	27.4855	30.715	31.8567	28.3027	28.4622	27.5342	27.3594		2014-06-13 10:04:04	29.5317	28.3714	29.1171
2014-06-13 11:04:04	34.3657	27.8948	29.3243	27.6779	26.9414	27.4253	30.715	31.8622	28.2753	28.4402	27.5052	27.3942		2014-06-13 11:04:04	29.5057	28.3573	29.0924
2014-06-13 12:04:04	34.4646	27.9057	29.3781	27.6779	26.9738	27.4494	30.7205	31.8787	28.2621	28.4348	27.4944	27.3942		2014-06-13 12:04:04	29.5338	28.3675	29.1073
2014-06-13 13:04:04	34.4635	27.9277	29.3913	27.6999	26.9846	27.4735	30.7205	31.8403	28.2511	28.4238	27.4895	27.399		2014-06-13 13:04:04	29.5307	28.3802	29.1052
2014-06-13 14:04:04	34.4536	27.9057	29.3869	27.6614	26.9846	27.4554	30.693	31.8238	28.2291	28.4457	27.5052	27.3942		2014-06-13 14:04:04	29.5283	28.3621	29.0943
2014-06-13 15:04:04	34.4481	27.9002	29.3924	27.6559	26.9726	27.4434	30.693	31.7963	28.2127	28.5205	27.5052	27.3834		2014-06-13 15:04:04	29.5385	28.355	29.0875
2014-06-13 16:04:04	34.4536	27.9277	29.4243	27.6779	26.9726	27.4795	30.7424	31.8073	28.2072	28.4974	27.5052	27.3834		2014-06-13 16:04:04	29.5327	28.3833	29.1037
2014-06-13 17:04:04	34.4426	27.9222	29.3715	27.6889	26.9678	27.4976	30.7424	31.8128	28.1907	28.5403	27.5161	27.3834		2014-06-13 17:04:04	29.5354	28.3864	29.0973
2014-06-13 18:04:04	34.3932	27.8893	29.3572	27.6779	26.957	27.4795	30.7369	31.8073	28.2127	28.5348	27.5113	27.3714		2014-06-13 18:04:04	29.5244	28.3693	29.0884
2014-06-13 19:04:04	34.3273	27.8783	29.3188	27.6504	26.9522	27.4795	30.7589	31.8457	28.2401	28.5117	27.5462	27.3654		2014-06-13 19:04:04	29.5078	28.3705	29.0903
2014-06-13 20:04:04	34.3053	27.8728	29.3298	27.6395	26.9462	27.4795	30.7534	31.8567	28.2401	28.5117	27.5402	27.3534		2014-06-13 20:04:04	29.5008	28.3648	29.0915
2014-06-13 21:04:04	34.2614	27.8673	29.3352	27.623	26.9354	27.4735	30.7644	31.8512	28.2456	28.5062	27.5523	27.3594		2014-06-13 21:04:04	29.4872	28.3661	29.0904
2014-06-13 22:04:04	34.2668	27.8618	29.3188	27.612	26.9234	27.4735	30.7644	31.8457	28.2401	28.5007	27.5402	27.3413		2014-06-13 22:04:04	29.4828	28.3603	29.0792
2014-06-13 23:04:04	34.2559	27.8563	29.3188	27.6065	26.9174	27.4735	30.7534	31.8348	28.2346	28.4952	27.5342	27.3413		2014-06-13 23:04:04	29.4758	28.3562	29.0736
2014-06-14 00:04:04	34.2339	27.8563	29.3078	27.5955	26.9055	27.4494	30.7589	31.8403	28.2401	28.4842	27.5342	27.3413		2014-06-14 00:04:04	29.4659	28.3515	29.0694
2014-06-14 01:04:04	34.2174	27.8563	29.3023	27.59	26.8995	27.4554	30.7589	31.8293	28.2236	28.4787	27.5282	27.3413		2014-06-14 01:04:04	29.4548	28.353	29.0624
2014-06-14 02:04:04	34.2075	27.8509	29.2858	27.59	26.8875	27.4494	30.7534	31.8238	28.1852	28.4897	27.5282	27.3413		2014-06-14 02:04:04	29.4425	28.3488	29.0569
2014-06-14 03:04:04	34.1888	27.8454	29.2803	27.5846	26.8695	27.4494	30.7534	31.8183	28.2127	28.4842	27.5282	27.3353		2014-06-14 03:04:04	29.4388	28.3459	29.0528
2014-06-14 04:04:04	34.1833	27.8344	29.2583	27.5736	26.8755	27.4253	30.7534	31.8183	28.2236	28.4787	27.5282	27.3413		2014-06-14 04:04:04	29.4403	28.3386	29.0446
2014-06-14 05:04:04	34.1614	27.807	29.1869	27.5516	26.8635	27.3952	30.7424	31.7688	28.2182	28.4567	27.5161	27.3113		2014-06-14 05:04:04	29.4249	28.314	29.0058
2014-06-14 06:04:04	34.1284	27.7905	29.2143	27.5461	26.7927	27.3591	30.726	31.7798	28.1962	28.4457	27.4883	27.2812		2014-06-14 06:04:04	29.3908	28.2892	29.0071
2014-06-14 07:04:04	34.068	27.7905	29.2253	27.5351	26.7795	27.4012	30.693	31.7853	28.1687	28.4567	27.4666	27.2632		2014-06-14 07:04:04	29.3682	28.287	29.0031
2014-06-14 08:04:04	34.1119	27.7905	29.2528	27.5242	26.8155	27.3892	30.6655	31.8018	28.1578	28.4622	27.4546	27.2632		2014-06-14 08:04:04	29.3869	28.2771	29.0083
2014-06-14 09:04:04	34.1823	27.8234	29.2528	27.5736	26.8515	27.4193	30.6875	31.8238	28.1687	28.4622	27.4365	27.2933		2014-06-14 09:04:04	29.4162	28.3059	29.0217
2014-06-14 10:04:04	34.2229	27.8344	29.3023	27.5846	26.8815	27.4313	30.6875	31.8293	28.1633	28.4677	27.4775	27.2993		2014-06-14 10:04:04	29.4338	28.3131	29.0484
2014-06-14 11:04:04	34.224	27.8509	29.3133	27.5791	26.8935	27.4253	30.6985	31.8457	28.1523	28.4952	27.4835	27.2933		2014-06-14 11:04:04	29.4412	28.317	29.0554
2014-06-14 12:04:04	34.2284	27.8509	29.3352	27.5516	26.9115	27.4374	30.693	31.8238	28.1468	28.4677	27.4992	27.3173		2014-06-14 12:04:04	29.4386	28.3246	29.0525
2014-06-14 13:04:04	34.2284	27.8179	29.3517	27.5626	26.9174	27.4313	30.715	31.8238	28.1303	28.4622	27.4666	27.3233		2014-06-14 13:04:04	29.4346	28.3219	29.0512
2014-06-14 14:04:04	34.2185	27.8399	29.3188	27.5296	26.9055	27.4072	30.7095	31.7908	28.1138	28.4622	27.4534	27.3233		2014-06-14 14:04:04	29.425	28.32	29.0231
2014-06-14 15:04:04	34.224	27.8289	29.3133	27.5242	26.9234	27.4133	30.704	31.8018	28.1138	28.4073	27.4787	27.3293		2014-06-14 15:04:04	29.4171	28.3189	29.0295
2014-06-14 16:04:04	34.2229	27.8399	29.3243	27.5187	26.8815	27.353	30.682	31.7633	28.1138	28.3413	27.4003	27.3113		2014-06-14 16:04:04	29.3899	28.2966	29.0016
2014-06-14 17:04:04	34.1921	27.8179	29.3133	27.5132	26.8695	27.3109	30.6765	31.7193	28.1138	28.3248	27.352	27.2873		2014-06-14 17:04:04	29.3751	28.2731	28.9744
2014-06-14 18:04:04	34.079	27.8124	29.2913	27.4912	26.8695	27.3289	30.6875	31.6974	28.0919	28.3303	27.3761	27.2933		2014-06-14 18:04:04	29.3427	28.2805	28.964
2014-06-14 19:04:04	34.068	27.7905	29.3023	27.4967	26.8635	27.3169	30.6875	31.7303	28.1083	28.3138	27.4003	27.2933		2014-06-14 19:04:04	29.3384	28.272	28.9824
2014-06-14 20:04:04	34.0625	27.7795	29.2913	27.4374	26.8515	27.3229	30.6875	31.7468	28.1138	28.3083	27.4063	27.2933		2014-06-14 20:04:04	29.334	28.2708	28.9705
2014-06-14 21:04:04	34.0405	27.7905	29.3078	27.4484	26.8515	27.3289	30.6875	31.7413	28.1248	28.3138	27.4063	27.2873		2014-06-14 21:04:04	29.3327	28.2735	28.9759
2014-06-14 22:04:04	34.024	27.796	29.3023	27.4583	26.8335	27.3289	30.693	31.7413	28.1303	28.3083	27.4123	27.3053		2014-06-14 22:04:04	29.324	28.2808	28.9786
2014-06-14 23:04:04	34.0021	27.796	29.2968	27.4638	26.8215	27.3229	30.6875	31.7413	28.1303	28.3138	27.4123	27.2933		2014-06-14 23:04:04	29.3169	28.2749	28.9785
2014-06-15 00:04:04	33.9966	27.796	29.2913	27.4583	26.8275	27.3289	30.693	31.7303	28.1303	28.3083	27.4123	27.2933		2014-06-15 00:04:04	29.3157	28.2778	28.9731
2014-06-15 01:04:04	33.9966	27.8015	29.3078	27.4583	26.8095	27.341	30.7095	31.7358	28.1303	28.2918	27.4123	27.2933		2014-06-15 01:04:04	29.307	28.2863	28.9786
2014-06-15 02:04:04	33.9801	27.8015	29.3188	27.4583	26.8035	27.347	30.6875	31.7413	28.1523	28.2918	27.4123	27.2933		2014-06-15 02:04:04	29.3069	28.2823	28.9827
2014-06-15 03:04:04	33.9691	27.8015	29.3133	27.4418	26.7855	27.347	30.693	31.7413	28.1468	28.2973	27.4063	27.2933		2014-06-15 03:04:04	29.2997	28.2837	28.9757
2014-06-15 04:04:04	33.9636	27.7795	29.2968	27.4319	26.7795	27.3169	30.682	31.7303	28.1358	28.3028	27.3882	27.2873		2014-06-15 04:04:04	29.2954	28.2664	28.9618
2014-06-15 05:04:04	33.9526	27.7576	29.2088	27.4363	26.7855	27.2868	30.682	31.7084	28.1303	28.2918	27.3882	27.2752		2014-06-15 05:04:04	29.2901	28.2504	28.9354
2014-06-15 06:04:04	33.9417	27.7356	29.1814	27.4176	26.7675	27.2808	30.671	31.627	28.1029	28.2698	27.3761	27.2392		2014-06-15 06:04:04	29.2705	28.2316	28.9005
2014-06-15 07:04:04	33.9021	27.7071	29.1814	27.4078	26.7195	27.2506	30.649	31.6809	28.0644	28.2808	27.346	27.1971		2014-06-15 07:04:04	29.2417	28.201	28.904
2014-06-15 08:04:04	33.8856	27.718	29.2143	27.4176	26.7555	27.2747	30.5996	31.6402	28.0644	28.2654	27.3218	27.1971		2014-06-15 08:04:04	29.2427	28.1974	28.8985
2014-06-15 09:04:04	33.9471	27.7411	29.2473	27.4418	26.7555	27.2627	30.6216	31.7084	28.0534	28.2973	27.3399	27.1971		2014-06-15 09:04:04	29.2633	28.2056	28.9344
2014-06-15 10:04:04	33.9856	27.7466	29.2693	27.4418	26.7795	27.2808	30.6106	31.6974	28.0644	28.2918	27.358	27.2392		2014-06-15 10:04:04	29.2803	28.2193	28.9416
2014-06-15 11:04:04	34.0186	27.7685	29.2638	27.4528	26.8035	27.2808	30.6216	31.7029	28.0381	28.3193	27.3641	27.2632		2014-06-15 11:04:04	29.2949	28.2335	28.9459
2014-06-15 12:04:04	34.0131	27.7576	29.2693	27.4374	26.8155	27.2687	30.6161	31.7193	28.0589	28.2973	27.3641	27.2692		2014-06-15 12:04:04	29.2962	28.2279	28.9475
2014-06-15 13:04:04	34.0405	27.7795	29.2858	27.4528	26.8335	27.2687	30.5952	31.6919	28.0425	28.2808	27.3761	27.2873		2014-06-15 13:04:04	29.2993	28.2327	28.9516
2014-06-15 14:04:04	34.0295	27.7795	29.2748	27.4319	26.8035	27.2687	30.6271	31.6974	28.048	28.2753	27.346	27.2692		2014-06-15 14:04:04	29.2891	28.2361	28.9375
2014-06-15 15:04:04	34.0076	27.7521	29.2473	27.4067	26.8275	27.2506	30.6271	31.6809	28.0425	28.2698	27.3641	27.2632		2014-06-15 15:04:04	29.2868	28.2233	28.9247
2014-06-15 16:04:04	34.0076	27.7367	29.2363	27.265	26.7555	27.2506	30.5732	31.6127	28.0205	28.2434	27.352	27.1214		2014-06-15 16:04:04	29.2567	28.1705	28.8665
2014-06-15 17:04:04	33.9812	27.7422	29.2308	27.254	26.6895	27.2386	30.5776	31.6138	27.9206	28.2082	27.3399	27.107		2014-06-15 17:04:04	29.1999	28.1663	28.8597
2014-06-15 18:04:04	33.9966	27.7367	29.2253	27.2925	26.6895	27.2386	30.5776	31.6193	27.9316	28.2027	27.352	27.119		2014-06-15 18:04:04	29.2051	28.168	28.8723
2014-06-15 19:04:04	33.9966	27.763	29.2363	27.2925	26.6955	27.2326	30.5886	31.671	27.948	28.1422	27.3701	27.113		2014-06-15 19:04:04	29.1956	28.1743	28.8925
2014-06-15 20:04:04	33.9746	27.7576	29.2253	27.287	26.6895	27.2326	30.5996	31.6864	27.959	28.2082	27.3822	27.101		2014-06-15 20:04:04	29.2078	28.1727	28.8952
2014-06-15 21:04:04	33.9746	27.7576	29.2198	27.287	26.6716	27.2326	30.6051	31.6919	27.959	28.2082	27.3822	27.101		2014-06-15 21:04:04	29.2033	28.174	28.8952
2014-06-15 22:04:04	33.9526	27.7466	29.2308	27.276	26.6716	27.2326	30.5996	31.7029	27.959	28.1972	27.3822	27.101		2014-06-15 22:04:04	29.1951	28.1699	28.898
2014-06-15 23:04:04	33.9307	27.7367	29.2033	27.265	26.6596	27.2326	30.5403	31.6864	27.959	28.2082	27.3701	27.101		2014-06-15 23:04:04	29.1894	28.1526	28.8812
2014-06-16 00:04:04	33.9219	27.7356	29.2198	27.2595	26.6596	27.2326	30.5996	31.6864	27.97	28.1378	27.3641	27.0962		2014-06-16 00:04:04	29.1723	28.166	28.8824
2014-06-16 01:04:04	33.912	27.7356	29.2198	27.265	26.6344	27.2205	30.5941	31.6809	27.959	28.1697	27.3641	27.0962		2014-06-16 01:04:04	29.1688	28.1616	28.8824
2014-06-16 02:04:04	33.9131	27.7411	29.2033	27.2595	26.6452	27.2326	30.5941	31.6809	27.959	28.1972	27.3701	27.0913		2014-06-16 02:04:04	29.1786	28.1648	28.8785
2014-06-16 03:04:04	33.8966	27.7356	29.1979	27.2485	26.6404	27.2145	30.5941	31.6754	27.9535	28.2027	27.358	27.0913		2014-06-16 03:04:04	29.1733	28.1589	28.87
2014-06-16 04:04:04	33.8911	27.7312	29.1979	27.2376	26.6404	27.2145	30.6106	31.671	27.9535	28.1752	27.3641	27.0805		2014-06-16 04:04:04	29.1651	28.1592	28.8676
2014-06-16 05:04:04	33.8691	27.6796	29.1022	27.2046	26.6284	27.194	30.5776	31.6072	27.948	28.1697	27.3641	27.0697		2014-06-16 05:04:04	29.1538	28.1303	28.8195
2014-06-16 06:04:04	33.8417	27.6687	29.1264	27.1881	26.5924	27.1892	30.5776	31.5973	27.9206	28.1587	27.352	27.0276		2014-06-16 06:04:04	29.1283	28.1158	28.816
2014-06-16 07:04:04	33.8197	27.6741	29.1484	27.1991	26.5684	27.2	30.5568	31.6083	27.8931	28.1697	27.2977	27.0216		2014-06-16 07:04:04	29.1127	28.1131	28.8134
2014-06-16 08:04:04	33.8197	27.7016	29.1759	27.2266	26.5924	27.188	30.5326	31.6358	27.8876	28.2082	27.2917	27.0637		2014-06-16 08:04:04	29.127	28.1215	28.8325
2014-06-16 09:04:04	33.8856	27.7268	29.2253	27.287	26.6272	27.2097	30.5381	31.6512	27.9261	28.2247	27.3158	27.0817		2014-06-16 09:04:04	29.1659	28.1391	28.8698
2014-06-16 10:04:04	33.8801	27.718	29.2253	27.3144	26.656	27.2205	30.5469	31.6226	27.959	28.2379	27.3279	27.0962		2014-06-16 10:04:04	29.1832	28.1454	28.8726
2014-06-16 11:04:04	33.9021	27.7071	29.2308	27.3144	26.6716	27.2205	30.548	31.6556	27.9535	28.1752	27.3641	27.113		2014-06-16 11:04:04	29.1756	28.1471	28.8912
2014-06-16 12:04:04	33.9065	27.7213	29.2143	27.298	26.7015	27.2145	30.5941	31.6809	27.9755	28.2302	27.3701	27.125		2014-06-16 12:04:04	29.2034	28.1637	28.8908
2014-06-16 13:04:04	33.9384	27.695	29.2125	27.287	26.7555	27.2037	30.5831	31.6937	27.9689	28.2181	27.352	27.133		2014-06-16 13:04:04	29.2202	28.1537	28.8863
2014-06-16 14:04:04	33.8636	27.6577	29.1484	27.2376	26.6596	27.1731	30.5315	31.6237	27.9096	28.1642	27.2857	27.0745		2014-06-16 14:04:04	29.1493	28.1092	28.8238
2014-06-16 15:04:04	33.9076	27.6522	29.1869	27.2211	26.6548	27.2097	30.5106	31.5754	27.9041	28.1532	27.2917	27.0913		2014-06-16 15:04:04	29.1549	28.116	28.8187
2014-06-16 16:04:04	33.9065	27.6248	29.177	27.243	26.6548	27.2157	30.4667	31.5314	27.9151	28.1807	27.2736	27.0865		2014-06-16 16:04:04	29.1643	28.0984	28.8062
2014-06-16 17:04:04	33.8691	27.5589	29.0956	27.2376	26.6404	27.1711	30.4722	31.5094	27.937	28.1642	27.2627	27.0853		2014-06-16 17:04:04	29.1527	28.0719	28.7763
2014-06-16 18:04:04	33.8252	27.6248	29.1165	27.243	26.6404	27.135	30.4941	31.5314	27.9261	28.1642	27.2917	27.0962		2014-06-16 18:04:04	29.139	28.0875	28.7957
2014-06-16 19:04:04	33.8362	27.6467	29.1011	27.243	26.6404	27.141	30.5106	31.5644	27.948	28.1532	27.3158	27.101		2014-06-16 19:04:04	29.1444	28.0998	28.8061
2014-06-16 20:04:04	33.8252	27.6467	29.0923	27.2376	26.65	27.135	30.5106	31.5918	27.9535	28.1422	27.3279	27.101		2014-06-16 20:04:04	29.1427	28.0983	28.8124
2014-06-16 21:04:04	33.8142	27.6412	29.0923	27.2321	26.6404	27.123	30.5216	31.6028	27.959	28.1422	27.3218	27.0962		2014-06-16 21:04:04	29.139	28.0955	28.8123
2014-06-16 22:04:04	33.8032	27.6412	29.0923	27.2321	26.6224	27.1169	30.5216	31.5973	27.959	28.1532	27.3218	27.101		2014-06-16 22:04:04	29.1345	28.0952	28.8109
2014-06-16 23:04:04	33.7867	27.6467	29.0923	27.2211	26.6164	27.1169	30.5161	31.5973	27.959	28.1477	27.3399	27.0962		2014-06-16 23:04:04	29.1275	28.094	28.8127
2014-06-17 00:04:04	33.7703	27.6357	29.0923	27.2211	26.6104	27.1109	30.5161	31.5809	27.959	28.1422	27.3399	27.101		2014-06-17 00:04:04	29.1205	28.0909	28.8086
2014-06-17 01:04:04	33.7109	27.6302	29.0813	27.2156	26.6044	27.0928	30.5161	31.5809	27.9535	28.1422	27.3279	27.0865		2014-06-17 01:04:04	29.1028	28.0814	28.8014
2014-06-17 02:04:04	33.7538	27.6302	29.0813	27.2101	26.5924	27.0928	30.5161	31.5809	27.959	28.1422	27.3279	27.0962		2014-06-17 02:04:04	29.1119	28.0838	28.8
2014-06-17 03:04:04	33.7373	27.6248	29.0758	27.2046	26.5864	27.0928	30.526	31.5754	27.948	28.1367	27.3279	27.0745		2014-06-17 03:04:04	29.1021	28.0795	28.7959
2014-06-17 04:04:04	33.7318	27.6193	29.0594	27.1991	26.5744	27.0748	30.5106	31.5699	27.9425	28.1367	27.3158	27.0697		2014-06-17 04:04:04	29.0964	28.0686	28.786
2014-06-17 05:04:04	33.7043	27.5699	28.9879	27.1717	26.5804	27.0507	30.5106	31.5204	27.9261	28.1202	27.3158	27.0637		2014-06-17 05:04:04	29.0828	28.0487	28.7489
2014-06-17 06:04:04	33.6824	27.5589	28.9989	27.1563	26.5384	27.0447	30.4941	31.4929	27.9206	28.1092	27.3158	27.0457		2014-06-17 06:04:04	29.0626	28.0358	28.741
2014-06-17 07:04:04	33.6714	27.5479	29.0264	27.1717	26.5324	27.0507	30.4557	31.5039	27.8766	28.1312	27.2615	27.0337		2014-06-17 07:04:04	29.0529	28.022	28.7409
2014-06-17 08:04:04	33.7043	27.5589	29.0319	27.1936	26.5684	27.0687	30.4447	31.5259	27.8821	28.1532	27.2555	27.0637		2014-06-17 08:04:04	29.077	28.034	28.7517
2014-06-17 09:04:04	33.7318	27.5754	29.0429	27.1673	26.5864	27.0748	30.4722	31.5754	27.8931	28.1642	27.2796	27.0697		2014-06-17 09:04:04	29.0939	28.048	28.7663
2014-06-17 10:04:04	33.7593	27.4996	29.0374	27.1827	26.5804	27.0687	30.4722	31.5644	27.8602	28.1477	27.2917	26.9856		2014-06-17 10:04:04	29.0869	28.0065	28.769
2014-06-17 11:04:04	33.7648	27.5699	29.0594	27.1881	26.6224	27.0928	30.4502	31.5534	27.8712	28.1642	27.2917	27.0096		2014-06-17 11:04:04	29.1056	28.0306	28.7731
2014-06-17 12:04:04	33.7977	27.6028	29.0649	27.1881	26.6392	27.0748	30.4777	31.5754	27.8931	28.1862	27.3038	27.0276		2014-06-17 12:04:04	29.1291	28.0457	28.783
2014-06-17 13:04:04	33.8087	27.5973	29.0703	27.1991	26.644	27.0687	30.5271	31.5754	27.9096	28.1807	27.3339	27.0697		2014-06-17 13:04:04	29.1357	28.0657	28.7947
2014-06-17 14:04:04	33.8032	27.6028	29.0649	27.1772	26.65	27.0627	30.5359	31.5534	27.9041	28.1477	27.3279	27.0697		2014-06-17 14:04:04	29.1263	28.0678	28.7808
2014-06-17 15:04:04	33.8142	27.6028	29.0703	27.1881	26.6656	27.0627	30.5161	31.5424	27.8986	28.0927	27.3279	27.0757		2014-06-17 15:04:04	29.1178	28.0643	28.7822
2014-06-17 16:04:04	33.7384	27.5918	29.0429	27.1618	26.626	27.0507	30.537	31.5259	27.8876	28.0103	27.3158	27.0637		2014-06-17 16:04:04	29.0656	28.0608	28.7616
2014-06-17 17:04:04	33.6351	27.6028	28.9714	27.1881	26.6284	27.0326	30.5513	31.4819	27.8931	28.0268	27.2326	26.9976		2014-06-17 17:04:04	29.0458	28.0461	28.7185
2014-06-17 18:04:04	33.645	27.6083	28.9934	27.1717	26.6104	27.0326	30.5557	31.4654	27.8766	28.0323	27.2072	26.9435		2014-06-17 18:04:04	29.0411	28.035	28.7094
2014-06-17 19:04:04	33.6549	27.6083	28.9934	27.1827	26.6104	27.0266	30.5557	31.5204	27.8931	28.0004	27.2253	26.9495		2014-06-17 19:04:04	29.0397	28.035	28.7304
2014-06-17 20:04:04	33.6494	27.6138	28.9934	27.1827	26.6104	27.0386	30.5557	31.5369	27.9096	28.0103	27.2434	26.9435		2014-06-17 20:04:04	29.0449	28.0379	28.7391
2014-06-17 21:04:04	33.6406	27.6138	29.0044	27.1772	26.6104	27.0447	30.5557	31.5369	27.9096	27.9784	27.2434	26.9555		2014-06-17 21:04:04	29.0347	28.0424	28.7405
2014-06-17 22:04:04	33.6362	27.6138	28.9934	27.1772	26.5924	27.0326	30.5612	31.5369	27.9151	28.0103	27.2434	26.9615		2014-06-17 22:04:04	29.0385	28.0423	28.7377
2014-06-17 23:04:04	33.6099	27.6193	29.0044	27.1772	26.5924	27.0447	30.5612	31.5369	27.9151	27.9949	27.2434	26.9435		2014-06-17 23:04:04	29.028	28.0421	28.7405
2014-06-18 00:04:04	33.6099	27.6138	28.9934	27.1772	26.5864	27.0447	30.5667	31.5369	27.9206	28.0048	27.2434	26.9615		2014-06-18 00:04:04	29.0304	28.0467	28.7377
2014-06-18 01:04:04	33.6044	27.6248	28.9989	27.1717	26.5744	27.0447	30.5721	31.5424	27.9261	28.0268	27.2434	26.9615		2014-06-18 01:04:04	29.0329	28.0508	28.7391
2014-06-18 02:04:04	33.5879	27.6193	28.9824	27.1607	26.5684	27.0447	30.5667	31.5369	27.9261	28.0268	27.2495	26.9495		2014-06-18 02:04:04	29.0273	28.045	28.7324
2014-06-18 03:04:04	33.5769	27.6248	28.9934	27.1607	26.5624	27.0447	30.5667	31.5369	27.9206	28.0268	27.2434	26.9615		2014-06-18 03:04:04	29.0217	28.0494	28.7336
2014-06-18 04:04:04	33.5879	27.6193	28.9989	27.1552	26.5624	27.0386	30.5776	31.5369	27.9316	28.0268	27.2434	26.9495		2014-06-18 04:04:04	29.0272	28.0463	28.7336
2014-06-18 05:04:04	33.5659	27.5809	28.9384	27.1354	26.5444	27.0145	30.5612	31.4984	27.9206	27.9938	27.2434	26.9495		2014-06-18 05:04:04	29.0062	28.0265	28.7039
2014-06-18 06:04:04	33.5385	27.5534	28.911	27.1157	26.4904	27.0025	30.5513	31.4599	27.8986	27.9993	27.2314	26.9135		2014-06-18 06:04:04	28.9817	28.0052	28.6795
2014-06-18 07:04:04	33.5385	27.5479	28.933	27.1212	26.4964	26.9965	30.5315	31.4215	27.8712	27.9938	27.2072	26.9135		2014-06-18 07:04:04	28.975	27.9973	28.6707
2014-06-18 08:04:04	33.522	27.5589	28.9494	27.131	26.5144	26.9904	30.4996	31.4709	27.8382	28.0268	27.1807	26.9075		2014-06-18 08:04:04	28.9753	27.9891	28.683
2014-06-18 09:04:04	33.5275	27.5644	28.9714	27.1563	26.5264	26.9784	30.4777	31.4819	27.8437	28.0323	27.1903	26.9014		2014-06-18 09:04:04	28.9825	27.9805	28.7
2014-06-18 10:04:04	33.5604	27.5918	28.9604	27.1717	26.5624	26.9844	30.4886	31.5094	27.8712	28.0543	27.2084	26.9375		2014-06-18 10:04:04	29.0121	28.0006	28.7125
2014-06-18 11:04:04	33.5934	27.6028	28.9659	27.1717	26.5744	26.9784	30.5161	31.5314	27.8602	28.0543	27.2374	26.9615		2014-06-18 11:04:04	29.0206	28.0147	28.7266
2014-06-18 12:04:04	33.6099	27.5863	28.9879	27.1662	26.5804	26.9603	30.5271	31.5259	27.8766	28.0323	27.2314	26.9495		2014-06-18 12:04:04	29.0248	28.0058	28.7278
2014-06-18 13:04:04	33.6208	27.5918	28.9659	27.1607	26.6044	26.9483	30.5271	31.5259	27.8712	28.0378	27.2253	26.9555		2014-06-18 13:04:04	29.0335	28.0057	28.7195
2014-06-18 14:04:04	33.6252	27.5809	28.9549	27.1508	26.5924	26.9603	30.5425	31.5094	27.8712	28.0378	27.2374	26.9555		2014-06-18 14:04:04	29.0316	28.0098	28.7131
2014-06-18 15:04:04	33.6351	27.5809	28.9659	27.142	26.6224	26.9543	30.526	31.4874	27.8657	28.0048	27.2253	26.9435		2014-06-18 15:04:04	29.032	28.0012	28.7052
2014-06-18 16:04:04	33.6154	27.5479	28.8945	27.0717	26.5864	26.9121	30.4777	31.4391	27.8602	27.9993	27.2193	26.9435		2014-06-18 16:04:04	29.0153	27.9703	28.6561
2014-06-18 17:04:04	33.5989	27.4305	28.8835	26.9564	26.4245	26.8905	30.4502	31.4544	27.7888	27.9993	27.2072	26.9315		2014-06-18 17:04:04	28.9529	27.9257	28.6254
2014-06-18 18:04:04	33.5989	27.4711	28.8725	27.0113	26.4245	26.9001	30.4447	31.4654	27.7339	27.9938	27.2072	26.9195		2014-06-18 18:04:04	28.9377	27.9338	28.6391
2014-06-18 19:04:04	33.6154	27.4985	28.8835	27.0223	26.4365	26.8953	30.4722	31.5204	27.7668	28.0048	27.2193	26.9135		2014-06-18 19:04:04	28.9559	27.9449	28.6614
2014-06-18 20:04:04	33.6099	27.515	28.878	27.0278	26.4305	26.9001	30.4832	31.5314	27.7723	27.9883	27.2374	26.9135		2014-06-18 20:04:04	28.9502	27.9529	28.6686
2014-06-18 21:04:04	33.6044	27.5205	28.8835	27.0223	26.4245	26.9182	30.4722	31.5369	27.7833	27.9883	27.2434	26.9135		2014-06-18 21:04:04	28.9501	27.9561	28.6715
2014-06-18 22:04:04	33.5824	27.5315	28.8945	27.0278	26.4185	26.9242	30.4722	31.5204	27.7778	27.9883	27.2434	26.9135		2014-06-18 22:04:04	28.9417	27.9603	28.6715
2014-06-18 23:04:04	33.5769	27.5205	28.8945	27.0223	26.4005	26.9182	30.4722	31.5204	27.7833	27.9883	27.2434	26.9135		2014-06-18 23:04:04	28.9372	27.9561	28.6702
2014-06-19 00:04:04	33.5659	27.5315	28.8945	27.0168	26.4005	26.9242	30.4832	31.5259	27.7888	27.9938	27.2434	26.9135		2014-06-19 00:04:04	28.9372	27.9631	28.6702
2014-06-19 01:04:04	33.5659	27.5424	28.9	27.0168	26.4005	26.9242	30.4722	31.5369	27.7888	27.9938	27.2434	26.9315		2014-06-19 01:04:04	28.9372	27.9676	28.6743
2014-06-19 02:04:04	33.5494	27.5424	28.911	27.0168	26.3765	26.9242	30.4722	31.5314	27.7888	27.9938	27.2434	26.9195		2014-06-19 02:04:04	28.9271	27.9646	28.6757
2014-06-19 03:04:04	33.5439	27.5424	28.9165	27.0059	26.3765	26.9242	30.4777	31.5369	27.7998	27.9938	27.2434	26.9195		2014-06-19 03:04:04	28.9285	27.9659	28.6757
2014-06-19 04:04:04	33.5385	27.5424	28.9165	27.0059	26.3765	26.9242	30.4886	31.5314	27.7888	27.9883	27.2434	26.9135		2014-06-19 04:04:04	28.923	27.9672	28.6743
2014-06-19 05:04:04	33.522	27.537	28.867	27.0059	26.3645	26.9242	30.4722	31.5204	27.7998	27.9773	27.2434	26.9195		2014-06-19 05:04:04	28.9159	27.9632	28.6592
2014-06-19 06:04:04	33.511	27.515	28.8285	26.9784	26.3261	26.9061	30.4722	31.4874	27.7888	27.9773	27.2374	26.9075		2014-06-19 06:04:04	28.9008	27.9502	28.6329
2014-06-19 07:04:04	33.4945	27.4656	28.8142	26.9564	26.3273	26.8905	30.4502	31.4599	27.7668	27.9938	27.2072	26.8834		2014-06-19 07:04:04	28.8956	27.9224	28.6095
2014-06-19 08:04:04	33.4561	27.4656	28.8296	26.9784	26.3429	26.8808	30.4337	31.4599	27.6933	28.0048	27.1807	26.8774		2014-06-19 08:04:04	28.8742	27.9144	28.6122
2014-06-19 09:04:04	33.4506	27.4656	28.867	27.0004	26.3705	26.8808	30.3953	31.4819	27.7086	28.0158	27.1638	26.8714		2014-06-19 09:04:04	28.8864	27.9033	28.6283
2014-06-19 10:04:04	33.467	27.4821	28.878	27.0223	26.3945	26.8796	30.4172	31.4819	27.7339	28.0158	27.1807	26.8954		2014-06-19 10:04:04	28.9028	27.9186	28.6407
2014-06-19 11:04:04	33.533	27.5095	28.889	27.0498	26.4245	26.8856	30.4502	31.4874	27.7613	28.0268	27.2012	26.9195		2014-06-19 11:04:04	28.9364	27.9412	28.6568
2014-06-19 12:04:04	33.5659	27.515	28.889	27.0498	26.4664	26.8808	30.4557	31.5039	27.7778	28.0268	27.1964	26.9315		2014-06-19 12:04:04	28.9592	27.9458	28.6598
2014-06-19 13:04:04	33.5659	27.5095	28.8945	27.0278	26.4844	26.8808	30.4777	31.4984	27.7723	28.0158	27.2133	26.9375		2014-06-19 13:04:04	28.9596	27.9514	28.6585
2014-06-19 14:04:04	33.5934	27.515	28.889	27.0059	26.4904	26.8748	30.4832	31.4984	27.7559	28.0158	27.1952	26.9315		2014-06-19 14:04:04	28.9639	27.9511	28.6471
2014-06-19 15:04:04	33.5934	27.504	28.878	27.0004	26.4904	26.8748	30.4941	31.4764	27.7559	27.9938	27.1855	26.9195		2014-06-19 15:04:04	28.9584	27.9481	28.6351
2014-06-19 16:04:04	33.5879	27.5095	28.8835	26.9894	26.4784	26.8567	30.4886	31.4435	27.7613	27.9256	27.1638	26.9075		2014-06-19 16:04:04	28.9383	27.9406	28.62
2014-06-19 17:04:04	33.5549	27.4832	28.8615	26.9894	26.4604	26.8567	30.5051	31.4325	27.7504	27.9212	27.0854	26.9135		2014-06-19 17:04:04	28.9217	27.9396	28.5922
2014-06-19 18:04:04	33.4835	27.504	28.8	26.9839	26.4484	26.8387	30.4941	31.405	27.7504	27.9377	27.0854	26.8894		2014-06-19 18:04:04	28.905	27.9316	28.5686
2014-06-19 19:04:04	33.4835	27.5315	28.8054	26.9839	26.4544	26.8447	30.4886	31.438	27.7668	27.9377	27.1155	26.8894		2014-06-19 19:04:04	28.9106	27.9386	28.5857
2014-06-19 20:04:04	33.478	27.5424	28.8109	26.9839	26.4544	26.8567	30.4941	31.4489	27.7778	27.9267	27.1336	26.8894		2014-06-19 20:04:04	28.9092	27.9457	28.5944
2014-06-19 21:04:04	33.4725	27.5424	28.8153	26.9839	26.4365	26.8567	30.4941	31.4599	27.7833	27.9267	27.1276	26.8894		2014-06-19 21:04:04	28.9047	27.9457	28.5967
2014-06-19 22:04:04	33.4561	27.5479	28.8197	26.9839	26.4245	26.8567	30.4996	31.4489	27.7833	27.9267	27.1276	26.8894		2014-06-19 22:04:04	28.8976	27.9484	28.595
2014-06-19 23:04:04	33.4451	27.5589	28.8241	26.9784	26.4185	26.8567	30.4941	31.4654	27.7833	27.9267	27.1276	26.8894		2014-06-19 23:04:04	28.8934	27.9498	28.5989
2014-06-20 00:04:04	33.4077	27.5589	28.8241	26.9729	26.4005	26.8567	30.4996	31.4709	27.7943	27.9267	27.1276	26.8954		2014-06-20 00:04:04	28.8823	27.9527	28.5989
2014-06-20 01:04:04	33.4176	27.5589	28.8285	26.94	26.4005	26.8567	30.4941	31.4709	27.8053	27.9267	27.1336	26.8894		2014-06-20 01:04:04	28.8875	27.9498	28.5933
2014-06-20 02:04:04	33.4176	27.5644	28.845	26.9619	26.3885	26.8628	30.5051	31.4654	27.7943	27.9267	27.1276	26.8894		2014-06-20 02:04:04	28.8818	27.9554	28.6
2014-06-20 03:04:04	33.4121	27.5644	28.834	26.9619	26.3765	26.8567	30.4996	31.4709	27.8053	27.9267	27.1276	26.8954		2014-06-20 03:04:04	28.8801	27.954	28.5986
2014-06-20 04:04:04	33.4011	27.5644	28.8395	26.9619	26.3765	26.8567	30.5051	31.4709	27.7998	27.9267	27.1276	26.8954		2014-06-20 04:04:04	28.876	27.9554	28.6
2014-06-20 05:04:04	33.4066	27.5424	28.8043	26.9564	26.3705	26.8507	30.4996	31.4599	27.8053	27.9102	27.1276	26.8894		2014-06-20 05:04:04	28.8731	27.9456	28.5871
2014-06-20 06:04:04	33.3857	27.5205	28.7945	26.94	26.3201	26.8507	30.4886	31.4325	27.7998	27.9102	27.1216	26.8654		2014-06-20 06:04:04	28.854	27.9313	28.5721
2014-06-20 07:04:04	33.3121	27.4601	28.767	26.918	26.3273	26.8266	30.4722	31.394	27.7613	27.9157	27.1035	26.8413		2014-06-20 07:04:04	28.8291	27.9001	28.5456
2014-06-20 08:04:04	33.3066	27.4601	28.7615	26.929	26.3537	26.8085	30.4282	31.394	27.7141	27.9322	27.0733	26.8413		2014-06-20 08:04:04	28.8267	27.8846	28.5394
2014-06-20 09:04:04	33.3506	27.4821	28.7725	26.951	26.3885	26.8085	30.4392	31.416	27.6999	27.9432	27.0613	26.8594		2014-06-20 09:04:04	28.8455	27.8973	28.5502
2014-06-20 10:04:04	33.4011	27.493	28.7615	26.9839	26.4185	26.8326	30.4612	31.4325	27.7229	27.9487	27.0854	26.8834		2014-06-20 10:04:04	28.8728	27.9176	28.5658
2014-06-20 11:04:04	33.4341	27.515	28.756	27.0113	26.4425	26.8206	30.4502	31.4599	27.7229	27.9476	27.0975	26.8954		2014-06-20 11:04:04	28.8868	27.9203	28.5812
2014-06-20 12:04:04	33.4725	27.526	28.767	27.0113	26.4664	26.8326	30.4722	31.4599	27.7449	27.9432	27.1155	26.9195		2014-06-20 12:04:04	28.9068	27.9376	28.5885
2014-06-20 13:04:04	33.4945	27.526	28.7505	27.0004	26.4724	26.8146	30.4941	31.4599	27.7504	27.9377	27.1276	26.9255		2014-06-20 13:04:04	28.9137	27.94	28.5846
2014-06-20 14:04:04	33.467	27.4887	28.712	26.9674	26.4664	26.8146	30.4886	31.4325	27.7174	27.9157	27.0914	26.9014		2014-06-20 14:04:04	28.8916	27.9233	28.5508
2014-06-20 15:04:04	33.4407	27.5095	28.7395	26.9301	26.3657	26.8447	30.4886	31.3896	27.6274	27.8332	27.0854	26.8185		2014-06-20 15:04:04	28.8167	27.9153	28.5361
2014-06-20 16:04:04	33.3429	27.3438	28.767	26.7302	26.2601	26.8628	30.4722	31.283	27.5736	27.8002	27.0854	26.6779		2014-06-20 16:04:04	28.7442	27.8391	28.4664
2014-06-20 17:04:04	33.6296	27.5315	28.767	26.9081	26.5444	26.8266	30.4392	31.3995	27.7613	27.9575	26.9647	26.8293		2014-06-20 17:04:04	28.9732	27.9067	28.5098
2014-06-20 18:04:04	33.6934	27.6687	28.745	27.0059	26.65	26.7905	30.4502	31.4489	27.8657	28.0598	27.0552	26.9075		2014-06-20 18:04:04	29.0672	27.9542	28.5638
2014-06-20 19:04:04	33.7922	27.7224	28.745	27.0663	26.7015	26.7604	30.4832	31.5204	27.9799	28.1037	27.1276	26.9675		2014-06-20 19:04:04	29.1443	27.9834	28.6148
2014-06-20 20:04:04	33.8636	27.7356	28.745	27.0992	26.7915	26.7845	30.4996	31.5644	28.0534	28.1202	27.1952	26.9976		2014-06-20 20:04:04	29.2072	28.0043	28.6509
2014-06-20 21:04:04	33.8252	27.7268	28.745	27.0772	26.7555	26.7724	30.4886	31.5534	28.048	28.1037	27.1855	26.9916		2014-06-20 21:04:04	29.1831	27.9949	28.6403
2014-06-20 22:04:04	33.8142	27.7268	28.756	27.0772	26.7375	26.7604	30.4996	31.5534	28.048	28.0982	27.1759	26.9916		2014-06-20 22:04:04	29.1745	27.9946	28.6406
2014-06-20 23:04:04	33.7867	27.718	28.7395	27.0663	26.7315	26.7664	30.4941	31.5534	28.0425	28.0982	27.1759	26.9796		2014-06-20 23:04:04	29.1647	27.9895	28.6337
2014-06-21 00:04:04	33.7593	27.718	28.723	27.0608	26.7135	26.7604	30.4941	31.5424	28.0315	28.0927	27.1759	26.9736		2014-06-21 00:04:04	29.1493	27.9865	28.6255
2014-06-21 01:04:04	33.7373	27.718	28.723	27.0663	26.7075	26.7604	30.4996	31.5534	28.0315	28.0927	27.1855	26.9675		2014-06-21 01:04:04	29.1423	27.9864	28.632
2014-06-21 02:04:04	33.7263	27.7268	28.7395	27.0498	26.6895	26.7784	30.4996	31.5479	28.037	28.0817	27.1855	26.9856		2014-06-21 02:04:04	29.1336	27.9976	28.6307
2014-06-21 03:04:04	33.7098	27.7312	28.745	27.0498	26.6776	26.7845	30.4941	31.5534	28.048	28.0817	27.1903	26.9796		2014-06-21 03:04:04	29.1293	27.9973	28.6346
2014-06-21 04:04:04	33.7043	27.7224	28.745	27.0443	26.6596	26.7784	30.5051	31.5534	28.0425	28.0762	27.1903	26.9796		2014-06-21 04:04:04	29.1207	27.9964	28.6333
2014-06-21 05:04:04	33.7043	27.6884	28.7065	27.0443	26.632	26.7483	30.4996	31.5204	28.048	28.0652	27.1747	26.9675		2014-06-21 05:04:04	29.1124	27.976	28.6115
2014-06-21 06:04:04	33.6351	27.6193	28.6845	26.9619	26.6212	26.676	30.4502	31.5039	28.015	28.0213	27.1155	26.9195		2014-06-21 06:04:04	29.0731	27.9162	28.5665
2014-06-21 07:04:04	33.6516	27.7433	28.6735	26.9345	26.7855	26.7001	30.4777	31.5863	28.0864	28.0982	27.1976	26.9916		2014-06-21 07:04:04	29.1554	27.9782	28.598
2014-06-21 08:04:04	33.7758	27.8728	28.6351	27.0498	26.9858	26.7965	30.4777	31.6765	28.1962	28.2071	27.3339	27.0913		2014-06-21 08:04:04	29.2912	28.0596	28.6738
2014-06-21 09:04:04	33.9219	28.0133	28.6461	27.1837	27.1585	26.8736	30.4996	31.7468	28.2753	28.3028	27.4654	27.1671		2014-06-21 09:04:04	29.4146	28.1384	28.7605
2014-06-21 10:04:04	34.0131	28.1044	28.6461	27.287	27.3049	26.9362	30.5161	31.8073	28.3236	28.3578	27.5643	27.2392		2014-06-21 10:04:04	29.4998	28.199	28.8262
2014-06-21 11:04:04	34.057	28.1428	28.6296	27.3364	27.3876	26.9844	30.5425	31.8293	28.3346	28.3853	27.6367	27.2873		2014-06-21 11:04:04	29.5411	28.2392	28.858
2014-06-21 12:04:04	34.09	28.1757	28.6571	27.3474	27.4296	27.0145	30.5557	31.8622	28.3565	28.4183	27.6971	27.3233		2014-06-21 12:04:04	29.5736	28.2673	28.8909
2014-06-21 13:04:04	34.1119	28.1812	28.6461	27.3364	27.4416	27.0025	30.5513	31.8348	28.3565	28.4018	27.7212	27.3413		2014-06-21 13:04:04	29.578	28.2691	28.8846
2014-06-21 14:04:04	34.1284	28.1702	28.6131	27.243	27.4656	27.0025	30.5579	31.7908	28.34	28.4018	27.7091	27.3233		2014-06-21 14:04:04	29.584	28.2635	28.839
2014-06-21 15:04:04	34.1229	28.1757	28.6021	27.298	27.4656	26.9965	30.5612	31.8018	28.3291	28.3798	27.6971	27.3173		2014-06-21 15:04:04	29.5743	28.2627	28.8497
2014-06-21 16:04:04	34.1174	28.1648	28.512	27.3089	27.4416	26.9603	30.5557	31.7798	28.3181	28.3578	27.6729	27.3173		2014-06-21 16:04:04	29.5587	28.2495	28.8184
2014-06-21 17:04:04	34.1119	28.1593	28.4526	27.3034	27.4296	26.9362	30.5667	31.7578	28.3016	28.3688	27.6729	27.3113		2014-06-21 17:04:04	29.553	28.2434	28.7967
2014-06-21 18:04:04	34.0955	28.1154	28.4581	27.298	27.4176	26.9483	30.5721	31.7523	28.3016	28.3468	27.6548	27.2812		2014-06-21 18:04:04	29.5404	28.2293	28.7908
2014-06-21 19:04:04	34.0515	28.0879	28.4581	27.287	27.3996	26.9483	30.5831	31.7633	28.3016	28.3523	27.6729	27.2933		2014-06-21 19:04:04	29.5263	28.2282	28.7953
2014-06-21 20:04:04	34.0405	28.1044	28.4526	27.287	27.4116	26.9724	30.5776	31.7798	28.3071	28.3358	27.685	27.2933		2014-06-21 20:04:04	29.5238	28.2369	28.8011
2014-06-21 21:04:04	34.0295	28.1044	28.4581	27.276	27.3876	26.9724	30.5831	31.7743	28.3071	28.3358	27.6729	27.2933		2014-06-21 21:04:04	29.515	28.2383	28.7953
2014-06-21 22:04:04	33.9911	28.0879	28.4581	27.2595	27.3517	26.9483	30.5776	31.7688	28.3016	28.3358	27.6729	27.2752		2014-06-21 22:04:04	29.495	28.2223	28.7898
2014-06-21 23:04:04	33.9801	28.0879	28.4581	27.265	27.3457	26.9543	30.5941	31.7743	28.3071	28.3358	27.6669	27.2692		2014-06-21 23:04:04	29.4922	28.2264	28.7911
2014-06-22 00:04:04	33.9691	28.0879	28.4636	27.2595	27.3277	26.9603	30.5886	31.7688	28.3071	28.3193	27.6729	27.2692		2014-06-22 00:04:04	29.4808	28.2265	28.7912
2014-06-22 01:04:04	33.9581	28.0824	28.4636	27.2595	27.3217	26.9724	30.5941	31.7743	28.3071	28.3248	27.685	27.2692		2014-06-22 01:04:04	29.4779	28.2295	28.7956
2014-06-22 02:04:04	33.9427	28.0824	28.4636	27.2485	27.2977	26.9664	30.5886	31.7578	28.3016	28.3138	27.685	27.2752		2014-06-22 02:04:04	29.464	28.2282	28.7887
2014-06-22 03:04:04	33.9263	28.066	28.4526	27.2266	27.2797	26.9483	30.5776	31.7578	28.3016	28.3138	27.6729	27.2632		2014-06-22 03:04:04	29.4553	28.2138	28.7775
2014-06-22 04:04:04	33.9175	28.0715	28.4581	27.2266	27.2737	26.9483	30.5776	31.7468	28.3016	28.3138	27.6729	27.2632		2014-06-22 04:04:04	29.4516	28.2152	28.7761
2014-06-22 05:04:04	33.9021	28.055	28.4141	27.2266	27.2413	26.9362	30.5831	31.7413	28.2961	28.2973	27.6669	27.2512		2014-06-22 05:04:04	29.4342	28.2064	28.7622
2014-06-22 06:04:04	33.8636	28.0276	28.4141	27.1936	27.1945	26.9182	30.5557	31.7084	28.2796	28.2918	27.6548	27.2151		2014-06-22 06:04:04	29.4074	28.1791	28.7427
2014-06-22 07:04:04	33.8197	27.987	28.4196	27.1552	27.1945	26.9001	30.5381	31.6974	28.2511	28.2808	27.5945	27.1911		2014-06-22 07:04:04	29.3865	28.1541	28.7167
2014-06-22 08:04:04	33.8197	27.9957	28.3977	27.1772	27.2305	26.9001	30.5326	31.7248	28.2346	28.3083	27.6066	27.1971		2014-06-22 08:04:04	29.3983	28.1564	28.7266
2014-06-22 09:04:04	33.8527	28.0177	28.3757	27.2101	27.2749	26.9001	30.5161	31.7633	28.2456	28.3193	27.6186	27.1971		2014-06-22 09:04:04	29.4231	28.1578	28.7419
2014-06-22 10:04:04	33.9131	28.0605	28.3702	27.2485	27.3217	26.9182	30.5381	31.7908	28.2401	28.3248	27.6247	27.2392		2014-06-22 10:04:04	29.4499	28.189	28.7585
2014-06-22 11:04:04	33.9131	28.0605	28.3647	27.254	27.3517	26.9121	30.5381	31.7908	28.2401	28.3138	27.6488	27.2632		2014-06-22 11:04:04	29.4547	28.1935	28.7646
2014-06-22 12:04:04	33.9318	28.0495	28.3647	27.2266	27.3697	26.9182	30.5315	31.7688	28.2182	28.3028	27.6488	27.2632		2014-06-22 12:04:04	29.4556	28.1906	28.7522
2014-06-22 13:04:04	33.9274	28.0495	28.3647	27.2101	27.3637	26.9182	30.5381	31.7688	28.2182	28.2973	27.6247	27.2512		2014-06-22 13:04:04	29.4516	28.1892	28.7421
2014-06-22 14:04:04	33.9471	28.0385	28.3427	27.2046	27.3577	26.9182	30.537	31.7413	28.2182	28.2973	27.6005	27.2452		2014-06-22 14:04:04	29.4551	28.1847	28.7223
2014-06-22 15:04:04	33.9263	28.0385	28.3262	27.1991	27.3517	26.9025	30.5216	31.7303	28.2017	28.2643	27.6005	27.2452		2014-06-22 15:04:04	29.436	28.177	28.7141
2014-06-22 16:04:04	33.9636	28.0122	28.3262	27.1991	27.3457	26.8953	30.5051	31.7138	28.1797	28.2643	27.5885	27.2392		2014-06-22 16:04:04	29.4383	28.1629	28.7069
2014-06-22 17:04:04	33.9636	28.0385	28.3042	27.1991	27.3397	26.8856	30.4722	31.5852	28.1083	28.2588	27.5704	27.2272		2014-06-22 17:04:04	29.4176	28.1559	28.6647
2014-06-22 18:04:04	33.9263	28.0232	28.3097	27.1991	27.3097	26.8808	30.4557	31.5644	28.0425	28.2533	27.5824	27.125		2014-06-22 18:04:04	29.3829	28.1212	28.6639
2014-06-22 19:04:04	33.8307	27.9771	28.3097	27.1991	27.2977	26.8748	30.4667	31.6083	28.0699	28.2478	27.5885	27.101		2014-06-22 19:04:04	29.3615	28.1049	28.6764
2014-06-22 20:04:04	33.8197	27.9661	28.2932	27.1772	27.2977	26.8808	30.4502	31.6248	28.0864	28.2434	27.5824	27.107		2014-06-22 20:04:04	29.3618	28.101	28.6694
2014-06-22 21:04:04	33.8032	27.9716	28.3097	27.1772	27.2737	26.8856	30.4722	31.6303	28.0864	28.239	27.5824	27.101		2014-06-22 21:04:04	29.3506	28.1076	28.6749
2014-06-22 22:04:04	33.7922	27.9716	28.3042	27.1772	27.2593	26.8808	30.4502	31.6193	28.0864	28.2434	27.5885	27.101		2014-06-22 22:04:04	29.3453	28.1009	28.6723
2014-06-22 23:04:04	33.7758	27.9771	28.3042	27.1772	27.2545	26.8856	30.4722	31.6248	28.0864	28.2302	27.6005	27.101		2014-06-22 23:04:04	29.3367	28.109	28.6767
2014-06-23 00:04:04	33.7483	27.9771	28.3152	27.1717	27.2365	26.8808	30.4777	31.6303	28.0864	28.2346	27.6005	27.101		2014-06-23 00:04:04	29.3264	28.1091	28.6794
2014-06-23 01:04:04	33.7373	27.9826	28.3207	27.1552	27.2305	26.8808	30.4722	31.6248	28.0919	28.2302	27.6005	27.101		2014-06-23 01:04:04	29.3225	28.1091	28.6753
2014-06-23 02:04:04	33.7263	27.9771	28.3262	27.1552	27.2125	26.8856	30.4722	31.6248	28.0919	28.2346	27.5885	27.101		2014-06-23 02:04:04	29.3163	28.109	28.6737
2014-06-23 03:04:04	33.7153	27.9771	28.3317	27.1552	27.2065	26.8808	30.4722	31.6248	28.1029	28.2346	27.6005	27.101		2014-06-23 03:04:04	29.3148	28.1078	28.6781
2014-06-23 04:04:04	33.7098	27.9771	28.3372	27.1552	27.2005	26.8808	30.4722	31.6193	28.1029	28.2346	27.5945	27.101		2014-06-23 04:04:04	29.312	28.1078	28.6766
2014-06-23 05:04:04	33.7043	27.9716	28.2932	27.1508	27.1765	26.8856	30.4722	31.6138	28.1083	28.2302	27.6005	27.0913		2014-06-23 05:04:04	29.3049	28.1052	28.6646
2014-06-23 06:04:04	33.6406	27.9222	28.2987	27.1376	27.1346	26.8688	30.4612	31.5809	28.0974	28.2247	27.5885	27.0637		2014-06-23 06:04:04	29.2743	28.079	28.6514
2014-06-23 07:04:04	33.6044	27.8893	28.2877	27.1157	27.1406	26.8447	30.4557	31.5644	28.0589	28.2302	27.5643	27.0397		2014-06-23 07:04:04	29.2585	28.0573	28.633
2014-06-23 08:04:04	33.6362	27.9057	28.2614	27.1212	27.1705	26.8326	30.4227	31.5863	28.0534	28.2346	27.5523	27.0637		2014-06-23 08:04:04	29.2737	28.0562	28.6303
2014-06-23 09:04:04	33.6824	27.9441	28.2427	27.1508	27.2365	26.8507	30.4008	31.6303	28.0754	28.239	27.5462	27.0865		2014-06-23 09:04:04	29.3083	28.0705	28.6425
2014-06-23 10:04:04	33.7263	27.9606	28.2427	27.1827	27.2689	26.8567	30.4008	31.6512	28.0919	28.2434	27.5704	27.119		2014-06-23 10:04:04	29.3326	28.0843	28.6617
2014-06-23 11:04:04	33.7483	27.9771	28.2526	27.2046	27.3097	26.8688	30.3953	31.6501	28.0974	28.2434	27.5824	27.149		2014-06-23 11:04:04	29.3497	28.0975	28.6724
2014-06-23 12:04:04	33.7538	27.9661	28.2482	27.1881	27.3157	26.8567	30.3843	31.6457	28.0919	28.2302	27.5764	27.143		2014-06-23 12:04:04	29.3479	28.0875	28.6646
2014-06-23 13:04:04	33.7483	27.9551	28.2427	27.1354	27.3157	26.8567	30.4282	31.66	28.0974	28.2247	27.5764	27.149		2014-06-23 13:04:04	29.3465	28.0973	28.6536
2014-06-23 14:04:04	33.7538	27.9551	28.2317	27.1772	27.3157	26.8507	30.4117	31.6303	28.0864	28.1807	27.5523	27.143		2014-06-23 14:04:04	29.3341	28.0902	28.6479
2014-06-23 15:04:04	33.7758	27.9387	28.2097	27.1662	27.3097	26.8507	30.3898	31.6083	28.0699	28.1972	27.5402	27.131		2014-06-23 15:04:04	29.3381	28.0775	28.6311
2014-06-23 16:04:04	33.7428	27.9606	28.2207	27.1607	27.3037	26.8025	30.4117	31.6028	28.0534	28.0707	27.4992	27.125		2014-06-23 16:04:04	29.2927	28.075	28.6209
2014-06-23 17:04:04	33.7812	27.9496	28.1767	27.142	27.2917	26.7965	30.3843	31.5918	28.0106	28.1037	27.4184	27.131		2014-06-23 17:04:04	29.2968	28.0654	28.5822
2014-06-23 18:04:04	33.7318	27.9551	28.1712	26.9619	27.1873	26.7845	30.3678	31.5863	28.0534	28.1092	27.4485	27.119		2014-06-23 18:04:04	29.2705	28.0566	28.542
2014-06-23 19:04:04	33.6263	27.9551	28.1712	27.0168	27.0506	26.7845	30.3678	31.6028	28.0754	28.0982	27.4546	27.101		2014-06-23 19:04:04	29.2126	28.0521	28.5614
2014-06-23 20:04:04	33.5989	27.9551	28.1822	27.0113	27.0506	26.7845	30.3678	31.6028	28.0809	28.0927	27.4727	27.101		2014-06-23 20:04:04	29.2058	28.0521	28.5673
2014-06-23 21:04:04	33.5879	27.9551	28.1822	27.0059	27.0326	26.7845	30.3623	31.6028	28.0864	28.0817	27.4787	27.101		2014-06-23 21:04:04	29.1972	28.0507	28.5674
2014-06-23 22:04:04	33.5714	27.9551	28.1822	26.9784	27.0146	26.7845	30.3788	31.6028	28.0864	28.0762	27.4847	27.101		2014-06-23 22:04:04	29.1872	28.0548	28.562
2014-06-23 23:04:04	33.5659	27.9606	28.1877	26.9839	27.0146	26.7845	30.3788	31.6028	28.0864	28.0762	27.4787	27.0962		2014-06-23 23:04:04	29.1858	28.055	28.5633
2014-06-24 00:04:04	33.5494	27.9606	28.1932	26.9839	26.9906	26.7905	30.3733	31.6083	28.0864	28.0762	27.4787	27.0962		2014-06-24 00:04:04	29.1757	28.0551	28.566
2014-06-24 01:04:04	33.5439	27.9551	28.2042	26.9839	26.9786	26.7905	30.3788	31.5973	28.0864	28.0762	27.4787	27.101		2014-06-24 01:04:04	29.1713	28.0563	28.566
2014-06-24 02:04:04	33.5275	27.9496	28.2042	26.952	26.9618	26.7845	30.3843	31.5973	28.0919	28.0762	27.4727	27.0865		2014-06-24 02:04:04	29.1644	28.0512	28.5566
2014-06-24 03:04:04	33.5055	27.9496	28.1987	26.951	26.9666	26.7784	30.3788	31.5918	28.0864	28.0762	27.4787	27.0817		2014-06-24 03:04:04	29.1587	28.0471	28.555
2014-06-24 04:04:04	33.5	27.9551	28.1877	26.9784	26.9666	26.7845	30.3788	31.6028	28.0864	28.0762	27.4727	27.0817		2014-06-24 04:04:04	29.1573	28.05	28.5604
2014-06-24 05:04:04	33.489	27.9332	28.1547	26.9729	26.9618	26.7845	30.3788	31.5754	28.0864	28.0598	27.4787	27.0637		2014-06-24 05:04:04	29.1492	28.04	28.5454
2014-06-24 06:04:04	33.4341	27.9057	28.1767	26.9619	26.9115	26.7784	30.3678	31.5479	28.0809	28.0543	27.4666	27.0397		2014-06-24 06:04:04	29.1202	28.0229	28.5383
2014-06-24 07:04:04	33.4176	27.8893	28.1602	26.929	26.9174	26.7543	30.3568	31.5589	28.0534	28.0762	27.4425	27.0216		2014-06-24 07:04:04	29.1162	28.0055	28.5226
2014-06-24 08:04:04	33.4396	27.8948	28.1383	26.94	26.9678	26.7483	30.3348	31.5699	28.037	28.0817	27.4304	27.0397		2014-06-24 08:04:04	29.1315	28.0044	28.5196
2014-06-24 09:04:04	33.5	27.9277	28.1383	26.94	27.0206	26.7664	30.3074	31.6138	28.0425	28.0927	27.4244	27.0805		2014-06-24 09:04:04	29.164	28.0205	28.5291
2014-06-24 10:04:04	33.5604	27.9496	28.1273	27.0223	27.0746	26.7845	30.2964	31.6248	28.048	28.0872	27.4425	27.113		2014-06-24 10:04:04	29.1925	28.0359	28.5542
2014-06-24 11:04:04	33.5714	27.9332	28.1163	27.0443	27.1106	26.7965	30.2865	31.6358	28.0425	28.0817	27.4304	27.119		2014-06-24 11:04:04	29.2015	28.0338	28.5567
2014-06-24 12:04:04	33.5769	27.9441	28.0943	27.0223	27.1286	26.7905	30.2601	31.6358	28.0589	28.0872	27.4666	27.131		2014-06-24 12:04:04	29.2129	28.0314	28.5548
2014-06-24 13:04:04	33.5934	27.9496	28.1108	27.0113	27.1226	26.7905	30.3129	31.6248	28.0589	28.0817	27.4727	27.125		2014-06-24 13:04:04	29.2142	28.0445	28.5549
2014-06-24 14:04:04	33.6044	27.9277	28.0943	27.0059	27.1286	26.7784	30.3019	31.5918	28.048	28.0707	27.4365	27.131		2014-06-24 14:04:04	29.2129	28.0348	28.5321
2014-06-24 15:04:04	33.5989	27.9277	28.0778	26.9784	27.1346	26.7845	30.2865	31.5973	28.048	28.0543	27.4365	27.125		2014-06-24 15:04:04	29.2089	28.0309	28.5225
2014-06-24 16:04:04	33.5934	27.9441	28.0778	26.9894	27.1286	26.7784	30.2601	31.5699	28.037	28.0543	27.4244	27.113		2014-06-24 16:04:04	29.2033	28.0239	28.5154
2014-06-24 17:04:04	33.6044	27.9496	28.0613	26.9784	27.1226	26.7543	30.259	31.4544	28.037	28.0378	27.4123	27.1022		2014-06-24 17:04:04	29.2004	28.0163	28.4766
2014-06-24 18:04:04	33.5824	27.8893	28.0558	27.0004	27.1046	26.7543	30.27	31.4544	28.026	28.0268	27.4063	27.0865		2014-06-24 18:04:04	29.1849	28	28.4792
2014-06-24 19:04:04	33.5659	27.8234	28.0723	26.9674	27.0926	26.7423	30.2404	31.4819	28.0095	28.0323	27.4304	27.0817		2014-06-24 19:04:04	29.1751	27.9719	28.488
2014-06-24 20:04:04	33.5385	27.8179	28.0613	26.9894	27.0806	26.7423	30.2458	31.4929	28.015	28.0103	27.4365	27.0757		2014-06-24 20:04:04	29.1611	27.9704	28.495
2014-06-24 21:04:04	33.522	27.8234	28.0668	26.9839	27.0626	26.7543	30.2513	31.4984	28.015	28.0103	27.4365	27.0637		2014-06-24 21:04:04	29.1525	27.9732	28.4964
2014-06-24 22:04:04	33.511	27.8289	28.0723	26.9839	27.0506	26.7604	30.2568	31.4984	28.0205	28.0103	27.4365	27.0697		2014-06-24 22:04:04	29.1481	27.979	28.4978
2014-06-24 23:04:04	33.5055	27.8234	28.0723	26.9729	27.0386	26.7604	30.2513	31.4929	28.0205	28.0158	27.4365	27.0697		2014-06-24 23:04:04	29.1451	27.9762	28.4936
2014-06-25 00:04:04	33.4945	27.807	28.0888	26.9619	27.0266	26.7543	30.2568	31.4929	28.0205	28.0103	27.4365	27.0817		2014-06-25 00:04:04	29.138	27.975	28.495
2014-06-25 01:04:04	33.478	27.8344	28.0943	26.9564	27.0146	26.7604	30.2744	31.4929	28.0315	28.0103	27.4365	27.0817		2014-06-25 01:04:04	29.1336	27.9877	28.495
2014-06-25 02:04:04	33.4725	27.8344	28.0943	26.9619	27.0146	26.7604	30.2612	31.4984	28.0315	28.0103	27.4365	27.0757		2014-06-25 02:04:04	29.1322	27.9829	28.4978
2014-06-25 03:04:04	33.467	27.8344	28.1053	26.9619	26.9906	26.7604	30.2656	31.4984	28.0425	28.0103	27.4606	27.0817		2014-06-25 03:04:04	29.1276	27.9855	28.5066
2014-06-25 04:04:04	33.4615	27.8399	28.1163	26.9619	26.9906	26.7604	30.2656	31.5039	28.0425	28.0103	27.4546	27.0817		2014-06-25 04:04:04	29.1262	27.9869	28.5092
2014-06-25 05:04:04	33.4396	27.8289	28.0833	26.951	26.9786	26.7604	30.27	31.4929	28.037	28.0103	27.4606	27.0397		2014-06-25 05:04:04	29.1164	27.9747	28.4969
2014-06-25 06:04:04	33.3693	27.7905	28.0778	26.9455	26.9294	26.7423	30.2612	31.4599	28.0315	28.0103	27.4425	27.0156		2014-06-25 06:04:04	29.0851	27.9524	28.4814
2014-06-25 07:04:04	33.3451	27.7685	28.0558	26.9015	26.9414	26.7182	30.2404	31.4654	27.9952	28.0103	27.4003	26.9976		2014-06-25 07:04:04	29.073	27.9312	28.4558
2014-06-25 08:04:04	33.3901	27.785	28.0613	26.918	26.9858	26.7242	30.2349	31.4709	27.9941	28.0268	27.3942	27.0276		2014-06-25 08:04:04	29.0992	27.9429	28.4611
2014-06-25 09:10:55	33.4451	27.8124	28.0503	26.951	27.0506	26.7483	30.2239	31.5204	28.0205	28.0378	27.4184	27.0577		2014-06-25 09:10:55	29.1385	27.9606	28.485
2014-06-25 10:10:55	33.489	27.8399	28.0283	26.951	27.0686	26.7483	30.1964	31.5094	28.0095	28.0158	27.4244	27.0757		2014-06-25 10:10:55	29.1457	27.9651	28.4783
2014-06-25 11:10:55	33.4945	27.8124	28.0283	26.9674	27.0506	26.7664	30.1964	31.5149	27.9908	27.9938	27.4063	27.0805		2014-06-25 11:10:55	29.1324	27.9639	28.4792
2014-06-25 12:10:55	33.5275	27.8135	28.0613	26.9949	27.1406	26.7604	30.1964	31.5259	28.0205	28.0598	27.4546	27.0901		2014-06-25 12:10:55	29.1871	27.9651	28.5092
2014-06-25 13:10:55	33.5385	27.8563	28.0723	26.9894	27.1825	26.7724	30.1964	31.5259	28.048	28.0762	27.4835	27.113		2014-06-25 13:10:55	29.2113	27.9845	28.5178
2014-06-25 14:10:55	33.5439	27.8454	28.0558	26.9839	27.2065	26.7784	30.1964	31.5149	28.0534	28.0762	27.4835	27.119		2014-06-25 14:10:55	29.22	27.9848	28.5095
2014-06-25 15:10:55	33.5714	27.8618	28.0448	26.9839	27.2065	26.7543	30.1964	31.5094	28.048	28.0598	27.4847	27.107		2014-06-25 15:10:55	29.2214	27.9799	28.5057
2014-06-25 16:10:55	33.5604	27.8563	28.002	26.9839	27.2005	26.7543	30.2019	31.5094	28.037	28.0598	27.4425	26.9904		2014-06-25 16:10:55	29.2144	27.9507	28.4844
2014-06-25 17:10:55	33.4517	27.8399	27.8953	26.9784	27.1945	26.7122	30.1854	31.4929	27.9667	28.0279	27.4123	26.9555		2014-06-25 17:10:55	29.1602	27.9233	28.4447
2014-06-25 18:10:55	33.3066	27.763	27.9063	26.9619	27.1705	26.7062	30.1744	31.4116	27.8712	28.0158	27.4485	26.9615		2014-06-25 18:10:55	29.091	27.9013	28.4321
2014-06-25 19:10:55	33.3066	27.763	27.9118	26.9246	27.1585	26.7062	30.1744	31.4874	27.8931	28.0268	27.4425	26.9615		2014-06-25 19:10:55	29.0963	27.9013	28.4416
2014-06-25 20:10:55	33.3011	27.763	27.9063	26.9455	27.1525	26.7062	30.1799	31.4874	27.8986	28.0103	27.4606	26.9495		2014-06-25 20:10:55	29.0906	27.8997	28.4499
2014-06-25 21:10:55	33.2572	27.7576	27.9118	26.9619	27.1346	26.7062	30.1799	31.4874	27.8986	28.0103	27.4606	26.9435		2014-06-25 21:10:55	29.0752	27.8968	28.4554
2014-06-25 22:10:55	33.2627	27.7576	27.9118	26.9455	27.1226	26.7062	30.1744	31.4874	27.9096	28.0103	27.4546	26.9435		2014-06-25 22:10:55	29.0763	27.8954	28.4498
2014-06-25 23:10:55	33.2407	27.7521	27.9118	26.9564	27.1106	26.7122	30.1854	31.4874	27.9096	28.0048	27.4606	26.9375		2014-06-25 23:10:55	29.0664	27.8968	28.4541
2014-06-26 00:10:55	33.2352	27.763	27.9118	26.9455	27.1106	26.7062	30.1854	31.4929	27.9041	28.0103	27.4606	26.9375		2014-06-26 00:10:55	29.065	27.898	28.4527
2014-06-26 01:10:55	33.2242	27.7521	27.9283	26.94	27.0866	26.7122	30.1909	31.4874	27.9151	28.0103	27.4606	26.9375		2014-06-26 01:10:55	29.059	27.8982	28.4541
2014-06-26 02:10:55	33.2188	27.7576	27.9228	26.9455	27.0866	26.7122	30.1909	31.4929	27.8986	28.0048	27.4606	26.9375		2014-06-26 02:10:55	29.0522	27.8995	28.4554
2014-06-26 03:10:55	33.1968	27.7411	27.9283	26.9345	27.0626	26.7122	30.1854	31.4819	27.9041	28.0103	27.4606	26.9255		2014-06-26 03:10:55	29.0434	27.891	28.4513
2014-06-26 04:10:55	33.1913	27.7521	27.9173	26.9345	27.0686	26.7122	30.1909	31.4709	27.9096	28.0103	27.4666	26.9315		2014-06-26 04:10:55	29.0449	27.8967	28.4473
2014-06-26 05:10:55	33.1528	27.7268	27.9063	26.9345	27.0266	26.7001	30.1964	31.4764	27.8986	27.9938	27.4727	26.8954		2014-06-26 05:10:55	29.018	27.8797	28.4475
2014-06-26 06:10:55	33.1089	27.7016	27.8898	26.9015	27.0146	26.6881	30.1909	31.4544	27.8986	27.9938	27.4485	26.8774		2014-06-26 06:10:55	29.004	27.8645	28.4236
2014-06-26 07:10:55	33.1254	27.6961	27.8788	26.84	27.0266	26.6881	30.1799	31.4599	27.8821	27.9993	27.4123	26.8654		2014-06-26 07:10:55	29.0083	27.8574	28.3978
2014-06-26 08:10:55	33.2023	27.7126	27.8679	26.8499	27.0626	26.6941	30.1689	31.4489	27.8931	28.0158	27.4063	26.8954		2014-06-26 08:10:55	29.0434	27.8678	28.3933
2014-06-26 09:10:55	33.2462	27.7367	27.9063	26.896	27.0866	26.7182	30.158	31.5094	27.9151	28.0323	27.4365	26.9195		2014-06-26 09:10:55	29.07	27.8831	28.4371
2014-06-26 10:10:55	33.2462	27.7576	27.8898	26.9235	27.1226	26.7423	30.158	31.5149	27.9316	28.0213	27.4485	26.9555		2014-06-26 10:10:55	29.0804	27.9033	28.4442
2014-06-26 11:10:55	33.2517	27.7576	27.8898	26.929	27.1286	26.7423	30.1305	31.5094	27.9316	28.0103	27.4546	26.9796		2014-06-26 11:10:55	29.0805	27.9025	28.4457
2014-06-26 12:10:55	33.2572	27.7521	27.8843	26.929	27.1525	26.7363	30.125	31.5149	27.9206	28.0103	27.4184	26.9856		2014-06-26 12:10:55	29.0851	27.8997	28.4366
2014-06-26 13:10:55	33.2627	27.7466	27.8843	26.9015	27.1466	26.7182	30.158	31.5039	27.9096	27.9993	27.4304	26.9796		2014-06-26 13:10:55	29.0795	27.9006	28.4301
2014-06-26 14:10:55	33.2627	27.6994	27.8679	26.8807	27.1525	26.7122	30.1415	31.4709	27.8986	27.9883	27.4003	26.9615		2014-06-26 14:10:55	29.0755	27.8786	28.4049
2014-06-26 15:10:55	33.2627	27.7268	27.8459	26.8906	27.1525	26.7182	30.1415	31.4654	27.8602	27.9828	27.3942	26.9615		2014-06-26 15:10:55	29.0645	27.887	28.399
2014-06-26 16:10:55	33.2627	27.7268	27.8459	26.8851	27.1406	26.7122	30.1195	31.438	27.8766	27.9773	27.3822	26.9555		2014-06-26 16:10:55	29.0643	27.8785	28.3878
2014-06-26 17:10:55	33.2792	27.7224	27.8459	26.8796	27.1046	26.6881	30.1195	31.3489	27.8712	27.8761	27.3761	26.9375		2014-06-26 17:10:55	29.0327	27.8669	28.3626
2014-06-26 18:10:55	33.2517	27.7071	27.8404	26.8697	26.8815	26.7001	30.0701	31.3544	27.8712	27.8277	27.3158	26.9255		2014-06-26 18:10:55	28.958	27.8507	28.3451
2014-06-26 19:10:55	33.2407	27.718	27.8349	26.8741	26.8995	26.6881	30.0646	31.3599	27.8931	27.8167	27.3098	26.9135		2014-06-26 19:10:55	28.9625	27.846	28.3447
2014-06-26 20:10:55	33.2297	27.718	27.8349	26.8609	26.8875	26.6881	30.0701	31.3654	27.8931	27.8167	27.3098	26.9135		2014-06-26 20:10:55	28.9568	27.8474	28.3427
2014-06-26 21:10:55	33.2133	27.7126	27.8349	26.8565	26.8695	26.7001	30.0591	31.3599	27.8931	27.8222	27.3038	26.9014		2014-06-26 21:10:55	28.9495	27.8433	28.3388
2014-06-26 22:10:55	33.1968	27.718	27.8514	26.8455	26.8695	26.6941	30.0591	31.3599	27.8986	27.8167	27.3098	26.9075		2014-06-26 22:10:55	28.9454	27.8447	28.3417
2014-06-26 23:10:55	33.1748	27.7016	27.8404	26.84	26.8455	26.6941	30.0756	31.3544	27.9041	27.8167	27.3158	26.9075		2014-06-26 23:10:55	28.9353	27.8447	28.3377
2014-06-27 00:10:55	33.1638	27.6961	27.8404	26.8291	26.8275	26.6941	30.0591	31.3489	27.8931	27.8167	27.2917	26.8954		2014-06-27 00:10:55	28.9253	27.8362	28.3275
2014-06-27 01:10:55	33.1583	27.6961	27.8294	26.8346	26.8335	26.6881	30.0536	31.3544	27.8821	27.8167	27.2917	26.8894		2014-06-27 01:10:55	28.9227	27.8318	28.3275
2014-06-27 02:10:55	33.1473	27.7071	27.8459	26.8346	26.8275	26.7001	30.0701	31.3489	27.8931	27.8112	27.3098	26.8894		2014-06-27 02:10:55	28.9198	27.8417	28.3348
2014-06-27 03:10:55	33.1364	27.718	27.8624	26.8346	26.8095	26.7122	30.0646	31.3489	27.9041	27.8112	27.3158	26.9014		2014-06-27 03:10:55	28.9153	27.8491	28.3404
2014-06-27 04:10:55	33.1254	27.7071	27.8569	26.8181	26.8035	26.7001	30.0646	31.3489	27.9041	27.8112	27.3038	26.8954		2014-06-27 04:10:55	28.911	27.8418	28.3319
2014-06-27 05:10:55	33.088	27.6851	27.8239	26.8126	26.7975	26.676	30.0591	31.3489	27.8931	27.8002	27.2977	26.8594		2014-06-27 05:10:55	28.8947	27.8199	28.3208
2014-06-27 06:10:55	33.0364	27.6632	27.8184	26.7906	26.7675	26.664	30.0591	31.3269	27.8821	27.7947	27.2796	26.8293		2014-06-27 06:10:55	28.8702	27.8039	28.3039
2014-06-27 07:10:55	33.0583	27.6412	27.7964	26.7467	26.8095	26.6519	30.0426	31.3269	27.8602	27.8112	27.2615	26.8293		2014-06-27 07:10:55	28.8848	27.7913	28.2829
2014-06-27 08:10:55	33.0979	27.6687	27.7854	26.7467	26.8455	26.67	30.0261	31.3489	27.8602	27.8222	27.2555	26.8654		2014-06-27 08:10:55	28.9064	27.8075	28.2841
2014-06-27 09:10:55	33.1309	27.6906	27.7799	26.7796	26.8695	26.676	30.0206	31.3643	27.8602	27.8332	27.2796	26.8654		2014-06-27 09:10:55	28.9234	27.8132	28.3009
2014-06-27 10:10:55	33.1473	27.7126	27.7854	26.8346	26.9354	26.7182	30.0151	31.3643	27.8712	27.8277	27.3158	26.9014		2014-06-27 10:10:55	28.9454	27.8368	28.325
2014-06-27 11:10:55	33.1528	27.6906	27.7854	26.851	26.9522	26.7122	30.0096	31.3742	27.8876	27.8332	27.3158	26.9135		2014-06-27 11:10:55	28.9565	27.8315	28.3316
2014-06-27 12:10:55	33.1583	27.6906	27.7909	26.8346	26.9666	26.7062	30.0052	31.3654	27.8712	27.8002	27.3098	26.9315		2014-06-27 12:10:55	28.9491	27.8334	28.3252
2014-06-27 13:10:55	33.1583	27.6796	27.7854	26.7961	26.9666	26.7001	30.0151	31.3599	27.8547	27.8167	27.3098	26.9315		2014-06-27 13:10:55	28.9491	27.8316	28.3128
2014-06-27 14:10:55	33.1803	27.6851	27.7909	26.8016	26.9786	26.7001	30.0096	31.3489	27.8602	27.8112	27.2736	26.9255		2014-06-27 14:10:55	28.9576	27.8301	28.3038
2014-06-27 15:10:55	33.1858	27.6796	27.7535	26.7742	26.9618	26.6881	30.0096	31.3489	27.8547	27.8057	27.2736	26.8954		2014-06-27 15:10:55	28.952	27.8182	28.2876
2014-06-27 16:10:55	33.1803	27.6741	27.7579	26.7742	26.9726	26.6519	30.0096	31.3269	27.8327	27.8002	27.2555	26.9014		2014-06-27 16:10:55	28.9465	27.8093	28.2786
2014-06-27 17:10:55	33.0671	27.5534	27.7689	26.5622	26.9474	26.6459	29.9987	31.294	27.7888	27.7947	27.2495	26.8017		2014-06-27 17:10:55	28.8995	27.7499	28.2186
2014-06-27 18:10:55	32.965	27.5479	27.7524	26.5886	26.9354	26.6399	29.9943	31.2885	27.7339	27.7727	27.2555	26.774		2014-06-27 18:10:55	28.8518	27.739	28.2212
2014-06-27 19:10:55	32.976	27.5479	27.7579	26.593	26.9234	26.6399	29.9943	31.2885	27.7504	27.7727	27.2555	26.7788		2014-06-27 19:10:55	28.8556	27.7402	28.2237
2014-06-27 20:10:55	32.9595	27.5424	27.7579	26.5985	26.9055	26.6459	29.9932	31.2995	27.7559	27.7727	27.2676	26.774		2014-06-27 20:10:55	28.8484	27.7389	28.2309
2014-06-27 21:10:55	32.9485	27.5534	27.7524	26.5985	26.8935	26.6459	30.0042	31.2995	27.7613	27.7562	27.2676	26.774		2014-06-27 21:10:55	28.8399	27.7444	28.2295
2014-06-27 22:10:55	32.9265	27.5589	27.7579	26.593	26.8695	26.6399	29.9932	31.294	27.7559	27.7672	27.2676	26.774		2014-06-27 22:10:55	28.8298	27.7415	28.2281
2014-06-27 23:10:55	32.932	27.5644	27.7634	26.593	26.8695	26.664	30.0151	31.2885	27.7668	27.7672	27.2676	26.774		2014-06-27 23:10:55	28.8339	27.7544	28.2281
2014-06-28 00:10:55	32.9155	27.5644	27.7744	26.5886	26.8515	26.664	30.0151	31.272	27.7778	27.7672	27.2676	26.774		2014-06-28 00:10:55	28.828	27.7544	28.2256
2014-06-28 01:10:55	32.91	27.5644	27.7854	26.5886	26.8455	26.664	30.0151	31.305	27.7833	27.7562	27.2676	26.7788		2014-06-28 01:10:55	28.8238	27.7556	28.2366
2014-06-28 02:10:55	32.9045	27.5699	27.7854	26.5754	26.8275	26.664	30.0151	31.2995	27.7778	27.7507	27.2676	26.774		2014-06-28 02:10:55	28.8151	27.7558	28.232
2014-06-28 03:10:55	32.899	27.5644	27.7854	26.5754	26.8335	26.664	30.0151	31.2995	27.7833	27.7562	27.2676	26.774		2014-06-28 03:10:55	28.818	27.7544	28.232
2014-06-28 04:10:55	32.8936	27.5699	27.7909	26.5754	26.8275	26.658	30.0096	31.2995	27.7833	27.7562	27.2676	26.774		2014-06-28 04:10:55	28.8151	27.7529	28.2333
2014-06-28 05:10:55	32.8771	27.5699	27.7689	26.5754	26.8275	26.658	30.0151	31.2995	27.7833	27.7507	27.2676	26.768		2014-06-28 05:10:55	28.8097	27.7528	28.2278
2014-06-28 06:10:55	32.8276	27.537	27.7579	26.5589	26.7855	26.6339	30.0042	31.2775	27.7778	27.7452	27.2495	26.732		2014-06-28 06:10:55	28.784	27.7267	28.211
2014-06-28 07:10:55	32.8276	27.504	27.7415	26.5095	26.7975	26.6218	29.9932	31.2775	27.7504	27.7617	27.2193	26.7079		2014-06-28 07:10:55	28.7843	27.7067	28.1869
2014-06-28 08:10:55	32.8606	27.5095	27.7085	26.5205	26.8335	26.6339	29.9844	31.294	27.7504	27.7782	27.2193	26.732		2014-06-28 08:10:55	28.8057	27.7149	28.1856
2014-06-28 09:10:55	32.8936	27.515	27.6942	26.5534	26.8635	26.6519	29.9756	31.2995	27.7668	27.7892	27.2434	26.756		2014-06-28 09:10:55	28.8283	27.7246	28.1976
2014-06-28 10:10:55	32.8782	27.537	27.703	26.5941	26.8935	26.664	29.9745	31.316	27.7504	27.7947	27.2495	26.7788		2014-06-28 10:10:55	28.8292	27.7386	28.2156
2014-06-28 11:10:55	32.9485	27.5589	27.703	26.6369	26.9282	26.658	29.9536	31.3105	27.7613	27.7892	27.2555	26.8053		2014-06-28 11:10:55	28.8568	27.7439	28.2265
2014-06-28 12:10:55	32.965	27.5754	27.7151	26.6479	26.9618	26.67	29.9426	31.305	27.7668	27.7837	27.2857	26.8353		2014-06-28 12:10:55	28.8693	27.7558	28.2384
2014-06-28 13:10:55	32.965	27.5863	27.7195	26.6259	26.9666	26.664	29.9261	31.305	27.7668	27.7782	27.2676	26.8413		2014-06-28 13:10:55	28.8692	27.7545	28.2295
2014-06-28 14:10:55	32.9705	27.5644	27.714	26.6204	26.9618	26.664	29.9261	31.2775	27.7559	27.7672	27.2434	26.8293		2014-06-28 14:10:55	28.8638	27.746	28.2138
2014-06-28 15:10:55	32.9979	27.5644	27.6942	26.604	26.957	26.6519	29.9426	31.272	27.7449	27.7507	27.2253	26.8173		2014-06-28 15:10:55	28.8626	27.7441	28.1989
2014-06-28 16:10:55	32.9814	27.5534	27.6799	26.604	26.9522	26.6399	29.9591	31.239	27.7339	27.7452	27.2072	26.8053		2014-06-28 16:10:55	28.8532	27.7394	28.1825
2014-06-28 17:10:55	32.976	27.5205	27.6689	26.5787	26.9354	26.6339	29.9371	31.1621	27.702	27.7397	27.1457	26.7993		2014-06-28 17:10:55	28.8383	27.7227	28.1388
2014-06-28 18:10:55	32.965	27.5315	27.6469	26.5886	26.9055	26.6399	29.9591	31.1566	27.7042	27.7177	27.1517	26.7788		2014-06-28 18:10:55	28.8231	27.7273	28.136
2014-06-28 19:10:55	32.9595	27.5315	27.6304	26.5798	26.8995	26.6399	29.9426	31.1676	27.7295	27.7067	27.1638	26.774		2014-06-28 19:10:55	28.8238	27.722	28.1354
2014-06-28 20:10:55	32.9375	27.526	27.6304	26.5699	26.8815	26.6399	29.9316	31.1621	27.7394	27.6957	27.1759	26.762		2014-06-28 20:10:55	28.8135	27.7149	28.1346
2014-06-28 21:10:55	32.921	27.526	27.6249	26.5589	26.8575	26.6399	29.9371	31.1621	27.7394	27.7067	27.1759	26.774		2014-06-28 21:10:55	28.8062	27.7193	28.1305
2014-06-28 22:10:55	32.899	27.526	27.6139	26.5589	26.8515	26.6339	29.9316	31.1621	27.7394	27.7012	27.1698	26.756		2014-06-28 22:10:55	28.7978	27.7119	28.1262
2014-06-28 23:10:55	32.899	27.515	27.6085	26.548	26.8455	26.6399	29.9481	31.1676	27.7394	27.6957	27.1759	26.75		2014-06-28 23:10:55	28.7949	27.7133	28.125
2014-06-29 00:10:55	32.8771	27.5205	27.6249	26.5534	26.8275	26.6399	29.9426	31.1566	27.7394	27.6902	27.1759	26.75		2014-06-29 00:10:55	28.7835	27.7133	28.1277
2014-06-29 01:10:55	32.8716	27.5315	27.6304	26.5425	26.8275	26.6399	29.9261	31.1621	27.7394	27.6902	27.1759	26.75		2014-06-29 01:10:55	28.7822	27.7119	28.1277
2014-06-29 02:10:55	32.8716	27.537	27.6469	26.548	26.8095	26.6399	29.8877	31.1676	27.7449	27.6902	27.1759	26.75		2014-06-29 02:10:55	28.7791	27.7036	28.1346
2014-06-29 03:10:55	32.8496	27.537	27.6414	26.5425	26.8095	26.6399	29.9426	31.1731	27.7449	27.7012	27.1759	26.75		2014-06-29 03:10:55	28.7763	27.7174	28.1332
2014-06-29 04:10:55	32.8551	27.5424	27.6414	26.5315	26.8035	26.6399	29.9536	31.1676	27.7559	27.6957	27.1759	26.75		2014-06-29 04:10:55	28.7776	27.7215	28.1291
2014-06-29 05:10:55	32.8221	27.515	27.6249	26.537	26.7915	26.6339	29.9536	31.1621	27.7504	27.6848	27.1759	26.738		2014-06-29 05:10:55	28.7622	27.7101	28.125
2014-06-29 06:10:55	32.787	27.4876	27.6085	26.504	26.7615	26.6218	29.9481	31.1566	27.7559	27.6859	27.1517	26.6959		2014-06-29 06:10:55	28.7476	27.6884	28.1052
2014-06-29 07:10:55	32.7969	27.4821	27.581	26.4711	26.7735	26.6098	29.9371	31.1621	27.7284	27.6957	27.1397	26.7019		2014-06-29 07:10:55	28.7486	27.6827	28.0885
2014-06-29 08:10:55	32.8167	27.4876	27.5755	26.4821	26.8035	26.6098	29.9207	31.1731	27.713	27.7177	27.1397	26.7139		2014-06-29 08:10:55	28.7627	27.683	28.0926
2014-06-29 09:10:55	32.8331	27.4887	27.6139	26.537	26.6955	26.6399	29.9152	31.1731	27.7086	27.7232	27.1457	26.732		2014-06-29 09:10:55	28.7401	27.6939	28.1174
2014-06-29 10:10:55	32.8716	27.526	27.6359	26.5842	26.7255	26.6519	29.9097	31.206	27.7229	27.7342	27.1698	26.762		2014-06-29 10:10:55	28.7636	27.7124	28.149
2014-06-29 11:10:55	32.91	27.5315	27.6524	26.5886	26.7795	26.658	29.9097	31.195	27.713	27.7177	27.1759	26.768		2014-06-29 11:10:55	28.7801	27.7168	28.153
2014-06-29 12:10:55	32.9155	27.5051	27.6634	26.5743	26.8035	26.664	29.9042	31.184	27.7042	27.7287	27.1855	26.8053		2014-06-29 12:10:55	28.788	27.7196	28.1518
2014-06-29 13:10:55	32.9265	27.5095	27.6524	26.548	26.8095	26.658	29.9042	31.184	27.6999	27.7067	27.1698	26.7933		2014-06-29 13:10:55	28.7857	27.7162	28.1386
2014-06-29 14:10:55	32.9265	27.5095	27.6249	26.5534	26.8095	26.6399	29.9097	31.1621	27.6834	27.676	27.1457	26.7788		2014-06-29 14:10:55	28.7738	27.7095	28.1215
2014-06-29 15:10:55	32.9265	27.4985	27.6139	26.548	26.7975	26.6399	29.9042	31.1511	27.6779	27.6848	27.1276	26.768		2014-06-29 15:10:55	28.7717	27.7027	28.1101
2014-06-29 16:10:55	32.954	27.493	27.6085	26.5534	26.8035	26.6158	29.8932	31.1236	27.6614	27.6716	27.1276	26.762		2014-06-29 16:10:55	28.7726	27.691	28.1033
2014-06-29 17:10:55	32.9595	27.4985	27.592	26.5644	26.7855	26.5773	29.8822	31.1181	27.6449	27.6848	27.1216	26.6899		2014-06-29 17:10:55	28.7687	27.662	28.099
2014-06-29 18:10:55	32.932	27.4985	27.5975	26.5589	26.7675	26.5821	29.8657	31.0972	27.6449	27.6716	27.1155	26.6418		2014-06-29 18:10:55	28.754	27.647	28.0923
2014-06-29 19:10:55	32.91	27.493	27.5975	26.537	26.7435	26.5724	29.8822	31.084	27.6559	27.6617	27.1095	26.6358		2014-06-29 19:10:55	28.7428	27.6459	28.082
2014-06-29 20:10:55	32.9045	27.4711	27.592	26.5205	26.7135	26.5821	29.8767	31.084	27.6559	27.6452	27.1095	26.6238		2014-06-29 20:10:55	28.7298	27.6384	28.0765
2014-06-29 21:10:55	32.8716	27.4766	27.5975	26.515	26.6895	26.5773	29.8767	31.0785	27.6559	27.6452	27.1095	26.6238		2014-06-29 21:10:55	28.7156	27.6386	28.0751
2014-06-29 22:10:55	32.8496	27.4656	27.592	26.5095	26.6835	26.5773	29.8657	31.084	27.6559	27.6397	27.1035	26.6178		2014-06-29 22:10:55	28.7072	27.6316	28.0722
2014-06-29 23:10:55	32.8496	27.4766	27.5975	26.5095	26.6716	26.5773	29.8767	31.084	27.6614	27.6452	27.1155	26.6118		2014-06-29 23:10:55	28.7069	27.6356	28.0766
2014-06-30 00:10:55	32.8441	27.4766	27.5975	26.5095	26.6596	26.5821	29.8822	31.0884	27.6669	27.6452	27.1155	26.6178		2014-06-30 00:10:55	28.7039	27.6397	28.0777
2014-06-30 01:10:55	32.8441	27.4821	27.6085	26.4985	26.6596	26.5917	29.8877	31.0884	27.6724	27.6507	27.1216	26.6118		2014-06-30 01:10:55	28.7067	27.6433	28.0792
2014-06-30 02:10:55	32.8221	27.4985	27.603	26.504	26.6548	26.5917	29.8877	31.0928	27.6779	27.6507	27.1276	26.6298		2014-06-30 02:10:55	28.7014	27.6519	28.0819
2014-06-30 03:10:55	32.8112	27.4876	27.6085	26.493	26.6452	26.5917	29.8877	31.0972	27.6724	27.6507	27.1216	26.6178		2014-06-30 03:10:55	28.6948	27.6462	28.0801
2014-06-30 04:10:55	32.8112	27.4876	27.6139	26.4985	26.6404	26.5917	29.8877	31.1016	27.6779	27.6507	27.1276	26.6238		2014-06-30 04:10:55	28.695	27.6477	28.0854
2014-06-30 05:10:55	32.8013	27.4711	27.5865	26.4821	26.6284	26.5821	29.8877	31.0972	27.6779	27.6452	27.1276	26.6118		2014-06-30 05:10:55	28.6882	27.6382	28.0733
2014-06-30 06:10:55	32.7496	27.4502	27.559	26.4491	26.5924	26.5664	29.8877	31.073	27.6779	27.6397	27.1035	26.5757		2014-06-30 06:10:55	28.6649	27.62	28.0462
2014-06-30 07:10:55	32.7277	27.4261	27.537	26.4107	26.6104	26.5483	29.8657	31.0785	27.6559	27.6562	27.0733	26.5637		2014-06-30 07:10:55	28.6625	27.601	28.0249
2014-06-30 08:10:55	32.7551	27.4415	27.548	26.4327	26.6452	26.5712	29.8547	31.0928	27.6395	27.6562	27.0854	26.5877		2014-06-30 08:10:55	28.674	27.6138	28.0397
2014-06-30 09:10:55	32.7881	27.414	27.5645	26.4546	26.6608	26.5917	29.8438	31.1027	27.6395	27.6397	27.1035	26.6118		2014-06-30 09:10:55	28.682	27.6153	28.0563
2014-06-30 10:10:55	32.7167	27.3054	27.581	26.3613	26.5912	26.5002	29.8438	31.0818	27.5516	27.5737	27.0251	26.5228		2014-06-30 10:10:55	28.6083	27.543	28.0123
2014-06-30 11:10:55	32.8947	27.5973	27.581	26.5458	26.987	26.6291	29.8163	31.1038	27.6713	27.7727	27.1554	26.6478		2014-06-30 11:10:55	28.8314	27.6726	28.0965
2014-06-30 12:10:55	33.1759	27.8289	27.6414	26.8982	27.3349	26.9206	29.7778	31.217	27.8492	27.9894	27.3641	26.9435		2014-06-30 12:10:55	29.0873	27.8677	28.2802
2014-06-30 13:10:55	33.4132	28.089	27.7415	27.2002	27.6359	27.1519	29.8492	31.3269	28.0326	28.1851	27.5294	27.2103		2014-06-30 13:10:55	29.3167	28.0751	28.4495
2014-06-30 14:10:55	33.7384	28.3052	27.8294	27.4704	27.8842	27.341	29.8987	31.4105	28.2434	28.3743	27.679	27.47		2014-06-30 14:10:55	29.5601	28.2537	28.5973
2014-06-30 15:10:55	33.9537	28.4732	27.9063	27.6768	28.0977	27.4952	29.9734	31.4654	28.4389	28.5359	27.8032	27.6827		2014-06-30 15:10:55	29.7566	28.4061	28.7129
2014-06-30 16:10:55	34.1229	28.617	27.9063	27.8272	28.2489	27.5891	30.0151	31.5314	28.5575	28.6778	27.8913	27.8245		2014-06-30 16:10:55	29.9018	28.5114	28.7891
2014-06-30 17:10:55	34.2284	28.7432	27.9393	27.9425	28.3568	27.6494	30.0261	31.5589	28.6266	28.7493	27.9878	27.9087		2014-06-30 17:10:55	29.9903	28.5818	28.8571
2014-06-30 18:10:55	34.2284	28.8398	27.9448	28.004	28.4288	27.6976	30.0096	31.5589	28.709	28.7966	28.0662	27.9808		2014-06-30 18:10:55	30.0407	28.6319	28.8935
2014-06-30 19:10:55	34.2559	29.0132	28.0294	28.0864	28.5056	27.7867	30.0481	31.5863	28.8012	28.8493	28.1422	28.0204		2014-06-30 19:10:55	30.103	28.7171	28.9611
2014-06-30 20:10:55	34.2614	29.1229	28.1218	28.1468	28.544	27.8433	30.0811	31.6193	28.8858	28.9043	28.2424	28.0721		2014-06-30 20:10:55	30.1489	28.7799	29.0326
2014-06-30 21:10:55	34.2229	29.101	28.1108	28.1193	28.5164	27.8252	30.0811	31.6138	28.8693	28.8988	28.2363	28.0601		2014-06-30 21:10:55	30.1269	28.7668	29.0201
2014-06-30 22:10:55	34.1833	29.0955	28.1053	28.1029	28.4888	27.8204	30.0811	31.6193	28.8638	28.8559	28.2363	28.0421		2014-06-30 22:10:55	30.098	28.7598	29.0159
2014-06-30 23:10:55	34.1504	29.0845	28.0998	28.0809	28.4768	27.806	30.0811	31.6028	28.8474	28.8768	28.2303	28.0361		2014-06-30 23:10:55	30.0878	28.7519	29.0035
2014-07-01 00:10:55	34.1119	29.079	28.0943	28.0644	28.4528	27.806	30.0811	31.5973	28.8474	28.8603	28.2363	28.024		2014-07-01 00:10:55	30.0681	28.7475	28.9981
2014-07-01 01:10:55	34.0845	29.079	28.0943	28.0589	28.4348	27.806	30.0811	31.6028	28.8419	28.8548	28.2303	28.024		2014-07-01 01:10:55	30.054	28.7475	28.9966
2014-07-01 02:10:55	34.0515	29.0735	28.0943	28.048	28.4108	27.806	30.0865	31.6028	28.8474	28.8548	28.2182	28.0144		2014-07-01 02:10:55	30.0411	28.7451	28.9908
2014-07-01 03:10:55	34.0186	29.0571	28.0943	28.0425	28.3988	27.806	30.0811	31.6028	28.8419	28.8493	28.2243	28.0048		2014-07-01 03:10:55	30.0271	28.7372	28.991
2014-07-01 04:10:55	33.9966	29.0571	28.0943	28.0425	28.3868	27.806	30.0865	31.6028	28.8419	28.8383	28.2182	28.0048		2014-07-01 04:10:55	30.0159	28.7386	28.9895
2014-07-01 05:10:55	33.9911	28.9912	28.0294	28.0216	28.3328	27.8	30.0975	31.5973	28.8474	28.8548	28.2363	28.0048		2014-07-01 05:10:55	30.0065	28.7234	28.9712
2014-07-01 06:10:55	33.8834	28.9363	28.0349	27.8327	28.2669	27.6976	30.0865	31.5534	28.7859	28.7603	28.1519	27.9988		2014-07-01 06:10:55	29.9241	28.6798	28.8932
2014-07-01 07:10:55	33.7593	29.1262	28.2031	27.9096	28.4396	27.7927	30.0481	31.5259	28.8166	28.824	28.2182	27.9327		2014-07-01 07:10:55	29.9599	28.7249	28.9642
2014-07-01 08:10:55	33.901	29.3271	28.3482	28.0919	28.6639	27.9397	30.0206	31.5809	28.9133	28.9813	28.3509	27.9207		2014-07-01 08:10:55	30.1149	28.802	29.093
2014-07-01 09:10:55	34.0295	29.5148	28.5175	28.2654	28.8414	28.0951	30.0261	31.6358	28.9956	29.1045	28.4619	27.9567		2014-07-01 09:10:55	30.2428	28.8982	29.2201
2014-07-01 10:10:55	34.1394	29.6882	28.6681	28.4004	29.0309	28.218	30.0371	31.7303	29.067	29.2298	28.5934	28.0204		2014-07-01 10:10:55	30.3668	28.9909	29.3481
2014-07-01 11:10:55	34.224	29.8232	28.8252	28.4828	29.1833	28.3264	30.0536	31.7743	29.1395	29.3442	28.702	28.0901		2014-07-01 11:10:55	30.4727	29.0733	29.4461
2014-07-01 12:10:55	34.2833	29.922	28.9275	28.4993	29.284	28.3746	30.0811	31.8073	29.1944	29.4344	28.7877	28.1562		2014-07-01 12:10:55	30.549	29.1335	29.5054
2014-07-01 13:10:55	34.3383	29.9604	28.9714	28.4663	29.314	28.3926	30.0865	31.8293	29.2163	29.4509	28.8058	28.1923		2014-07-01 13:10:55	30.5799	29.158	29.5182
2014-07-01 14:10:55	34.3492	29.9604	28.9934	28.4279	29.32	28.3866	30.0701	31.7963	29.2273	29.4454	28.8299	28.2163		2014-07-01 14:10:55	30.5855	29.1583	29.5119
2014-07-01 15:10:55	34.3822	29.9659	28.9824	28.3895	29.32	28.3806	30.0756	31.7963	29.2438	29.4619	28.7997	28.2163		2014-07-01 15:10:55	30.602	29.1596	29.492
2014-07-01 16:10:55	34.4207	29.9823	28.9769	28.3949	29.314	28.3565	30.092	31.7963	29.2493	29.4509	28.8118	28.1923		2014-07-01 16:10:55	30.6087	29.1558	29.495
2014-07-01 17:10:55	34.4207	29.9494	28.9824	28.4059	29.308	28.3685	30.0865	31.7798	29.2548	29.4729	28.8178	28.1803		2014-07-01 17:10:55	30.6141	29.1462	29.4965
2014-07-01 18:10:55	34.4426	30.0328	29.0044	28.4334	29.332	28.4288	30.1085	31.7743	29.2548	29.5169	28.842	28.2103		2014-07-01 18:10:55	30.6366	29.1951	29.5135
2014-07-01 19:10:55	34.4844	30.1096	29.0528	28.4883	29.356	28.4854	30.1195	31.8018	29.3316	29.5609	28.8661	28.2344		2014-07-01 19:10:55	30.6832	29.2372	29.5522
2014-07-01 20:10:55	34.5096	30.181	29.1099	28.5476	29.38	28.5263	30.125	31.8238	29.3865	29.5828	28.9083	28.2644		2014-07-01 20:10:55	30.7148	29.2742	29.5974
2014-07-01 21:10:55	34.48	30.181	29.1154	28.5212	29.35	28.5324	30.1415	31.8183	29.381	29.5663	28.9083	28.2584		2014-07-01 21:10:55	30.6943	29.2783	29.5908
2014-07-01 22:10:55	34.4481	30.17	29.1011	28.5102	29.326	28.5143	30.1415	31.8293	29.3865	29.5663	28.9083	28.2404		2014-07-01 22:10:55	30.6818	29.2665	29.5872
2014-07-01 23:10:55	34.4261	30.159	29.1099	28.5048	29.302	28.5143	30.147	31.8238	29.381	29.5499	28.9083	28.2404		2014-07-01 23:10:55	30.6648	29.2652	29.5867
2014-07-02 00:10:55	34.3932	30.159	29.1055	28.4883	29.284	28.5143	30.147	31.8183	29.3865	29.5499	28.9083	28.2344		2014-07-02 00:10:55	30.6534	29.2637	29.5801
2014-07-02 01:10:55	34.3712	30.1535	29.0967	28.4773	29.272	28.5022	30.147	31.8183	29.3755	29.5444	28.9083	28.2404		2014-07-02 01:10:55	30.6408	29.2608	29.5752
2014-07-02 02:10:55	34.3438	30.1426	29.0923	28.4828	29.26	28.4962	30.147	31.8183	29.381	29.5444	28.9083	28.2284		2014-07-02 02:10:55	30.6323	29.2535	29.5754
2014-07-02 03:10:55	34.3438	30.1261	29.0868	28.4718	29.2541	28.4962	30.147	31.8183	29.381	29.5279	28.9083	28.2163		2014-07-02 03:10:55	30.6267	29.2464	29.5713
2014-07-02 04:10:55	34.3273	30.1371	29.0923	28.4773	29.2361	28.4962	30.1525	31.8183	29.3646	29.5279	28.9083	28.2224		2014-07-02 04:10:55	30.6139	29.252	29.5741
2014-07-02 05:10:55	34.3218	30.0504	29.0264	28.4224	29.2121	28.4962	30.147	31.8238	29.3701	29.5279	28.9143	28.2284		2014-07-02 05:10:55	30.6079	29.2305	29.5467
2014-07-02 06:10:55	34.2943	29.9648	28.9549	28.2961	29.1197	28.4107	30.147	31.7853	29.3371	29.5169	28.848	28.2163		2014-07-02 06:10:55	30.567	29.1847	29.4711
2014-07-02 07:10:55	34.2119	30.0987	28.9989	28.4059	29.2061	28.4565	30.1195	31.7578	29.3261	29.5059	28.8299	28.1502		2014-07-02 07:10:55	30.5625	29.2062	29.4981
2014-07-02 08:10:55	34.2504	30.2512	29.0692	28.5465	29.296	28.5384	30.092	31.7743	29.3591	29.5389	28.9023	28.1142		2014-07-02 08:10:55	30.6111	29.249	29.5731
2014-07-02 09:10:55	34.3383	30.3687	29.1484	28.687	29.398	28.6107	30.0701	31.8348	29.381	29.5773	28.9686	28.1382		2014-07-02 09:10:55	30.6737	29.2969	29.6597
2014-07-02 10:10:55	34.4152	30.4674	29.2418	28.8012	29.4832	28.6709	30.092	31.8622	29.4151	29.6323	29.041	28.1562		2014-07-02 10:10:55	30.7364	29.3467	29.7366
2014-07-02 11:10:55	34.5009	30.5333	29.3078	28.8803	29.5731	28.707	30.092	31.9062	29.4425	29.6565	29.0905	28.1923		2014-07-02 11:10:55	30.7933	29.3812	29.7962
2014-07-02 12:10:55	34.603	30.5629	29.3572	28.8748	29.6151	28.707	30.0811	31.9227	29.4865	29.6994	29.1387	28.2464		2014-07-02 12:10:55	30.851	29.3994	29.8234
2014-07-02 13:10:55	34.6689	30.5574	29.3517	28.8485	29.6391	28.707	30.092	31.9271	29.5029	29.7214	29.1448	28.2764		2014-07-02 13:10:55	30.8831	29.4082	29.818
2014-07-02 14:10:55	34.7349	30.5585	29.3298	28.8375	29.6271	28.6829	30.0811	31.9117	29.5139	29.7104	29.1508	28.3125		2014-07-02 14:10:55	30.8966	29.4088	29.8074
2014-07-02 15:10:55	34.7557	30.5498	29.3133	28.8133	29.6271	28.6829	30.0811	31.9007	29.5029	29.7049	29.1327	28.3185		2014-07-02 15:10:55	30.8977	29.4081	29.79
2014-07-02 16:10:55	34.7711	30.5388	29.2803	28.8023	29.6091	28.6408	30.092	31.8732	29.5029	29.7049	29.1146	28.3125		2014-07-02 16:10:55	30.897	29.396	29.7676
2014-07-02 17:10:55	34.7612	30.5487	29.3078	28.8188	29.6091	28.6348	30.0701	31.8512	29.5084	29.7159	29.1146	28.3125		2014-07-02 17:10:55	30.8987	29.3915	29.7731
2014-07-02 18:10:55	34.7349	30.5443	29.3078	28.8023	29.5911	28.6408	30.092	31.8128	29.5139	29.706	29.1086	28.3125		2014-07-02 18:10:55	30.8865	29.3974	29.7579
2014-07-02 19:10:55	34.7458	30.5388	29.3023	28.7859	29.5851	28.6528	30.0865	31.8238	29.5139	29.6884	29.1206	28.3245		2014-07-02 19:10:55	30.8833	29.4007	29.7581
2014-07-02 20:10:55	34.7656	30.5915	29.355	28.8386	29.5731	28.6649	30.092	31.8293	29.5084	29.7269	29.1387	28.3065		2014-07-02 20:10:55	30.8935	29.4137	29.7904
2014-07-02 21:10:55	34.7513	30.5893	29.3726	28.8177	29.5731	28.707	30.158	31.8842	29.5304	29.7709	29.1749	28.3462		2014-07-02 21:10:55	30.9064	29.4501	29.8124
2014-07-02 22:10:55	34.7239	30.5629	29.3133	28.8023	29.5671	28.6829	30.1305	31.8787	29.5359	29.7434	29.1689	28.3365		2014-07-02 22:10:55	30.8926	29.4282	29.7908
2014-07-02 23:10:55	34.7074	30.5541	29.3298	28.7859	29.5431	28.6829	30.1305	31.8567	29.5194	29.7434	29.1689	28.3365		2014-07-02 23:10:55	30.8783	29.426	29.7853
2014-07-03 00:10:55	34.6854	30.5278	29.3133	28.7639	29.5251	28.6709	30.125	31.8622	29.5139	29.7214	29.1448	28.3245		2014-07-03 00:10:55	30.8615	29.4121	29.771
2014-07-03 01:10:55	34.6744	30.5278	29.3078	28.7639	29.5131	28.6588	30.125	31.8622	29.5139	29.7214	29.1448	28.3125		2014-07-03 01:10:55	30.8557	29.406	29.7697
2014-07-03 02:10:55	34.6635	30.5432	29.3243	28.7694	29.5311	28.6829	30.1415	31.8677	29.5249	29.7269	29.1629	28.3233		2014-07-03 02:10:55	30.8616	29.4227	29.7811
2014-07-03 03:10:55	34.6799	30.5673	29.3572	28.8188	29.5251	28.707	30.1744	31.9062	29.5578	29.7764	29.1991	28.3462		2014-07-03 03:10:55	30.8848	29.4487	29.8203
2014-07-03 04:10:55	34.6635	30.5432	29.3407	28.8023	29.5131	28.701	30.1689	31.8897	29.5578	29.7599	29.193	28.3365		2014-07-03 04:10:55	30.8736	29.4374	29.8065
2014-07-03 05:10:55	34.6525	30.5223	29.2638	28.731	29.4712	28.689	30.1689	31.8842	29.5469	29.7434	29.193	28.3365		2014-07-03 05:10:55	30.8535	29.4292	29.768
2014-07-03 06:10:55	34.625	30.451	29.2033	28.6321	29.416	28.6468	30.158	31.8622	29.5249	29.7214	29.1629	28.3245		2014-07-03 06:10:55	30.8218	29.3951	29.7151
2014-07-03 07:10:55	34.5371	30.3906	29.1759	28.6157	29.404	28.6227	30.1305	31.8512	29.4865	29.6719	29.1025	28.2704		2014-07-03 07:10:55	30.7749	29.3536	29.6863
2014-07-03 08:10:55	34.4888	30.3851	29.1924	28.6321	29.4268	28.6348	30.1085	31.8512	29.47	29.6829	28.9988	28.2344		2014-07-03 08:10:55	30.7671	29.3407	29.6686
2014-07-03 09:10:55	34.5316	30.418	29.2473	28.7255	29.4772	28.6649	30.103	31.8842	29.47	29.6939	29.0229	28.2344		2014-07-03 09:10:55	30.7932	29.3551	29.72
2014-07-03 10:10:55	34.592	30.429	29.2638	28.7969	29.5311	28.6769	30.092	31.8842	29.47	29.7159	29.0627	28.2764		2014-07-03 10:10:55	30.8273	29.3686	29.7519
2014-07-03 11:10:55	34.6525	30.451	29.2968	28.7969	29.5791	28.6829	30.0865	31.8952	29.47	29.7434	29.0965	28.3305		2014-07-03 11:10:55	30.8612	29.3877	29.7713
2014-07-03 12:10:55	34.6909	30.4455	29.2913	28.7639	29.5671	28.6829	30.092	31.9117	29.4919	29.7214	29.0965	28.3558		2014-07-03 12:10:55	30.8678	29.3941	29.7659
2014-07-03 13:10:55	34.6799	30.4345	29.2913	28.7419	29.5611	28.6649	30.0865	31.9007	29.481	29.6994	29.0784	28.3558		2014-07-03 13:10:55	30.8554	29.3854	29.7531
2014-07-03 14:10:55	34.6635	30.44	29.2803	28.72	29.5431	28.6588	30.0756	31.8787	29.4755	29.6884	29.0627	28.3413		2014-07-03 14:10:55	30.8426	29.3789	29.7354
2014-07-03 15:10:55	34.6305	30.429	29.2638	28.698	29.5191	28.6528	30.0865	31.8677	29.448	29.6719	29.0531	28.3245		2014-07-03 15:10:55	30.8174	29.3732	29.7207
2014-07-03 16:10:55	34.603	30.3906	29.2473	28.6925	29.4951	28.6348	30.0701	31.8512	29.4261	29.6554	29.029	28.3065		2014-07-03 16:10:55	30.7949	29.3505	29.705
2014-07-03 17:10:55	34.5975	30.3961	29.2528	28.6651	29.4712	28.6287	30.0701	31.8073	29.4052	29.6422	29.035	28.2945		2014-07-03 17:10:55	30.779	29.3473	29.69
2014-07-03 18:10:55	34.5756	30.3796	29.2418	28.6596	29.4532	28.6167	30.0646	31.8293	29.4096	29.651	29.041	28.2885		2014-07-03 18:10:55	30.7723	29.3373	29.6929
2014-07-03 19:10:55	34.5701	30.3961	29.2363	28.6596	29.4424	28.6348	30.0646	31.8293	29.4096	29.651	29.029	28.2584		2014-07-03 19:10:55	30.7683	29.3385	29.6885
2014-07-03 20:10:55	34.5591	30.3906	29.2418	28.6651	29.4472	28.6348	30.0646	31.8403	29.4151	29.651	29.041	28.2644		2014-07-03 20:10:55	30.7681	29.3386	29.697
2014-07-03 21:10:55	34.5646	30.3478	29.2363	28.6541	29.428	28.6287	30.0646	31.8348	29.4096	29.6466	29.041	28.2644		2014-07-03 21:10:55	30.7622	29.3264	29.6915
2014-07-03 22:10:55	34.5426	30.3741	29.2418	28.6431	29.428	28.6348	30.0811	31.8403	29.4261	29.651	29.0471	28.2644		2014-07-03 22:10:55	30.7619	29.3386	29.6931
2014-07-03 23:10:55	34.5316	30.3522	29.2473	28.6541	29.428	28.6348	30.0756	31.8403	29.4261	29.6466	29.041	28.2644		2014-07-03 23:10:55	30.7581	29.3317	29.6957
2014-07-04 00:10:55	34.5371	30.3906	29.2583	28.6706	29.422	28.6468	30.0756	31.8457	29.4316	29.651	29.0531	28.2825		2014-07-04 00:10:55	30.7604	29.3489	29.7069
2014-07-04 01:10:55	34.5756	30.451	29.3078	28.7255	29.4484	28.6829	30.1305	31.8842	29.481	29.6939	29.0736	28.3125		2014-07-04 01:10:55	30.7997	29.3942	29.7478
2014-07-04 02:10:55	34.647	30.5388	29.3869	28.8078	29.4951	28.7372	30.1744	31.9359	29.5523	29.7599	29.1267	28.363		2014-07-04 02:10:55	30.8636	29.4533	29.8143
2014-07-04 03:10:55	34.6305	30.5278	29.3781	28.7969	29.4832	28.7311	30.1909	31.9458	29.5523	29.7654	29.1448	28.3618		2014-07-04 03:10:55	30.8578	29.4529	29.8164
2014-07-04 04:10:55	34.614	30.5113	29.3682	28.7749	29.4712	28.7311	30.1689	31.9458	29.5414	29.7654	29.1448	28.3558		2014-07-04 04:10:55	30.848	29.4418	29.8084
2014-07-04 05:10:55	34.5865	30.462	29.2858	28.7145	29.4544	28.707	30.158	31.9227	29.5249	29.7269	29.1387	28.3462		2014-07-04 05:10:55	30.8232	29.4183	29.7654
2014-07-04 06:10:55	34.5646	30.3796	29.2143	28.6321	29.404	28.6829	30.136	31.8897	29.5029	29.6774	29.0965	28.3305		2014-07-04 06:10:55	30.7872	29.3823	29.7082
2014-07-04 07:10:55	34.4998	30.3687	29.1979	28.5882	29.404	28.6709	30.136	31.8842	29.47	29.662	29.0579	28.3005		2014-07-04 07:10:55	30.7589	29.369	29.682
2014-07-04 08:10:55	34.4316	30.3357	29.1924	28.4883	29.332	28.6588	30.0811	31.8732	29.4261	29.6664	29.0471	28.2584		2014-07-04 08:10:55	30.714	29.3335	29.6502
2014-07-04 09:10:55	34.4481	30.3248	29.2253	28.5311	29.26	28.6769	30.0701	31.8842	29.4206	29.6664	29.0471	28.1623		2014-07-04 09:10:55	30.6988	29.3085	29.6719
2014-07-04 10:10:55	34.4844	30.3687	29.2748	28.6047	29.314	28.707	30.0756	31.8952	29.4206	29.6994	29.0724	28.1683		2014-07-04 10:10:55	30.7296	29.3299	29.7118
2014-07-04 11:10:55	34.5701	30.4016	29.3078	28.6816	29.392	28.707	30.0756	31.9062	29.437	29.7269	29.0965	28.2464		2014-07-04 11:10:55	30.7815	29.3576	29.748
2014-07-04 12:10:55	34.6305	30.4345	29.3188	28.709	29.4268	28.695	30.0701	31.9172	29.459	29.7379	29.0965	28.2945		2014-07-04 12:10:55	30.8135	29.3735	29.7604
2014-07-04 13:10:55	34.9238	30.7528	29.61	29.0275	29.6271	28.9263	30.2601	32.1161	29.6929	29.9666	29.2521	28.4531		2014-07-04 13:10:55	31.0526	29.5981	30.0014
2014-07-04 14:10:55	34.9612	30.7429	29.6375	29.045	29.6031	28.9431	30.4117	32.2085	29.8115	30.0304	29.3728	28.5541		2014-07-04 14:10:55	31.1016	29.663	30.066
2014-07-04 15:10:55	35.0963	30.9317	29.8541	29.2328	29.7326	29.1142	30.5359	32.3492	29.9575	30.1712	29.4669	28.6538		2014-07-04 15:10:55	31.2394	29.8089	30.2257
2014-07-04 16:10:55	35.1381	30.9745	29.909	29.2602	29.7446	29.1431	30.6216	32.447	30.0652	30.257	29.532	28.7236		2014-07-04 16:10:55	31.3012	29.8657	30.2871
2014-07-04 17:10:55	35.226	31.0678	29.9926	29.3371	29.8202	29.2154	30.7205	32.5206	30.1475	30.3394	29.6044	28.7837		2014-07-04 17:10:55	31.3833	29.9468	30.3637
2014-07-04 18:10:55	35.1655	31.0459	29.9772	29.3152	29.7902	29.1913	30.715	32.514	30.1585	30.3229	29.6105	28.7957		2014-07-04 18:10:55	31.3593	29.9369	30.3542
2014-07-04 19:10:55	35.0732	30.98	29.92	29.2493	29.7602	29.1672	30.682	32.4745	30.1201	30.2845	29.5803	28.7596		2014-07-04 19:10:55	31.3095	29.8972	30.306
2014-07-04 20:10:55	35.0216	30.9087	29.8541	29.1724	29.729	29.113	30.6216	32.425	30.0487	30.2218	29.5622	28.7356		2014-07-04 20:10:55	31.2553	29.8447	30.2534
2014-07-04 21:10:55	34.9832	30.8538	29.8046	29.1197	29.729	29.107	30.5776	32.3755	30.0157	30.1844	29.532	28.7175		2014-07-04 21:10:55	31.2281	29.814	30.208
2014-07-04 22:10:55	34.9722	30.8307	29.7826	29.0999	29.7171	29.107	30.5513	32.3591	29.9883	30.1679	29.526	28.7115		2014-07-04 22:10:55	31.2113	29.8001	30.1919
2014-07-04 23:10:55	34.9557	30.8307	29.7716	29.0889	29.7111	29.107	30.5513	32.3591	29.9751	30.1514	29.526	28.6995		2014-07-04 23:10:55	31.1983	29.7971	30.1864
2014-07-05 00:10:55	34.9502	30.8198	29.7606	29.0835	29.7051	29.107	30.5513	32.3426	29.9707	30.1569	29.526	28.6875		2014-07-05 00:10:55	31.1957	29.7914	30.1782
2014-07-05 01:10:55	34.9337	30.8088	29.7606	29.078	29.6871	29.107	30.5513	32.3426	29.9707	30.1404	29.526	28.6875		2014-07-05 01:10:55	31.183	29.7886	30.1768
2014-07-05 02:10:55	34.9062	30.8088	29.7551	29.067	29.6871	29.0949	30.5469	32.3151	29.9542	30.1349	29.52	28.6875		2014-07-05 02:10:55	31.1706	29.7845	30.1643
2014-07-05 03:10:55	34.9062	30.7923	29.7386	29.056	29.6691	29.0829	30.5381	32.2832	29.9378	30.1184	29.4958	28.6755		2014-07-05 03:10:55	31.1579	29.7722	30.1434
2014-07-05 04:10:55	34.8843	30.7868	29.7386	29.045	29.6631	29.0829	30.5381	32.3096	29.9268	30.1129	29.5019	28.6635		2014-07-05 04:10:55	31.1468	29.7678	30.1488
2014-07-05 05:10:55	34.8788	30.7265	29.6804	29.0286	29.6571	29.0781	30.5271	32.3041	29.9048	30.1074	29.5019	28.6695		2014-07-05 05:10:55	31.137	29.7503	30.1287
2014-07-05 06:10:55	34.8568	30.6935	29.6331	28.9682	29.5971	29.0395	30.5271	32.2656	29.8939	30.0579	29.4657	28.649		2014-07-05 06:10:55	31.1014	29.7273	30.0831
2014-07-05 07:10:55	34.8085	30.6771	29.6221	28.9023	29.5911	29.0455	30.5216	32.2491	29.8554	30.0304	29.4235	28.6202		2014-07-05 07:10:55	31.0714	29.7161	30.0493
2014-07-05 08:10:55	34.7074	30.5948	29.5672	28.8287	29.5731	28.9612	30.4777	32.1052	29.7786	29.971	29.3655	28.5661		2014-07-05 08:10:55	31.0075	29.6499	29.9666
2014-07-05 09:10:55	34.6964	30.6332	29.6001	28.8474	29.5971	28.9431	30.4612	32.0942	29.7236	29.9139	29.3559	28.5481		2014-07-05 09:10:55	30.9828	29.6464	29.9744
2014-07-05 10:10:55	34.6964	30.6606	29.6221	28.8803	29.6391	28.9311	30.4337	32.0887	29.6962	29.9249	29.3499	28.5361		2014-07-05 10:10:55	30.9891	29.6404	29.9852
2014-07-05 11:10:55	34.7557	30.6826	29.6441	28.9407	29.6751	28.919	30.4117	32.1326	29.6962	29.9545	29.3764	28.5481		2014-07-05 11:10:55	31.0204	29.6404	30.0235
2014-07-05 12:10:55	34.8184	30.688	29.6441	28.9736	29.7111	28.9431	30.3843	32.1436	29.7072	29.9699	29.3764	28.5781		2014-07-05 12:10:55	31.0516	29.6484	30.0344
2014-07-05 13:10:55	34.8458	30.6661	29.5463	28.9517	29.6991	28.919	30.3788	32.1381	29.7017	29.9589	29.3716	28.5962		2014-07-05 13:10:55	31.0514	29.64	30.0019
2014-07-05 14:10:55	34.8348	30.6387	29.3627	28.9242	29.6871	28.8889	30.3568	32.1161	29.6907	29.9402	29.3559	28.5901		2014-07-05 14:10:55	31.0382	29.6186	29.9398
2014-07-05 15:10:55	35.0139	30.7857	29.5936	29.0659	29.8154	29.0251	30.5139	32.2678	29.8115	30.0975	29.4138	28.6899		2014-07-05 15:10:55	31.1846	29.7537	30.0853
2014-07-05 16:10:55	35.0381	30.8494	29.643	29.1197	29.8142	29.0576	30.5315	32.3591	29.9158	30.1734	29.52	28.7837		2014-07-05 16:10:55	31.2354	29.8055	30.1604
2014-07-05 17:10:55	34.9996	30.8143	29.6001	29.056	29.7662	29.0335	30.4722	32.3041	29.8774	30.1129	29.4898	28.7416		2014-07-05 17:10:55	31.189	29.7654	30.1125
2014-07-05 18:10:55	34.9667	30.7923	29.5782	28.9956	29.7542	29.0154	30.4282	32.2821	29.8609	30.0854	29.4777	28.7296		2014-07-05 18:10:55	31.1668	29.7414	30.0834
2014-07-05 19:10:55	34.9722	30.8033	29.5782	29.0176	29.7602	29.0275	30.4447	32.2766	29.8609	30.0744	29.4777	28.7236		2014-07-05 19:10:55	31.1669	29.7498	30.0875
2014-07-05 20:10:55	34.9996	30.8198	29.5947	29.0395	29.7602	29.0395	30.4667	32.2876	29.8829	30.0964	29.4958	28.7416		2014-07-05 20:10:55	31.1848	29.7669	30.1044
2014-07-05 21:10:55	34.9832	30.8143	29.5892	29.0286	29.7494	29.0395	30.4447	32.2931	29.8719	30.0909	29.5019	28.7416		2014-07-05 21:10:55	31.1738	29.76	30.1032
2014-07-05 22:10:55	34.9612	30.8088	29.5727	28.9956	29.7398	29.0395	30.4502	32.2821	29.8609	30.0909	29.4838	28.7356		2014-07-05 22:10:55	31.1632	29.7585	30.0835
2014-07-05 23:10:55	34.9502	30.7868	29.5617	29.0066	29.7398	29.0275	30.4447	32.2711	29.8609	30.0799	29.4777	28.7296		2014-07-05 23:10:55	31.1577	29.7471	30.0793
2014-07-06 00:10:55	34.9392	30.7759	29.5452	28.9956	29.729	29.0154	30.4392	32.2601	29.8609	30.0689	29.4777	28.7175		2014-07-06 00:10:55	31.1495	29.737	30.0697
2014-07-06 01:10:55	34.9337	30.7649	29.5452	28.9791	29.7231	29.0154	30.4337	32.2601	29.8444	30.0689	29.4777	28.7115		2014-07-06 01:10:55	31.1425	29.7314	30.0656
2014-07-06 02:10:55	34.9172	30.7594	29.5452	28.9736	29.7111	29.0154	30.4337	32.2491	29.8389	30.0524	29.4777	28.7115		2014-07-06 02:10:55	31.1299	29.73	30.0614
2014-07-06 03:10:55	34.9008	30.7374	29.5287	28.9517	29.6991	29.0034	30.4282	32.2436	29.8389	30.0469	29.4717	28.6995		2014-07-06 03:10:55	31.1214	29.7171	30.0489
2014-07-06 04:10:55	34.8898	30.721	29.5232	28.9297	29.6871	28.9913	30.4172	32.2327	29.8225	30.0359	29.4536	28.6875		2014-07-06 04:10:55	31.1088	29.7043	30.0348
2014-07-06 05:10:55	34.8788	30.6661	29.4792	28.9297	29.6511	28.9853	30.4227	32.2228	29.817	30.0194	29.4536	28.6875		2014-07-06 05:10:55	31.0916	29.6904	30.0213
2014-07-06 06:10:55	34.8678	30.6551	29.4298	28.854	29.6091	28.9612	30.4172	32.1711	29.806	29.9974	29.4355	28.6755		2014-07-06 06:10:55	31.0701	29.6773	29.9726
2014-07-06 07:10:55	34.792	30.6387	29.3968	28.7474	29.5911	28.9311	30.3843	32.1711	29.7291	29.9699	29.3668	28.6202		2014-07-06 07:10:55	31.0205	29.6436	29.9205
2014-07-06 08:10:55	34.7349	30.6387	29.4243	28.72	29.6271	28.919	30.3678	32.1876	29.6907	29.9699	29.3619	28.5781		2014-07-06 08:10:55	31.0056	29.6259	29.9234
2014-07-06 09:10:55	34.7612	30.6551	29.4518	28.7749	29.6571	28.9311	30.3458	32.1986	29.6237	29.9809	29.3619	28.53		2014-07-06 09:10:55	31.0057	29.6155	29.9468
2014-07-06 10:10:55	34.7645	30.6826	29.4902	28.8803	29.7051	28.9431	30.3403	32.2041	29.6347	29.9974	29.3764	28.5541		2014-07-06 10:10:55	31.0254	29.63	29.9878
2014-07-06 11:10:55	34.8348	30.7155	29.5342	28.9078	29.729	28.9492	30.3239	32.214	29.6665	29.9974	29.3873	28.6142		2014-07-06 11:10:55	31.057	29.6507	30.0108
2014-07-06 12:10:55	34.8678	30.71	29.5232	28.9023	29.735	28.9311	30.3184	32.2096	29.6808	29.9919	29.3933	28.6262		2014-07-06 12:10:55	31.0689	29.6464	30.0071
2014-07-06 13:10:55	34.8678	30.6716	29.5122	28.8375	29.7171	28.907	30.2909	32.1876	29.672	29.9864	29.3764	28.6202		2014-07-06 13:10:55	31.0608	29.6224	29.9784
2014-07-06 14:10:55	34.8348	30.5487	29.4847	28.8331	29.7051	28.8709	30.2964	32.1601	29.672	29.8908	29.3438	28.5721		2014-07-06 14:10:55	31.0257	29.572	29.9554
2014-07-06 15:10:55	34.6305	30.5278	29.4518	28.8133	29.6331	28.8347	30.2393	32.1436	29.6402	29.8699	29.2413	28.506		2014-07-06 15:10:55	30.9434	29.5269	29.9125
2014-07-06 16:10:55	34.6305	30.5443	29.4518	28.687	29.5371	28.7877	30.2239	32.1161	29.6237	29.8754	29.2051	28.494		2014-07-06 16:10:55	30.9167	29.5125	29.865
2014-07-06 17:10:55	34.6799	30.5498	29.4298	28.698	29.5551	28.7926	30.2184	32.0722	29.6072	29.8809	29.2172	28.524		2014-07-06 17:10:55	30.9308	29.5212	29.8543
2014-07-06 18:10:55	34.7074	30.5629	29.4463	28.6925	29.5671	28.7986	30.1909	32.0667	29.6237	29.8809	29.2353	28.518		2014-07-06 18:10:55	30.9448	29.5176	29.8602
2014-07-06 19:10:55	34.7129	30.5783	29.4353	28.687	29.5491	28.7986	30.1964	32.0667	29.6292	29.8754	29.2473	28.5		2014-07-06 19:10:55	30.9416	29.5183	29.8591
2014-07-06 20:10:55	34.6909	30.5728	29.4353	28.6706	29.5191	28.7986	30.1854	32.0667	29.6347	29.8589	29.2413	28.482		2014-07-06 20:10:55	30.9259	29.5097	29.8535
2014-07-06 21:10:55	34.658	30.5673	29.4353	28.6486	29.5071	28.7986	30.2019	32.0502	29.6237	29.8534	29.2292	28.476		2014-07-06 21:10:55	30.9105	29.5109	29.8408
2014-07-06 22:10:55	34.6525	30.5487	29.4188	28.6486	29.4951	28.7926	30.1854	32.0557	29.6182	29.8534	29.2172	28.476		2014-07-06 22:10:55	30.9048	29.5007	29.8351
2014-07-06 23:10:55	34.6415	30.5498	29.4188	28.6321	29.4712	28.7926	30.1854	32.0392	29.6237	29.8424	29.2172	28.4579		2014-07-06 23:10:55	30.8947	29.4964	29.8268
2014-07-07 00:10:55	34.636	30.5443	29.4078	28.6266	29.4652	28.7805	30.1909	32.0337	29.6237	29.8424	29.2172	28.4519		2014-07-07 00:10:55	30.8918	29.4919	29.8213
2014-07-07 01:10:55	34.625	30.5333	29.4133	28.6266	29.4472	28.7805	30.1909	32.0337	29.6182	29.8314	29.2172	28.4519		2014-07-07 01:10:55	30.8804	29.4892	29.8227
2014-07-07 02:10:55	34.6195	30.5388	29.4133	28.6157	29.4472	28.7745	30.1964	32.0337	29.6127	29.8314	29.2172	28.4519		2014-07-07 02:10:55	30.8777	29.4904	29.82
2014-07-07 03:10:55	34.603	30.5278	29.4023	28.6047	29.428	28.7745	30.1909	32.0337	29.6018	29.8314	29.2172	28.4399		2014-07-07 03:10:55	30.866	29.4833	29.8145
2014-07-07 04:10:55	34.592	30.5278	29.3913	28.6047	29.428	28.7745	30.1854	32.0117	29.6018	29.8149	29.2172	28.4339		2014-07-07 04:10:55	30.8592	29.4804	29.8062
2014-07-07 05:10:55	34.5701	30.4565	29.3451	28.5827	29.38	28.7745	30.1909	31.9952	29.6018	29.7984	29.2051	28.4279		2014-07-07 05:10:55	30.8376	29.4624	29.782
2014-07-07 06:10:55	34.5756	30.44	29.3023	28.4938	29.332	28.7492	30.1689	31.9733	29.5908	29.7654	29.1749	28.4038		2014-07-07 06:10:55	30.8159	29.4405	29.7361
2014-07-07 07:10:55	34.5316	30.4345	29.3078	28.4608	29.356	28.7552	30.1635	31.9678	29.5359	29.7544	29.1448	28.3618		2014-07-07 07:10:55	30.7945	29.4287	29.7203
2014-07-07 08:10:55	34.4371	30.4235	29.3133	28.4499	29.386	28.7311	30.1525	31.9842	29.5029	29.7654	29.1387	28.3365		2014-07-07 08:10:55	30.7729	29.4109	29.7215
2014-07-07 09:10:55	34.4591	30.44	29.3572	28.5256	29.4268	28.7311	30.1525	32.0007	29.5139	29.7874	29.1267	28.351		2014-07-07 09:10:55	30.7968	29.4186	29.7526
2014-07-07 10:10:55	34.4888	30.462	29.4034	28.6212	29.4592	28.7492	30.147	32.0447	29.5469	29.8204	29.1267	28.3858		2014-07-07 10:10:55	30.8288	29.436	29.799
2014-07-07 11:10:55	34.5756	30.5388	29.4408	28.6925	29.5011	28.76	30.1415	32.0557	29.5743	29.8479	29.1689	28.4459		2014-07-07 11:10:55	30.8747	29.4716	29.8395
2014-07-07 12:10:55	34.625	30.5487	29.4353	28.6761	29.4951	28.754	30.125	32.0557	29.5633	29.8644	29.187	28.476		2014-07-07 12:10:55	30.887	29.4759	29.8385
2014-07-07 13:10:55	34.6953	30.6562	29.5342	28.7354	29.5311	28.8287	30.1689	32.0612	29.6226	29.8809	29.2111	28.482		2014-07-07 13:10:55	30.9325	29.534	29.8855
2014-07-07 14:10:55	34.9326	30.9701	29.831	29.0648	29.6907	29.0552	30.4645	32.3843	29.9411	30.1118	29.45	28.726		2014-07-07 14:10:55	31.169	29.8039	30.1825
2014-07-07 15:10:55	35.1051	31.1457	30.0255	29.2548	29.8322	29.2094	30.6985	32.602	30.1695	30.3559	29.6406	28.9219		2014-07-07 15:10:55	31.3657	29.9939	30.3807
2014-07-07 16:10:55	35.1436	31.1787	30.075	29.3042	29.8562	29.2575	30.7424	32.6459	30.2398	30.4274	29.6853	28.9675		2014-07-07 16:10:55	31.4167	30.0365	30.4276
2014-07-07 17:10:55	35.0743	31.0996	29.9838	29.2163	29.8202	29.2094	30.682	32.591	30.1805	30.3614	29.6346	28.9339		2014-07-07 17:10:55	31.3591	29.9812	30.3564
2014-07-07 18:10:55	35.0546	31.0459	29.9255	29.1669	29.7902	29.1792	30.6381	32.5525	30.1255	30.3284	29.6165	28.9038		2014-07-07 18:10:55	31.3247	29.9418	30.3154
2014-07-07 19:10:55	35.0436	31.0294	29.898	29.1285	29.7842	29.1792	30.6161	32.525	30.1091	30.3065	29.5984	28.8918		2014-07-07 19:10:55	31.3108	29.9291	30.2875
2014-07-07 20:10:55	35.0271	31.0129	29.8925	29.1186	29.7842	29.1612	30.6106	32.5085	30.0871	30.29	29.5984	28.8798		2014-07-07 20:10:55	31.2971	29.9161	30.2795
2014-07-07 21:10:55	35.0051	31.002	29.8705	29.1098	29.7662	29.1552	30.5996	32.5042	30.0761	30.279	29.5984	28.8738		2014-07-07 21:10:55	31.2816	29.9076	30.2707
2014-07-07 22:10:55	34.9832	30.98	29.8541	29.0889	29.7494	29.1552	30.5941	32.4789	30.0597	30.2625	29.5863	28.8618		2014-07-07 22:10:55	31.2637	29.8978	30.252
2014-07-07 23:10:55	34.9612	30.9416	29.8431	29.067	29.735	29.1371	30.5721	32.469	30.0487	30.246	29.5803	28.8498		2014-07-07 23:10:55	31.2477	29.8751	30.2398
2014-07-08 00:10:55	34.9447	30.9361	29.8211	29.045	29.729	29.1311	30.5612	32.458	30.0322	30.2361	29.5743	28.8317		2014-07-08 00:10:55	31.2355	29.865	30.2246
2014-07-08 01:10:55	34.9392	30.9251	29.8211	29.0395	29.7111	29.1311	30.5513	32.447	30.0157	30.2361	29.5743	28.8317		2014-07-08 01:10:55	31.2255	29.8598	30.2205
2014-07-08 02:10:55	34.9282	30.9141	29.8156	29.0231	29.6991	29.1311	30.5612	32.447	30.0102	30.2229	29.5743	28.8317		2014-07-08 02:10:55	31.2151	29.8595	30.215
2014-07-08 03:10:55	34.9172	30.9196	29.8046	29.0231	29.6931	29.125	30.5513	32.4415	30.0102	30.2119	29.5743	28.8317		2014-07-08 03:10:55	31.2081	29.8569	30.2109
2014-07-08 04:10:55	34.9117	30.9087	29.8101	28.9956	29.6871	29.125	30.5557	32.436	29.9938	30.2119	29.5743	28.8317		2014-07-08 04:10:55	31.2011	29.8553	30.204
2014-07-08 05:10:55	34.8953	30.8702	29.7826	29.0066	29.6631	29.119	30.5469	32.414	29.9883	30.1954	29.5682	28.8257		2014-07-08 05:10:55	31.1855	29.8405	30.1929
2014-07-08 06:10:55	34.8733	30.8132	29.7112	28.9407	29.5911	29.0841	30.526	32.3755	29.9696	30.1734	29.532	28.7897		2014-07-08 06:10:55	31.1519	29.8032	30.1399
2014-07-08 07:10:55	34.7975	30.7539	29.6694	28.8232	29.5971	29.0516	30.5051	32.3371	29.8719	30.1239	29.4717	28.7236		2014-07-08 07:10:55	31.0976	29.7585	30.0753
2014-07-08 08:10:55	34.7184	30.7265	29.6496	28.8023	29.6151	29.0154	30.4667	32.3041	29.806	30.1019	29.4476	28.6755		2014-07-08 08:10:55	31.0603	29.721	30.0509
2014-07-08 09:10:55	34.6964	30.7429	29.6738	28.8485	29.6511	28.9913	30.4447	32.3096	29.795	30.1019	29.4295	28.6755		2014-07-08 09:10:55	31.0611	29.7136	30.0653
2014-07-08 10:10:55	34.7019	30.7594	29.7057	28.9023	29.6811	28.9733	30.4117	32.3096	29.795	30.1019	29.4295	28.6815		2014-07-08 10:10:55	31.07	29.7065	30.0868
2014-07-08 11:10:55	34.7557	30.7759	29.7167	28.9572	29.7111	28.9672	30.4008	32.2931	29.8005	30.0799	29.4355	28.6935		2014-07-08 11:10:55	31.0868	29.7093	30.1006
2014-07-08 12:10:55	34.7854	30.7649	29.7057	28.9682	29.7171	28.9552	30.3788	32.2821	29.8115	30.0579	29.4476	28.7115		2014-07-08 12:10:55	31.093	29.7026	30.1009
2014-07-08 13:10:55	34.7799	30.732	29.6892	28.9462	29.7111	28.9311	30.3568	32.2711	29.795	30.0689	29.4174	28.6995		2014-07-08 13:10:55	31.0887	29.6798	30.081
2014-07-08 14:10:55	34.7854	30.5904	29.5342	28.8803	29.7051	28.907	30.303	32.2129	29.7247	30.0469	29.3933	28.6935		2014-07-08 14:10:55	31.0655	29.6235	30.0052
2014-07-08 15:10:55	34.8129	30.6277	29.5012	28.832	29.6811	28.901	30.27	32.0942	29.7731	30.0304	29.3885	28.6875		2014-07-08 15:10:55	31.0744	29.6215	29.954
2014-07-08 16:10:55	34.781	30.6496	29.4902	28.8188	29.6391	28.895	30.2854	32.0777	29.7621	30.0084	29.3873	28.6635		2014-07-08 16:10:55	31.0477	29.6234	29.9435
2014-07-08 17:10:55	34.7656	30.6387	29.5177	28.7969	29.5971	28.8889	30.2645	32.0722	29.7621	29.9809	29.3812	28.6322		2014-07-08 17:10:55	31.0264	29.6061	29.942
2014-07-08 18:10:55	34.7513	30.6387	29.5012	28.7749	29.5851	28.8829	30.2744	32.0777	29.7566	29.9809	29.3619	28.512		2014-07-08 18:10:55	31.0185	29.577	29.9289
2014-07-08 19:10:55	34.7349	30.6387	29.4902	28.7639	29.5671	28.8709	30.2656	32.0777	29.7456	29.9809	29.3668	28.5		2014-07-08 19:10:55	31.0071	29.5688	29.9246
2014-07-08 20:10:55	34.7294	30.6332	29.4847	28.7584	29.5671	28.8709	30.27	32.0722	29.7346	29.9809	29.3619	28.5		2014-07-08 20:10:55	31.003	29.5685	29.9193
2014-07-08 21:10:55	34.7184	30.6277	29.4847	28.7529	29.5611	28.8709	30.2656	32.0722	29.7346	29.9809	29.3559	28.488		2014-07-08 21:10:55	30.9988	29.563	29.9164
2014-07-08 22:10:55	34.7129	30.6277	29.4792	28.7529	29.5431	28.8709	30.27	32.0557	29.7346	29.9754	29.3499	28.482		2014-07-08 22:10:55	30.9915	29.5626	29.9094
2014-07-08 23:10:55	34.7074	30.6167	29.4737	28.7419	29.5371	28.8709	30.2656	32.0612	29.7291	29.9699	29.3559	28.476		2014-07-08 23:10:55	30.9859	29.5573	29.9082
2014-07-09 00:10:55	34.6854	30.6057	29.4737	28.7365	29.5191	28.8648	30.27	32.0557	29.7346	29.9644	29.3378	28.4579		2014-07-09 00:10:55	30.9759	29.5496	29.9009
2014-07-09 01:10:55	34.9722	30.9262	29.7782	29.0384	29.7494	29.0901	30.4337	32.2019	29.8971	30.1437	29.45	28.5829		2014-07-09 01:10:55	31.1906	29.7582	30.1171
2014-07-09 02:10:55	35.3918	31.3817	30.2498	29.437	30.0469	29.3913	30.8918	32.6679	30.3737	30.6595	29.8107	29.0373		2014-07-09 02:10:55	31.618	30.1755	30.5414
2014-07-09 03:10:55	35.3918	31.3817	30.264	29.4425	30.0409	29.4093	30.9083	32.6844	30.3627	30.676	29.8228	29.0493		2014-07-09 03:10:55	31.6179	30.1872	30.5534
2014-07-09 04:10:55	35.371	31.3543	30.2388	29.4162	30.0061	29.3864	30.8973	32.6899	30.3627	30.665	29.8107	29.0433		2014-07-09 04:10:55	31.6012	30.1703	30.5389
2014-07-09 05:10:55	35.3193	31.272	30.1684	29.3426	29.9701	29.3599	30.838	32.635	30.3188	30.6155	29.7745	28.9892		2014-07-09 05:10:55	31.5559	30.1148	30.4801
2014-07-09 06:10:55	35.2644	31.2116	30.1135	29.3042	29.9282	29.3298	30.8281	32.602	30.2969	30.588	29.7564	28.9772		2014-07-09 06:10:55	31.5193	30.0867	30.444
2014-07-09 07:10:55	35.2314	31.115	29.9936	29.146	29.8802	29.2756	30.7754	32.5415	30.2244	30.5396	29.6973	28.9159		2014-07-09 07:10:55	31.4689	30.0205	30.3446
2014-07-09 08:10:55	35.0645	30.9965	29.898	29.045	29.8382	29.2033	30.6765	32.4745	30.0542	30.4604	29.6105	28.8317		2014-07-09 08:10:55	31.3543	29.927	30.257
2014-07-09 09:10:55	35.0051	30.9361	29.8266	29.045	29.8202	29.1431	30.5886	32.4195	29.9795	30.3889	29.5803	28.7716		2014-07-09 09:10:55	31.2984	29.8599	30.2179
2014-07-09 10:12:05	35.0161	30.9416	29.8266	29.1043	29.8562	29.1371	30.5513	32.403	29.9784	30.3614	29.5863	28.7596		2014-07-09 10:12:05	31.303	29.8474	30.2301
2014-07-09 11:12:05	35.0546	30.9251	29.7936	29.1142	29.8682	29.0949	30.5326	32.3701	29.9938	30.3229	29.5924	28.7536		2014-07-09 11:12:05	31.3099	29.8266	30.2176
2014-07-09 12:12:05	35.0271	30.9087	29.7661	29.0889	29.8442	29.0684	30.5161	32.3426	29.9542	30.2845	29.5682	28.7416		2014-07-09 12:12:05	31.2775	29.8087	30.1915
2014-07-09 13:12:05	34.9941	30.8922	29.7551	29.056	29.8262	29.0335	30.4886	32.3206	29.9103	30.2427	29.5501	28.7236		2014-07-09 13:12:05	31.2433	29.7845	30.1705
2014-07-09 14:12:05	34.9612	30.8812	29.7606	29.0121	29.8082	29.0154	30.4667	32.2931	29.9103	30.1789	29.526	28.7055		2014-07-09 14:12:05	31.2147	29.7672	30.148
2014-07-09 15:12:05	34.9117	30.8439	29.7386	28.9682	29.7554	28.9853	30.4502	32.2711	29.7906	30.0414	29.4958	28.6815		2014-07-09 15:12:05	31.1248	29.7402	30.1184
2014-07-09 16:12:05	34.8195	30.7978	29.7112	28.7573	29.5131	28.895	30.4227	32.2173	29.6347	30.0194	29.3547	28.5721		2014-07-09 16:12:05	30.9967	29.6719	30.0101
2014-07-09 17:12:05	34.7349	30.8033	29.7002	28.731	29.4951	28.895	30.4008	32.214	29.6567	30.0524	29.3668	28.5721		2014-07-09 17:12:05	30.9848	29.6678	30.003
2014-07-09 18:12:05	34.7502	30.8132	29.7331	28.7474	29.4652	28.895	30.4392	32.2294	29.6764	30.0469	29.3873	28.5601		2014-07-09 18:12:05	30.9847	29.6769	30.0243
2014-07-09 19:12:05	34.8843	31.0294	29.9244	28.9682	29.5671	29.0383	30.6007	32.403	29.8389	30.2207	29.52	28.7055		2014-07-09 19:12:05	31.1278	29.8435	30.2039
2014-07-09 20:12:05	34.9117	31.0733	29.9871	29.045	29.6211	29.0949	30.6545	32.4635	29.9158	30.2955	29.5743	28.7596		2014-07-09 20:12:05	31.186	29.8956	30.2675
2014-07-09 21:12:05	34.8788	31.0459	29.9629	29.0121	29.5911	29.0732	30.6326	32.447	29.9048	30.2735	29.5562	28.7296		2014-07-09 21:12:05	31.162	29.8703	30.2445
2014-07-09 22:12:05	34.8513	31.0184	29.942	28.9901	29.5731	29.0636	30.5996	32.4305	29.8774	30.2515	29.5381	28.7175		2014-07-09 22:12:05	31.1383	29.8498	30.2252
2014-07-09 23:12:05	34.8239	30.991	29.9035	28.9572	29.5611	29.0516	30.5886	32.3975	29.8554	30.2042	29.526	28.7055		2014-07-09 23:12:05	31.1111	29.8342	30.1961
2014-07-10 00:12:05	34.8074	30.9635	29.8815	28.9297	29.5431	29.0395	30.5667	32.3865	29.8389	30.2229	29.526	28.6875		2014-07-10 00:12:05	31.1031	29.8143	30.181
2014-07-10 01:12:05	34.77	30.9416	29.8815	28.9078	29.5431	29.0395	30.5776	32.3755	29.8225	30.2119	29.526	28.6875		2014-07-10 01:12:05	31.0869	29.8116	30.1727
2014-07-10 02:12:05	34.7799	30.9306	29.865	28.8968	29.5251	29.0154	30.5557	32.3591	29.8225	30.2009	29.526	28.6875		2014-07-10 02:12:05	31.0821	29.7973	30.1617
2014-07-10 03:12:05	34.7744	30.9306	29.8486	28.8803	29.5191	29.0154	30.5557	32.3591	29.806	30.2009	29.5079	28.6695		2014-07-10 03:12:05	31.0751	29.7928	30.149
2014-07-10 04:12:05	34.7612	30.9087	29.8431	28.8748	29.5011	29.0154	30.5513	32.3481	29.8005	30.1789	29.5139	28.6635		2014-07-10 04:12:05	31.0604	29.7847	30.145
2014-07-10 05:12:05	34.7404	30.8549	29.8156	28.8375	29.4892	29.0094	30.5381	32.3206	29.7895	30.1569	29.5079	28.6538		2014-07-10 05:12:05	31.044	29.7641	30.1204
2014-07-10 06:12:05	34.7184	30.8198	29.7386	28.7804	29.4472	28.9793	30.5216	32.2931	29.7786	30.0909	29.4838	28.6382		2014-07-10 06:12:05	31.0088	29.7397	30.074
2014-07-10 07:12:05	34.6909	30.8033	29.7112	28.7035	29.4472	28.9612	30.5051	32.2656	29.7127	30.1074	29.4416	28.6082		2014-07-10 07:12:05	30.9895	29.7195	30.0305
2014-07-10 08:12:05	34.647	30.7868	29.6892	28.6706	29.4472	28.9311	30.4502	32.2546	29.6567	30.1019	29.4114	28.5781		2014-07-10 08:12:05	30.9632	29.6866	30.0064
2014-07-10 09:12:05	34.6799	30.8241	29.7167	28.7255	29.4652	28.919	30.4502	32.2491	29.6622	30.1239	29.4054	28.5901		2014-07-10 09:12:05	30.9828	29.6959	30.0242
2014-07-10 10:12:05	34.7074	30.8439	29.7606	28.7859	29.4951	28.919	30.4282	32.2546	29.672	30.1184	29.4295	28.6202		2014-07-10 10:12:05	30.9982	29.7028	30.0577
2014-07-10 11:12:05	34.7074	30.8252	29.7496	28.7914	29.5131	28.895	30.4172	32.2382	29.6676	30.1239	29.4054	28.6022		2014-07-10 11:12:05	31.003	29.6849	30.0461
2014-07-10 12:12:05	34.7513	30.8395	29.7496	28.8188	29.5131	28.8889	30.4008	32.2601	29.6808	30.1129	29.4054	28.6082		2014-07-10 12:12:05	31.0146	29.6843	30.0585
2014-07-10 13:12:05	34.7513	30.8351	29.7551	28.8078	29.5191	28.8829	30.3898	32.2382	29.6764	30.1074	29.4054	28.6142		2014-07-10 13:12:05	31.0136	29.6805	30.0516
2014-07-10 14:12:05	34.7404	30.8198	29.7496	28.7749	29.5191	28.8648	30.3788	32.214	29.6764	30.0799	29.3933	28.6142		2014-07-10 14:12:05	31.004	29.6694	30.0329
2014-07-10 15:12:05	34.7294	30.7045	29.6958	28.7365	29.5131	28.8347	30.3623	32.1931	29.6567	30.0634	29.3595	28.5781		2014-07-10 15:12:05	30.9906	29.6199	29.9962
2014-07-10 16:12:05	34.7349	30.6387	29.5617	28.7255	29.4951	28.8046	30.3458	32.0557	29.6402	30.0469	29.3438	28.5541		2014-07-10 16:12:05	30.9793	29.5858	29.9217
2014-07-10 17:12:05	34.7239	30.6551	29.5727	28.6925	29.4712	28.8167	30.3348	32.0667	29.6182	30.0359	29.3559	28.5541		2014-07-10 17:12:05	30.9623	29.5902	29.9219
2014-07-10 18:12:05	34.7294	30.6826	29.5837	28.687	29.4532	28.8106	30.3184	32.0832	29.6237	30.0304	29.3619	28.5481		2014-07-10 18:12:05	30.9592	29.5899	29.929
2014-07-10 19:12:05	34.7184	30.699	29.5892	28.6761	29.4376	28.7986	30.3293	32.0722	29.6292	30.0194	29.3559	28.5481		2014-07-10 19:12:05	30.9511	29.5938	29.9233
[truncated: 6,206 more rows]
[truncated: 5 more columns]

## Sheet: 2014 AZ detrended hive wts
Upward data spikes, due to e.g. feeding, and downward spikes, due to e.g. hive inspections, have been removed. Detrended data calculated as 0.01 C. To fit sine curves, start curve fits on the midnight of the first full day.		100 ppb	5 ppb	control	control	100 ppb	5 ppb	5 ppb	control	100 ppb	100 ppb	control	5 ppb
	date	hive73	hive61	hive62	hive63	hive64	hive65	hive66	hive67	hive68	hive69	hive70	hive71		date	hive73	hive61	hive62	hive63	hive64	hive65	hive66	hive67	hive68	hive69	hive70	hive71	running average	date	hive73	hive61	hive62	hive63	hive64	hive65	hive66	hive67	hive68	hive69	hive70	hive71		date	hive73	hive61	hive62	hive63	hive64	hive65
[truncated: 7,390 more rows]
[truncated: 6 more columns]

## Sheet: 2014 AZ hive wt amplitudes
		100 ppb	5 ppb	control	control	100 ppb	5 ppb	5 ppb	control	100 ppb	100 ppb	control	5 ppb
[truncated: 271 more rows]

[truncated: 21 more sheets: 2014 AZ hive temperature, 2014 AZ hive temp. amplitudes, 2014 AZ cont. data SAS files, 2014 AZ brood areas (cm2), 2014 AZ adult bee wts (g), 2014 AZ frame wts (g), 2014 AZ Varroa fall per day, 2015 AZ hive weights, 2015 AZ detrended hive wts, 2015 AZ hive wt amplitudes, 2015 AZ hive temperature, 2015 AZ hive temp. amplitudes, 2015 AZ cont. data SAS files, 2015 AZ brood areas (sq. cm), 2015 AZ adult bee popn (kg), 2015 AZ frame weights (g), 2015 AR brood & frames, 2015 AZ and AR syrup consump., 2015 MS coumaphos pre imidaclop, 2015 MS all groups July …]
